# Supplementary material for: Development of Long Noncoding RNA-Based Strategies to Modulate Tissue Vascularization
Source: J Am Coll Cardiol. 2015 Nov 3;66(18):2005–15. doi: 10.1016/j.jacc.2015.07.081 (PMC4631810; doi:10.1016/j.jacc.2015.07.081)
Supplement: Online Table 1 [file mmc3.xlsx]

## Sheet: Filtered on Expression (20-100)
ProbeName	[HUVEC-hypoxia](raw)	[HUVEC-normoxia](raw)	Symbol	Symbol_from_nomenclature_authority	EntrezGene	Description	GenBank Accession	UniGene	Feature	map_location	orientation	GO_Avadis_	KEGG
GE_BrightCorner	50274.6	42239.6
IVGNh10882	16.1419	6.76345				CDNA FLJ43617 fis, clone SPLEN2016863	AK125605	Hs.689552	ncRNA
IVGNh25022	204.926	351.221					uc001aby		mRNA
IVGNh10200	2.54674	4.26566	RAB11FIP1	RAB11FIP1	80223	RAB11 family interacting protein 1 (class I)	AK124212	Hs.191179	mRNA	8p11.22		GO:0005515|GO:0005737|GO:0005813|GO:0016020|GO:0030670|GO:0031410|GO:0015031|GO:0055037
IVGNh03130	260.526	188.296	VPS13A	VPS13A	23230	Vacuolar protein sorting 13 homolog A (S. cerevisiae)	AK000273		mRNA	9q21	+	GO:0005515|GO:0005622|GO:0008104|GO:0015031|GO:0006895
IVGNh28626	52.9535	9.69699					uc001vdn		ncRNA
IVGNh05980	58.9564	64.5003				CDNA FLJ31919 fis, clone NT2RP7004964	AK056481	Hs.530171	ncRNA
IVGNh11608	232.662	439.2	ERLIN1	ERLIN1	10613	ER lipid raft associated 1	AK127017	Hs.150087	mRNA	10q21-q22		GO:0005515|GO:0016020|GO:0005783|GO:0005789|GO:0016021|GO:0030433
IVGNh34577	11.9814	8.08017					uc003dow		mRNA
IVGNh26740	45.5746	16.1609					uc001klj		ncRNA
IVGNh35882	4.16483	4.72131					uc003kkr		mRNA
IVGNh02322	2.64811	4.2557					AF261143		ncRNA
IVGNh22119	28.5887	6.47067	LCN12	LCN12	286256	Lipocalcin 12	CR607386	Hs.440519	mRNA	9q34.3	+	GO:0006629|GO:0005215|GO:0005488|GO:0005576
IVGNh08449	2.90291	4.05148				CDNA FLJ38478 fis, clone FEBRA2022729	AK095797	Hs.688831	ncRNA
IVGNh28069	191.143	565.195					uc001smf		mRNA
IVGNh22977	33.4544	14.8658	FBXL16	FBXL16	146330	F-box and leucine-rich repeat protein 16	CR627463		ncRNA	16p13.3
IVGNh02614	2.64741	4.68403	ST7OT2	ST7OT2	93654	ST7 overlapping transcript 2 (antisense non-coding RNA)	AF400043		ncRNA	7q31.2
IVGNh22173	551.553	913.291	JMJD8	JMJD8	339123	Hypothetical LOC339123	CR608736		mRNA	16p13.3
IVGNh38641	159.641	105.954					uc004byu		mRNA
IVGNh02062	2.82372	6.13603				Full length insert cDNA clone YB66B05	AF147376	Hs.655543	ncRNA
IVGNh06284	4.57128	7.17293	SPATA22	SPATA22	84690	Spermatogenesis associated 22	AK057485	Hs.351068	mRNA	17p13.3
IVGNh12364	29.2023	25.6109	SYNE2	SYNE2	23224	Spectrin repeat containing, nuclear envelope 2	AK128631		mRNA	14q23.2	+	GO:0005515|GO:0030018|GO:0005886|GO:0007097|GO:0031527|GO:0034993|GO:0005634|GO:0090286|GO:0005635|GO:0005640|GO:0051642|GO:0005737|GO:0031022|GO:0005856|GO:0031965|GO:0030335|GO:0031258|GO:0033017|GO:0003779|GO:0031981|GO:0016529|GO:0044429|GO:0005654|GO:0016021|GO:0005925
IVGNh37022	72.9236	37.557					uc003sym		mRNA
IVGNh36733	10.6095	7.29299					uc003qcu		mRNA
IVGNh06600	4.0069	4.16596	ACSS3	ACSS3	79611	Acyl-CoA synthetase short-chain family member 3	AK074267	Hs.259559	mRNA	12q21.31	+	GO:0005739|GO:0000166|GO:0016874|GO:0003987|GO:0005524
IVGNh16482	4.23636	4.14825				CDNA clone IMAGE:4096047	BC024172	Hs.618455	ncRNA
IVGNh17513	6.39113	3.8017					BC036078		mRNA
IVGNh24605	10.436	13.6304	CD80	CD80	941	CD80 molecule	M27533	Hs.838	mRNA	3q13.3-q21		GO:0005515|GO:0045425|GO:0005886|GO:0031295|GO:0016563|GO:0007267|GO:0050731|GO:0009967|GO:0015026|GO:0035556|GO:0045086|GO:0042110|GO:0044419|GO:0045627|GO:0046641|GO:0016021|GO:0009897	hsa04514 hsa04620 hsa04940
IVGNh08638	64.0284	33.9988	DAB2IP	DAB2IP	153090	DAB2 interacting protein	AK096391		mRNA	9q33.1-q33.3	+	GO:0005886|GO:0071902|GO:0071901|GO:0048147|GO:0050680|GO:0010719|GO:0035414|GO:0042803|GO:0005622|GO:0046580|GO:0071889|GO:0005737|GO:0043407|GO:0071356|GO:0043507|GO:0051721|GO:0090090|GO:0034261|GO:0043124|GO:0051056|GO:0035591|GO:0043065|GO:0019901|GO:0042059|GO:0010553|GO:0009967|GO:0010552|GO:0032088|GO:0031435|GO:0005123|GO:0007257|GO:0005099|GO:0070059|GO:0071364|GO:0010633
IVGNh37466	7.23663	4.11424					uc003vls		mRNA
IVGNh08233	3.86842	4.50104	KCNK9	KCNK9	51305	Potassium channel, subfamily K, member 9	AK095204		ncRNA	8q24.3		GO:0005244|GO:0005886|GO:0046982|GO:0090102|GO:0005267|GO:0005624|GO:0016021|GO:0006813|GO:0042803|GO:0071805|GO:0006811|GO:0008021
IVGNh25117	14.2075	8.61165					uc001arw		mRNA
IVGNh13489	2.80898	4.06774				MRNA; cDNA DKFZp564O186 (from clone DKFZp564O186)	AL049336	Hs.621426	ncRNA
IVGNh11282	2.60541	4.43488			401539	Hypothetical gene supported by AK124333	AK126399	Hs.125947	ncRNA
IVGNh11065	13.2717	6.9247	ZNRD1-AS1	ZNRD1-AS1	80862	Chromosome 6 open reading frame 12	AK126001		ncRNA	6p22.1
IVGNh11179	8.68164	4.79714	DCAF17	DCAF17	80067	Chromosome 2 open reading frame 37	AK126198		ncRNA	2q31.1	+	GO:0016567|GO:0016020|GO:0005730|GO:0005634|GO:0016021|GO:0080008
IVGNh03310	94.4023	76.3826	PEX11A	PEX11A	8800	Peroxisomal biogenesis factor 11A	AK001415	Hs.31034	mRNA	15q26.1		GO:0007165|GO:0016020|GO:0050873|GO:0007031|GO:0016021|GO:0005779|GO:0016557|GO:0005778|GO:0044255|GO:0005777|GO:0016559
IVGNh18390	4.87096	4.01438				CDNA clone IMAGE:5303808	BC041988	Hs.639341	ncRNA
IVGNh09493	891.839	1137.25	SGK223		157285	Homolog of rat pragma of Rnd2	AK122582		mRNA	8p23.1		GO:0000166|GO:0006468|GO:0004715|GO:0005524
IVGNh07555	2.54154	6.14419				CDNA FLJ36107 fis, clone TESTI2021819	AK093426	Hs.665662	ncRNA
IVGNh32186	159.074	139.664					uc002qku		mRNA
IVGNh17787	2.85496	4.35159				CDNA clone IMAGE:5285294	BC037935	Hs.650514	ncRNA
IVGNh22435	397.557	279.515	RGS12	RGS12	6002	Regulator of G-protein signaling 12	CR614898		mRNA	4p16.3	+	GO:0000794|GO:0005737|GO:0008277|GO:0005886|GO:0005634|GO:0005057|GO:0009968|GO:0005096|GO:0030695
IVGNh27820	5.34797	3.8782					uc001qwo		ncRNA
IVGNh04233	2.65175	5.33126				CDNA FLJ13538 fis, clone PLACE1006617	AK023600	Hs.675235	ncRNA
IVGNh38312	25.357	6.29651					uc004abh		mRNA
IVGNh29698	2.60014	3.86363					uc002avj		mRNA
IVGNh13028	207.364	162.421	GMDS	GMDS	2762	GDP-mannose 4,6-dehydratase	AK130651	Hs.144496	ncRNA	6p25		GO:0005622|GO:0050662|GO:0005737|GO:0005488|GO:0005975|GO:0007159|GO:0008446|GO:0019673|GO:0042351|GO:0016829|GO:0044237	hsa00051
IVGNh11382	2.50129	4.09943				CDNA FLJ44609 fis, clone BRACE2011904	AK126572	Hs.650698	ncRNA
IVGNh37352	537.429	510.616					uc003uyh		mRNA
IVGNh24185	4.54679	4.49145					G43240		ncRNA
IVGNh31235	5.6529	4.09333					uc002kvj		ncRNA
IVGNh23360	41.3021	25.996	KIFC3	KIFC3	3801	Kinesin family member C3	DQ426880	Hs.23131	mRNA	16q13-q21		GO:0090136|GO:0005813|GO:0005871|GO:0030054|GO:0005874|GO:0031410|GO:0003777|GO:0045218|GO:0005524|GO:0005915|GO:0005737|GO:0000166|GO:0016020|GO:0005912|GO:0005856|GO:0007601|GO:0030659|GO:0007018
IVGNh00155	6.61363	5.18448	PEX5L	PEX5L	51555	Peroxisomal biogenesis factor 5-like	AB032592		mRNA	3q26.33		GO:0005737|GO:0016020|GO:0005488|GO:0043949
IVGNh21517	81.2758	118.966				CDNA FLJ34165 fis, clone FCBBF3014770	CR591494	Hs.175322	ncRNA
IVGNh25291	15.866	8.09291					uc001bsy		ncRNA
IVGNh39151	247.5	243.27				Muscle AChR epsilon subunit (partial)	Z27405	Hs.684885	ncRNA
IVGNh26034	270.628	33.0233					uc001gqw		mRNA
IVGNh16099	14.8864	5.9596				CDNA clone IMAGE:3940218	BC017563	Hs.684452	ncRNA
IVGNh05967	97.217	71.9526	ALS2	ALS2	57679	Amyotrophic lateral sclerosis 2 (juvenile)	AK056413		mRNA	2q33.1		GO:0008219|GO:0035022|GO:0071902|GO:0035023|GO:0032855|GO:0042803|GO:0030425|GO:0030426|GO:0005829|GO:0005622|GO:0005085|GO:0051036|GO:0042598|GO:0045860|GO:0007032|GO:0030676|GO:0005087|GO:0017112|GO:0017137|GO:0005813|GO:0001726|GO:0030027|GO:0043234|GO:0048812|GO:0043539|GO:0005769	hsa01510 hsa05030
IVGNh36511	4.66435	4.43919					uc003ozi		mRNA
IVGNh15594	3.90966	6.79283				CDNA clone IMAGE:4052341	BC008387	Hs.684522	ncRNA
IVGNh38192	414.413	340.362					uc003zka		mRNA
IVGNh12304	2.86037	8.96479	PIK3R3	PIK3R3	8503	Phosphoinositide-3-kinase, regulatory subunit 3 (p55, gamma)	AK128500		mRNA	1p34.1		GO:0005515|GO:0008286|GO:0046935|GO:0007596|GO:0016303|GO:0031295|GO:0030168|GO:0005942|GO:0005829	hsa04012 hsa04070 hsa04150 hsa04210 hsa04370 hsa04510 hsa04620 hsa04630 hsa04650 hsa04660 hsa04662 hsa04664 hsa04670 hsa04810 hsa04910 hsa04930 hsa05210 hsa05211 hsa05212 hsa05213 hsa05214 hsa05215 hsa05218 hsa05220 hsa05221 hsa05222 hsa05223
IVGNh15434	12.4577	3.49733	BMP7	BMP7	655	Bone morphogenetic protein 7 (osteogenic protein 1)	BC004248		mRNA	20q13		GO:0001656|GO:0005515|GO:0001657|GO:0034504|GO:0051216|GO:0001654|GO:0005615|GO:0048596|GO:0009880|GO:0048646|GO:0007411|GO:0060548|GO:0072040|GO:0009887|GO:0072136|GO:0032355|GO:0010942|GO:0072134|GO:0072133|GO:0045746|GO:0001707|GO:0030501|GO:0030509|GO:0045786|GO:0005125|GO:0060686|GO:0060687|GO:0045839|GO:0001501|GO:0001503|GO:0060272|GO:0060485|GO:0060389|GO:0008083|GO:0040007|GO:0060445|GO:…	hsa04060 hsa04340 hsa04350
IVGNh11169	290.519	370.415	PQLC1	PQLC1	80148	PQ loop repeat containing 1	AK126188	Hs.288284	mRNA	18q23		GO:0016020|GO:0016021
IVGNh03018	329.142	473.031					AJ488203		ncRNA
IVGNh08462	31513.2	72979.2					AK095836		mRNA
IVGNh29362	1858	1976.11					uc001yws		mRNA
IVGNh07722	153.628	100.394	2012-03-09	2012-03-09	92979	Membrane-associated ring finger (C3HC4) 9	AK093897		mRNA	12q14.1	+	GO:0005802|GO:0005794|GO:0000139|GO:0005795|GO:0016020|GO:0016874|GO:0008270|GO:0016021|GO:0005765|GO:0046872
IVGNh09415	94.4324	30.3564				CDNA FLJ25648 fis, clone SYN01015	AK098514	Hs.679010	ncRNA
IVGNh14767	6.91832	3.84082	ERG	ERG	2078	V-ets erythroblastosis virus E26 oncogene homolog (avian)	AY204740		mRNA	21q22.3		GO:0005515|GO:0006355|GO:0003700|GO:0008283|GO:0007275|GO:0005634|GO:0003677|GO:0043565|GO:0007165|GO:0005737|GO:0030529|GO:0006468|GO:0004871
IVGNh18530	2.40235	3.91326				CDNA clone IMAGE:5296720	BC042992	Hs.156197	ncRNA
IVGNh17537	134.711	90.6441				CDNA clone IMAGE:5268269	BC036252	Hs.638917	ncRNA
IVGNh35047	556.089	414.511					uc003gac		mRNA
IVGNh01977	141.807	100.46	KLF5	KLF5	688	Kruppel-like factor 5 (intestinal)	AF132818		mRNA	13q22.1	+	GO:0005622|GO:0006355|GO:0008284|GO:0003700|GO:0006366|GO:0003702|GO:0030033|GO:0005634|GO:0008270|GO:0001525|GO:0003677|GO:0046872
IVGNh01399	9.38919	3.56229				Full length insert cDNA clone YZ92G03	AF086103	Hs.659850	ncRNA
IVGNh15901	76.3319	50.6294	C9orf82	C9orf82	79886	Chromosome 9 open reading frame 82	BC014658	Hs.178357	mRNA	9p21.2
IVGNh33649	16.6862	6.08913					uc002yed		ncRNA
IVGNh23964	7.77118	3.70111					G36732		ncRNA
IVGNh10353	9.58118	4.99735				CDNA FLJ42494 fis, clone BRACE2034622	AK124485	Hs.455527	ncRNA
IVGNh10992	3.27508	4.16454				CDNA FLJ43848 fis, clone TESTI4006412	AK125836	Hs.635884	ncRNA
IVGNh22992	2.51944	3.48114	PPM1E	PPM1E	22843	Protein phosphatase 1E (PP2C domain containing)	CR749253	Hs.245044	mRNA	17q22	+	GO:0008287|GO:0005737|GO:0006470|GO:0016787|GO:0005730|GO:0005634|GO:0004722|GO:0046872
IVGNh25535	9.32935	6.2614					uc001ddm		mRNA
IVGNh21219	214.462	186.117	VPS13C	VPS13C	54832	Vacuolar protein sorting 13 homolog C (S. cerevisiae)	BX648470		mRNA	15q22.2		GO:0008104
IVGNh01633	6.73131	6.95482					AF090898		ncRNA
IVGNh23899	2.66725	3.74365					G36659		ncRNA
IVGNh37462	42.0939	26.0987					uc003vlk		mRNA
IVGNh09871	3.0689	3.47876				CDNA FLJ41530 fis, clone BRTHA2014975	AK123524	Hs.689595	ncRNA
IVGNh20694	156.336	399.725	PHF19	PHF19	26147	PHD finger protein 19	BX640713		mRNA	9q33.2		GO:0005634|GO:0008270|GO:0003676|GO:0046872
IVGNh24004	4.93822	3.29731					G36793		ncRNA
IVGNh36008	362.136	309.224					uc003lem		mRNA
IVGNh29389	5.64309	4.34376					uc001zaa		ncRNA
IVGNh09122	8.18424	3.48336	LRRFIP1	LRRFIP1	9208	Leucine rich repeat (in FLII) interacting protein 1	AK097730		mRNA	2q37.3	+	GO:0003725|GO:0005515|GO:0016564|GO:0005737|GO:0006357|GO:0005634|GO:0005856|GO:0003677
IVGNh01735	4.11691	6.78494	CEP63	CEP63	80254	Centrosomal protein 63kDa	AF113697	Hs.443301	ncRNA	3q22.2	+	GO:0005515|GO:0005813|GO:0051225|GO:0005829|GO:0042770|GO:0007067|GO:0005737|GO:0000922|GO:0000086|GO:0000077|GO:0005856|GO:0000278|GO:0051301
IVGNh36703	333.635	417.935					uc003pyf		mRNA
IVGNh32246	26.5488	15.5733					uc002qsy		mRNA
IVGNh09383	148.59	267.243	SLC38A10	SLC38A10	124565	Hypothetical protein MGC15523	AK098424	Hs.352240	ncRNA	17q25.3		GO:0016020|GO:0006865|GO:0016021|GO:0006814|GO:0006811
IVGNh06723	326.372	107.643			642350	Similar to Coagulation factor V precursor (Activated protein C cofactor)	AK075182	Hs.632647	ncRNA
IVGNh31368	10.2994	3.48124					uc002lmh		mRNA
IVGNh25525	28.8901	17.7378					uc001dbp		mRNA
IVGNh35161	85.15	68.6699					uc003gnu		mRNA
IVGNh06115	41.2886	188.569	COQ3	COQ3	51805	Coenzyme Q3 homolog, methyltransferase (S. cerevisiae)	AK056955		mRNA	6q16.2		GO:0005739|GO:0006744|GO:0005759|GO:0008152|GO:0004395|GO:0008425|GO:0006071|GO:0008171|GO:0016740	hsa00130
IVGNh19152	61.8511	74.4329	FAM199X	FAM199X	139231	Chromosome X open reading frame 39	BC057847		mRNA	Xq22.2	+
IVGNh23365	2.60464	4.46827	GLIS3	GLIS3	169792	GLIS family zinc finger 3	DQ438884	Hs.162125	mRNA	9p24.2		GO:0005622|GO:0003700|GO:0044428|GO:0045944|GO:0003704|GO:0005634|GO:0008270|GO:0000122|GO:0003677|GO:0046872
IVGNh38143	70.5499	33.1004					uc003zdb		mRNA
IVGNh18520	6.07664	8.27371					BC042967		ncRNA
IVGNh08260	1648.24	1963.08					AK095263		mRNA
IVGNh07758	6.76073	7.39649	ITFG1	ITFG1	81533	Integrin alpha FG-GAP repeat containing 1	AK094038	Hs.42217	ncRNA	16q12.1		GO:0016020|GO:0005576|GO:0016021
IVGNh34204	251.29	222.701					uc003bqh		mRNA
IVGNh24490	40652.1	48071.1	TKT	TKT	7086	Transketolase (Wernicke-Korsakoff syndrome)	L12711	Hs.89643	mRNA	3p14.3		GO:0005515|GO:0005999|GO:0006112|GO:0005975|GO:0006098|GO:0016740|GO:0046872|GO:0004802|GO:0005829	hsa00030 hsa00710
IVGNh33120	131489	107261					uc002vgg		mRNA
IVGNh02975	32.6628	19.2897	PAQR8	PAQR8	85315	Progestin and adipoQ receptor family member VIII	AJ420470	Hs.239388	ncRNA	6p12.1	+	GO:0005886|GO:0048477|GO:0004872|GO:0007275|GO:0016021|GO:0005496|GO:0030154
IVGNh08302	28.8185	30.7033	SMYD4	SMYD4	114826	SET and MYND domain containing 4	AK095369		mRNA	17p13.3		GO:0005488|GO:0008270|GO:0046872
IVGNh25387	12.9497	6.67241					uc001cgu		mRNA
IVGNh36964	133.577	145.571					uc003spy		mRNA
IVGNh03374	21.5897	8.02595					AK001998		ncRNA
IVGNh27508	8.74373	2.88079					uc001pdo		mRNA
IVGNh02182	4.91846	3.22105				Mutant dystrophin	AF181286	Hs.675521	ncRNA
IVGNh30900	640.825	256.922					uc002ixv		ncRNA
IVGNh15491	156.808	119.479	IDS	IDS	3423	Iduronate 2-sulfatase (Hunter syndrome)	BC006170		mRNA	Xq28		GO:0016787|GO:0004423|GO:0005764|GO:0046872	hsa00531 hsa01032
IVGNh11071	269.32	228.702	LGALS9	LGALS9	3965	Lectin, galactoside-binding, soluble, 9 (galectin 9)	AK126017	Hs.81337	mRNA	17q11.2	+	GO:0007165|GO:0005737|GO:0005534|GO:0005529|GO:0005576|GO:0004871|GO:0043123
IVGNh09347	623.93	518.472	SMEK2	SMEK2	57223	SMEK homolog 2, suppressor of mek1 (Dictyostelium)	AK098321		mRNA	2p16.1		GO:0005515|GO:0005737|GO:0005815|GO:0005634|GO:0005856
IVGNh08125	66.0293	45.6701	TMCC2	TMCC2	9911	Transmembrane and coiled-coil domain family 2	AK094913	Hs.6360	mRNA	1q32.1	+	GO:0016020|GO:0016021
IVGNh00500	251.46	284.722					AB208831		mRNA
IVGNh13132	4.53561	2.70665				CDNA FLJ27316 fis, clone TMS07117	AK130826	Hs.664171	ncRNA
IVGNh24531	2.73005	4.56673	LMO3	LMO3	55885	LIM domain only 3 (rhombotin-like 2)	L31955		ncRNA	12p12.3		GO:0008270|GO:0046872
IVGNh30849	3772.59	5389.46					uc002ipj		mRNA
IVGNh36132	41.6391	13.8047					uc003mar		mRNA
IVGNh17741	12.7761	2.50701			731986	Similar to cytochrome P450 monooxygenase CYP2T1	BC037804	Hs.656713	mRNA
IVGNh21433	27.5848	37.884				MRNA; cDNA DKFZp313B1017 (from clone DKFZp313B1017)	BX649128	Hs.120633	ncRNA
IVGNh01311	69.427	61.8916				Full length insert cDNA clone YR57D07	AF085934	Hs.687364	ncRNA
IVGNh28277	224.563	219.57					uc001tol		mRNA
IVGNh19914	14141.3	14987.8	HIST3H3	HIST3H3	8290	Histone cluster 3, H3	BC101837	Hs.248171	mRNA	1q42		GO:0005515|GO:0000723|GO:0005694|GO:0006334|GO:0005634|GO:0005654|GO:0000786|GO:0003677
IVGNh35288	7.22873	3.902					uc003hdp		mRNA
IVGNh02684	171.538	116.859				FP6628	AF461899	Hs.667131	ncRNA
IVGNh38858	127.41	134.049					uc004dkv		mRNA
IVGNh08696	25.9259	12.9509	ACAD9	ACAD9	28976	Acyl-Coenzyme A dehydrogenase family, member 9	AK096587		ncRNA	3q21.3	+	GO:0005739|GO:0050660|GO:0003995|GO:0055114	hsa00120 hsa00281 hsa00624
IVGNh15234	318.409	668.535	CXorf26	CXorf26	51260	Chromosome X open reading frame 26	AY927529	Hs.370100	mRNA	Xq13.3	+	GO:0003674|GO:0008150|GO:0005575
IVGNh00766	3463.44	4406.41					AB209584		mRNA
IVGNh21861	1107.81	463.087	NOL3	NOL3	8996	Nucleolar protein 3 (apoptosis repressor with CARD domain)	CR600491		mRNA	16q22.1	+	GO:0005515|GO:0005622|GO:0006397|GO:0008380|GO:0005737|GO:0003723|GO:0005730|GO:0005634|GO:0006916|GO:0042981|GO:0005829|GO:0042802
IVGNh03940	2.55022	3.95434				CDNA FLJ12295 fis, clone MAMMA1001818	AK022357	Hs.634829	ncRNA
IVGNh36237	572.901	360.657					uc003muf		mRNA
IVGNh06820	59.7212	55.9209	TRIM46	TRIM46	80128	Tripartite motif-containing 46	AK090504	Hs.287735	mRNA	1q22	+	GO:0005622|GO:0008270|GO:0046872
IVGNh38764	31521.2	30360					uc004cos		mRNA
IVGNh02644	42.2364	5.68982	C7orf13	C7orf13	129790	Chromosome 7 open reading frame 13	AF439977		ncRNA	7q36		GO:0016020|GO:0016021
IVGNh05529	27.7392	3.86072	LOC219690		219690	Hypothetical protein LOC219690	AK055023	Hs.434134	ncRNA	10q22.2
IVGNh10906	2.65591	4.19713	RBM15	RBM15	64783	RNA binding motif protein 15	AK125665	Hs.435947	ncRNA	1p13	+	GO:0005515|GO:0001569|GO:0060674|GO:0060412|GO:0003723|GO:0005730|GO:0010553|GO:0005634|GO:0048536|GO:0007221|GO:0000166|GO:0045638|GO:0044419
IVGNh11733	276.685	346.539	MICAL2	MICAL2	9645	Microtubule associated monoxygenase, calponin and LIM domain containing 2	AK127301		mRNA	11p15.3	+	GO:0004497|GO:0005737|GO:0008270|GO:0005856|GO:0046872|GO:0055114
IVGNh26692	57.0154	36.9191					uc001kfc		ncRNA
IVGNh11070	25.9015	10.7862	PCBP3	PCBP3	54039	Poly(rC) binding protein 3	AK126016		mRNA	21q22.3	+	GO:0005739|GO:0005737|GO:0016071|GO:0003723|GO:0030529|GO:0005730|GO:0005634|GO:0003677|GO:0005829|GO:0043231
IVGNh18677	2.68854	4.58234	ST6GALNAC2	ST6GALNAC2	10610	ST6 (alpha-N-acetyl-neuraminyl-2,3-beta-galactosyl-1,3)-N-acetylgalactosaminide alpha-2,6-sialyltransferase 2	BC044607		ncRNA	17q25.1		GO:0008373|GO:0030173|GO:0005794|GO:0000139|GO:0016020|GO:0006486|GO:0016021
IVGNh01805	2.62553	5.78546					AF116719		ncRNA
IVGNh01926	41.7616	12.6956					AF130085		ncRNA
IVGNh21659	2455.8	7595.45	L3MBTL2	L3MBTL2	83746	L(3)mbt-like 2 (Drosophila)	CR594826		mRNA	22q13.31-q13.33	+	GO:0042393|GO:0003714|GO:0005634|GO:0008270|GO:0035064|GO:0046872|GO:0016568
IVGNh32770	42.4446	10.7012					uc002tov		mRNA
IVGNh31552	32.5408	19.7693					uc002msi		mRNA
IVGNh07677	2983.02	4962.15					AK093773		mRNA
IVGNh06778	13.1634	8.45308					AK090423		mRNA
IVGNh05595	1358.25	1547.83	CXorf40A	CXorf40A	91966	Chromosome X open reading frame 40A	AK055235		mRNA	Xq28	+	GO:0005515
IVGNh15123	6263.25	7691.69				COX5AL mRNA, partial sequence	AY672102	Hs.574158	mRNA			GO:0005739|GO:0016020|GO:0005506|GO:0004129|GO:0005743|GO:0009055|GO:0046872|GO:0006118
IVGNh11988	16.63	9.07421					AK127853		mRNA
IVGNh21392	3.1321	4.43095				MRNA; cDNA DKFZp686O1594 (from clone DKFZp686O1594)	BX649027	Hs.639852	ncRNA
IVGNh28039	7330.84	7341.65					uc001shs		mRNA
IVGNh07373	2.59881	4.12576	TGM4	TGM4	7047	Transglutaminase 4 (prostate)	AK092657	Hs.438265	mRNA	3p22-p21.33	+	GO:0018149|GO:0018184|GO:0003810|GO:0005575|GO:0016740|GO:0046872|GO:0008415
IVGNh06764	2.42754	3.78639					AK090402		mRNA
IVGNh28553	23.4268	63.0428					uc001uvk		mRNA
IVGNh28734	340.52	224.981					uc001vos		mRNA
IVGNh03430	849.031	962.933				CDNA FLJ11392 fis, clone HEMBA1000575	AK021454	Hs.662163	ncRNA
IVGNh22082	1461.04	2046.93	PPAPDC1B	PPAPDC1B	84513	Phosphatidic acid phosphatase type 2 domain containing 1B	CR606143		mRNA	8p11.23		GO:0016020|GO:0016787|GO:0008195|GO:0016021
IVGNh20431	10.1382	3.87492				CDNA clone IMAGE:40114043	BC133674	Hs.694480	ncRNA
IVGNh35632	253.908	288.747					uc003iwy		ncRNA
IVGNh09890	24.0444	12.5852	CAPS	CAPS	828	Calcyphosine	AK123559		ncRNA	19p13.3	+	GO:0035556|GO:0005737|GO:0005509
IVGNh03029	61.5081	73.4857	FUT8	FUT8	2530	Fucosyltransferase 8 (alpha (1,6) fucosyltransferase)	AJ536056		mRNA	14q24.3	+	GO:0042355|GO:0017124|GO:0009312|GO:0005794|GO:0007585|GO:0016757|GO:0033578|GO:0001701|GO:0000139|GO:0016477|GO:0016020|GO:0007229|GO:0006491|GO:0032580|GO:0007179|GO:0043112|GO:0006487|GO:0008424|GO:0016021|GO:0044267|GO:0043687|GO:0018279	hsa00510 hsa00533 hsa01030
IVGNh26453	980.937	571.138					uc001ivr		mRNA
IVGNh01476	2.44638	3.96596				Full length insert cDNA clone ZD51F08	AF086310	Hs.103159	ncRNA
IVGNh09652	3.07459	4.83188	ZNF397	ZNF397	84307	Zinc finger protein 397	AK123116		ncRNA	18q12.2	+	GO:0005622|GO:0005737|GO:0006355|GO:0003700|GO:0016032|GO:0005634|GO:0008270|GO:0003677|GO:0046872
IVGNh36118	4.38003	3.95411					uc003lyx		mRNA
IVGNh25951	3.22438	4.06344					uc001ggd		ncRNA
IVGNh07175	2318.47	4159.64	TMEM39B	TMEM39B	55116	Transmembrane protein 39B	AK091861	Hs.25544	mRNA	1p35.1	+	GO:0016020|GO:0016021
IVGNh21472	32.8848	25.9095	DPYD	DPYD	1806	Dihydropyrimidine dehydrogenase	CR590314	Hs.335034	mRNA	1p22		GO:0050661|GO:0017113|GO:0006214|GO:0051539|GO:0006210|GO:0006212|GO:0050660|GO:0009055|GO:0006222|GO:0055086|GO:0046872|GO:0042803|GO:0005829|GO:0005737|GO:0046135|GO:0006145|GO:0016491|GO:0006207|GO:0006206|GO:0004158|GO:0006208|GO:0055114	hsa00240 hsa00410 hsa00770
IVGNh38577	73.3094	35.3718					uc004bom		mRNA
IVGNh10566	25.9274	3.64388				CDNA FLJ42916 fis, clone BRHIP3026097	AK124906	Hs.664963	ncRNA
IVGNh27350	134.365	96.0379					uc001oja		mRNA
IVGNh15994	97.828	83.6071	PDK3	PDK3	5165	Pyruvate dehydrogenase kinase, isozyme 3	BC015948	Hs.296031	mRNA	Xp22.11	+	GO:0005515|GO:0004740|GO:0010510|GO:0005975|GO:0000155|GO:0005524|GO:0005739|GO:0004672|GO:0000166|GO:0006090|GO:0005759|GO:0018106|GO:0006006|GO:0016740
IVGNh16164	3258.01	2418.14	CSAD	CSAD	51380	Cysteine sulfinic acid decarboxylase	BC018042	Hs.279815	mRNA	12q13.11-q14.3		GO:0030170|GO:0004782|GO:0019752|GO:0016829	hsa00430
IVGNh10453	30.2892	16.7606	PDCD6	PDCD6	10016	Programmed cell death 6	AK124667	Hs.50823	ncRNA	5p15.33	+	GO:0005515|GO:0008624|GO:0005792|GO:0031965|GO:0006919|GO:0005783|GO:0005509|GO:0005625|GO:0005634|GO:0042803|GO:0051592|GO:0005737|GO:0016020|GO:0060090|GO:0046983|GO:0005789|GO:0048306
IVGNh01210	3.39648	3.69638	KRT23	KRT23	25984	Keratin 23 (histone deacetylase inducible)	AF075083	Hs.9029	ncRNA	17q21.2		GO:0005882|GO:0005198	hsa01430
IVGNh21073	364.453	348.782					BX648022		mRNA
IVGNh28481	2.59391	5.82596					uc001uol		ncRNA
IVGNh07951	36.4586	50.6119				CDNA FLJ37166 fis, clone BRACE2027408	AK094485	Hs.661822	ncRNA
IVGNh02176	7.84385	9.30596				MSTP131 (MST131)	AF176921	Hs.668810	ncRNA
IVGNh31500	40.2888	44.62					uc002mlh		mRNA
IVGNh23024	161.869	107.354	PGBD3	PGBD3	267004	PiggyBac transposable element derived 3	CR749388		mRNA	10q11
IVGNh20134	88.0221	210.881	ATAD2	ATAD2	29028	ATPase family, AAA domain containing 2	BC112942	Hs.370834	mRNA	8q24.13		GO:0005739|GO:0005737|GO:0000166|GO:0016787|GO:0005730|GO:0005634|GO:0005524|GO:0016887
IVGNh07274	92.1858	77.8129	MGAT1	MGAT1	4245	Mannosyl (alpha-1,3-)-glycoprotein beta-1,2-N-acetylglucosaminyltransferase	AK092256		mRNA	5q35		GO:0008375|GO:0003827|GO:0005794|GO:0000139|GO:0016020|GO:0005975|GO:0016757|GO:0006486|GO:0016021|GO:0044267|GO:0018279|GO:0043687	hsa00510 hsa01030
IVGNh20546	52.4366	32.9004	WIPI2	WIPI2	26100	WD repeat domain, phosphoinositide interacting 2	BX537624	Hs.122363	mRNA	7p22.1	+	GO:0000046|GO:0043234|GO:0034045|GO:0005776|GO:0006914|GO:0080025|GO:0032266|GO:0000045|GO:0070772|GO:0005829
IVGNh08575	5172.85	5499.51					AK096167		mRNA
IVGNh35824	1688.88	2310.02					uc003kch		mRNA
IVGNh25143	41.726	20.4295					uc001awf		mRNA
IVGNh02364	2.5885	3.71225					AF283770		ncRNA
IVGNh19586	153.15	70.9237	FPR2	FPR2	2358	Formyl peptide receptor-like 1	BC071722	Hs.99855	mRNA	19q13.3-q13.4	+	GO:0004982|GO:0006954|GO:0005886|GO:0006935|GO:0007186|GO:0004930|GO:0006928|GO:0004872|GO:0016021|GO:0007155	hsa04080
IVGNh03843	2.46366	5.02491				CDNA FLJ12136 fis, clone MAMMA1000312	AK022198	Hs.655291	ncRNA
IVGNh28018	936.58	1256.07					uc001sdq		mRNA
IVGNh31120	97.4476	89.9035					uc002jzs		mRNA
IVGNh26213	78.6743	62.2186					uc001hqm		mRNA
IVGNh08543	10.8392	5.1753	LOC644083		644083	Hypothetical LOC644083	AK096102		ncRNA	1p36.13	+
IVGNh12911	9.31463	3.98397	IGHG1	IGHG1	3500	Immunoglobulin heavy constant gamma 1 (G1m marker)	AK130434		mRNA	14q32.33		GO:0005515|GO:0006955|GO:0005624|GO:0005576|GO:0003823
IVGNh00417	15.8314	3.17912	CHPF	CHPF	79586	Chondroitin polymerizing factor	AB095813		mRNA	2q35		GO:0005515|GO:0005794|GO:0016020|GO:0016758|GO:0032580|GO:0016021|GO:0047238|GO:0050510|GO:0016740|GO:0046872	hsa00532 hsa01030
IVGNh29578	75.6265	66.7491					uc002adm		mRNA
IVGNh38679	42.4265	30.5508					uc004cen		mRNA
IVGNh18505	9.00335	5.32803					BC042889		ncRNA
IVGNh06273	10.0638	4.24516					AK057440		ncRNA
IVGNh13065	2.49613	4.01128				CDNA FLJ27198 fis, clone SYN02876	AK130708	Hs.689304	ncRNA
IVGNh03916	3.89928	3.25178				CDNA FLJ12253 fis, clone MAMMA1001452	AK022315	Hs.654680	ncRNA
IVGNh37436	3.77909	5.92208					uc003vip		mRNA
IVGNh30199	48.3363	17.8161					uc002ehw		mRNA
IVGNh07409	86.5775	67.8946	PICK1	PICK1	9463	Protein interacting with PRKCA 1	AK092818	Hs.180871	mRNA	22q13.1	+	GO:0005515|GO:0048471|GO:0030054|GO:0005886|GO:0006200|GO:0045202|GO:0007268|GO:0030425|GO:0046872|GO:0007205|GO:0042802|GO:0005737|GO:0005080|GO:0019717|GO:0016887|GO:0043045|GO:0043046|GO:0005794|GO:0006890|GO:0019904|GO:0005102|GO:0014069|GO:0008022|GO:0030666|GO:0042734|GO:0043234|GO:0045161|GO:0043113|GO:0006468|GO:0019899|GO:0015844
IVGNh02843	5.47	3.12049				Trapped 3' terminal exon, clone C2A11	AJ011599	Hs.539006	ncRNA
IVGNh24470	1226.11	2534.5	CTAGE5	CTAGE5	4253	CTAGE family, member 5	L06522		mRNA	14q13.3	+	GO:0005515|GO:0008047
IVGNh29402	20.0176	16.1247					uc001zbf		mRNA
IVGNh09237	2.37678	4.04275				CDNA FLJ40691 fis, clone THYMU2024684	AK098010	Hs.704262	ncRNA
IVGNh21784	368.513	322.57	SORBS3	SORBS3	10174	Sorbin and SH3 domain containing 3	CR598111		mRNA	8p21.3	+	GO:0005515|GO:0030054|GO:0005634|GO:0005829|GO:0005737|GO:0006936|GO:0051495|GO:0051496|GO:0017166|GO:0005200|GO:0007155|GO:0005856|GO:0005925
IVGNh25551	44.5025	36.8727					uc001dgh		ncRNA
IVGNh31679	367.988	412.186					uc002nmf		mRNA
IVGNh19028	466.595	499.494	CACNA2D1	CACNA2D1	781	Calcium channel, voltage-dependent, alpha 2/delta subunit 1	BC051339	Hs.282151	mRNA	7q21-q22		GO:0005244|GO:0005245|GO:0016020|GO:0006816|GO:0016021|GO:0051925|GO:0005891|GO:0046872|GO:0006811	hsa04010
IVGNh18170	3.56168	7.31941	KCNN2	KCNN2	3781	Potassium intermediate/small conductance calcium-activated channel, subfamily N, member 2	BC040722	Hs.98280	mRNA	5q22.3	+	GO:0005516|GO:0016020|GO:0016021|GO:0005216|GO:0006813|GO:0006811|GO:0016286
IVGNh10320	31.9481	12.2907				MRNA; cDNA DKFZp667E0114 (from clone DKFZp667E0114)	AK124423	Hs.430300	ncRNA
IVGNh01973	7.08399	7.17889					AF132206		ncRNA
IVGNh04604	1366.02	1299.73				CDNA: FLJ20903 fis, clone ADSE00222	AK024556	Hs.684549	ncRNA
IVGNh10235	14.2883	8.2329	CD97	CD97	976	CD97 molecule	AK124259		ncRNA	19p13	+	GO:0005515|GO:0005886|GO:0004930|GO:0005509|GO:0007267|GO:0006928|GO:0005576|GO:0005615|GO:0006955|GO:0006954|GO:0007186|GO:0007218|GO:0005887|GO:0007155|GO:0007166|GO:0004888
IVGNh28308	184.139	183.785					uc001tto		mRNA
IVGNh30828	1156.14	1008.97					uc002imc		mRNA
IVGNh34706	82.3249	229.07					uc003ehm		mRNA
IVGNh08758	4.08047	2.56619	ITSN2	ITSN2	50618	Intersectin 2	AK096750	Hs.432562	ncRNA	2pter-p25.1		GO:0005515|GO:0005622|GO:0005737|GO:0035023|GO:0005070|GO:0005509|GO:0005089|GO:0006897
IVGNh25450	93.7009	282.246					uc001crf		mRNA
IVGNh32886	268.624	377.691					uc002uee		ncRNA
IVGNh29240	193.374	90.8593					uc001yil		ncRNA
IVGNh04528	4.9911	6.12064					AK024388		ncRNA
IVGNh16760	7.34193	4.04599	CETN1	CETN1	1068	Centrin, EF-hand protein, 1	BC029515	Hs.122511	mRNA	18p11.32	+	GO:0008026|GO:0005813|GO:0005814|GO:0005509|GO:0003676|GO:0031683|GO:0005524|GO:0034605|GO:0000922|GO:0007067|GO:0007049|GO:0005737|GO:0032391|GO:0005856|GO:0051301
IVGNh32236	22.4752	16.6143					uc002qse		ncRNA
IVGNh10480	942.634	949.511	NUDCD3	NUDCD3	23386	NudC domain containing 3	AK124729		mRNA	7p13-p12		GO:0005515
IVGNh21902	649.805	531.753				Full-length cDNA clone CS0DI062YF05 of Placenta Cot 25-normalized of Homo sapiens (human)	CR601496	Hs.644159	ncRNA
IVGNh25221	3.81286	3.55026					uc001bhj		ncRNA
IVGNh19603	4.86525	2.75656	LOC727896		727896	Similar to cysteine and histidine-rich domain (CHORD)-containing, zinc binding protein 1	BC071793		mRNA	18p11.31
IVGNh36238	161.995	99.9924					uc003muh		mRNA
IVGNh19228	22.1393	2.82511	CBFA2T3	CBFA2T3	863	Core-binding factor, runt domain, alpha subunit 2; translocated to, 3	BC062624		mRNA	16q24		GO:0005515|GO:0006355|GO:0005794|GO:0003700|GO:0008283|GO:0005730|GO:0005634|GO:0046872|GO:0030154|GO:0000139|GO:0016020|GO:0008270|GO:0005654|GO:0030851
IVGNh38929	348.135	216.611					uc004dzj		mRNA
IVGNh29004	36.369	20.3829					uc001xbf		mRNA
IVGNh29439	16.2421	12.2191					uc001zka		mRNA
IVGNh16283	2.56636	6.02622	ZCCHC3	ZCCHC3	85364	Zinc finger, CCHC domain containing 3	BC020460	Hs.28608	ncRNA	20p13-p12.2	+	GO:0008270|GO:0003676|GO:0046872
IVGNh24386	8.31986	4.06827					G65633		ncRNA
IVGNh31784	12.2245	3.91314					uc002nzl		mRNA
IVGNh26026	10.2149	3.61204					uc001gpw		mRNA
IVGNh27761	58.0585	85.6998					uc001qnv		mRNA
IVGNh04787	11.2586	7.72401				CDNA: FLJ21436 fis, clone COL04279	AK025089	Hs.675312	ncRNA
IVGNh22374	2205.01	4375.58	POLR1C	POLR1C	9533	Polymerase (RNA) I polypeptide C, 30kDa	CR613447		mRNA	6p21.1	+	GO:0005515|GO:0003899|GO:0005736|GO:0006363|GO:0006362|GO:0046983|GO:0006361|GO:0005634|GO:0005654|GO:0006360|GO:0003677	hsa00230 hsa00240 hsa03020
IVGNh08970	254.857	131.26	ZMIZ2	ZMIZ2	83637	Zinc finger, MIZ-type containing 2	AK097263	Hs.77978	ncRNA	7p13	+	GO:0005515|GO:0030374|GO:0045944|GO:0005634|GO:0008270|GO:0043596|GO:0046872
IVGNh14947	11.0549	8.22197	EPHA6	EPHA6	285220	EPH receptor A6	AY358738		mRNA	3q11.2	+	GO:0003674|GO:0008150|GO:0005003|GO:0000166|GO:0016020|GO:0005887|GO:0004872|GO:0006468|GO:0005575|GO:0005524|GO:0007169|GO:0016740	hsa04360
IVGNh37741	3.15868	5.02028					uc003wsq		ncRNA
IVGNh38758	249.119	319.231					uc004cof		ncRNA
IVGNh16271	2.65799	4.1915				Homo sapiens, clone IMAGE:3857181, mRNA	BC020302	Hs.646720	ncRNA
IVGNh21341	28.8838	14.3218	PLEKHA7	PLEKHA7	144100	Pleckstrin homology domain containing, family A member 7	BX648885	Hs.12332	mRNA	11p15.1		GO:0005515|GO:0090136|GO:0005915|GO:0005737|GO:0005813|GO:0030054|GO:0005912|GO:0070097|GO:0005856|GO:0045218
IVGNh15985	10.1619	3.82712	MGC27382		149047	Hypothetical protein MGC27382	BC015860	Hs.352665	ncRNA	1p31.1	+
IVGNh37574	4.4714	5.90525					uc003vyn		mRNA
IVGNh31916	2.50972	3.85542					uc002our		mRNA
IVGNh03511	2.64952	4.33809	NBLA00301		79804	Nbla00301	AK021601	Hs.61435	ncRNA	4q34.1	+
IVGNh10834	6.41499	5.03005	TNFRSF9	TNFRSF9	3604	Tumor necrosis factor receptor superfamily, member 9	AK125490	Hs.86447	ncRNA	1p36		GO:0008285|GO:0016020|GO:0005887|GO:0004872|GO:0006917	hsa04060
IVGNh05256	2.61377	3.99828					AK027215		mRNA
IVGNh39168	8.45878	4.76461	HNF4A	HNF4A	3172	Hepatocyte nuclear factor 4, alpha	Z49825	Hs.116462	mRNA	20q13.12	+	GO:0005515|GO:0034339|GO:0010467|GO:0030308|GO:0003700|GO:0008285|GO:0006805|GO:0003707|GO:0060398|GO:0005634|GO:0042803|GO:0046872|GO:0043193|GO:0005737|GO:0045944|GO:0006591|GO:0005504|GO:0006355|GO:0005102|GO:0055088|GO:0010843|GO:0010552|GO:0010551|GO:0003677|GO:0006351|GO:0019216|GO:0007596|GO:0031018|GO:0008270|GO:0005654	hsa04950
IVGNh18267	1939.25	936.427	ITPR3	ITPR3	3710	Inositol 1,4,5-triphosphate receptor, type 3	BC041398	Hs.65758	mRNA	6p21	+	GO:0005515|GO:0060402|GO:0005783|GO:0005634|GO:0007202|GO:0051291|GO:0007204|GO:0005640|GO:0070679|GO:0005737|GO:0043209|GO:0043025|GO:0051260|GO:0031095|GO:0008095|GO:0006811|GO:0005792|GO:0005262|GO:0048011|GO:0005220|GO:0005730|GO:0045177|GO:0030168|GO:0050916|GO:0055085|GO:0050917|GO:0000822|GO:0005903|GO:0051592|GO:0043533|GO:0006112|GO:0050913|GO:0050796|GO:0016020|GO:0007186|GO:0005887|GO:…	hsa04020 hsa04070 hsa04540 hsa04720 hsa04730 hsa04742 hsa04912
IVGNh12876	134.641	26.9594	BACE2	BACE2	25825	Beta-site APP-cleaving enzyme 2	AK130381		ncRNA	21q22.3	+	GO:0005794|GO:0009986|GO:0016020|GO:0016486|GO:0005783|GO:0006508|GO:0008233|GO:0004190|GO:0006509|GO:0016021|GO:0042985|GO:0005768	hsa05010
IVGNh03939	2.47756	4.06981					AK022356		ncRNA
IVGNh22023	20.4381	4.68514	2012-09-03	2012-09-03	55964	Septin 3	CR604795	Hs.120483	mRNA	22q13.2	+	GO:0031105|GO:0000910|GO:0003674|GO:0005737|GO:0007049|GO:0030054|GO:0000166|GO:0045202|GO:0005525|GO:0005856
IVGNh03154	26.1525	11.0097	ZNF416	ZNF416	55659	Zinc finger protein 416	AK000564	Hs.247711	mRNA	19q13.4		GO:0005622|GO:0006355|GO:0005634|GO:0008270|GO:0003677|GO:0046872
IVGNh01681	4.42779	8.29001				Asthmatic clone 1 mRNA, 3' UTR	AF095853	Hs.671391	ncRNA
IVGNh15858	66.0017	77.4703					BC014090		ncRNA
IVGNh19348	4.46564	4.42449				CDNA clone IMAGE:2959724	BC064982	Hs.667436	ncRNA
IVGNh09186	3.86004	6.78258				CDNA FLJ40568 fis, clone THYMU2005807	AK097887	Hs.600157	ncRNA
IVGNh31207	118.698	89.2509					uc002kro		mRNA
IVGNh33381	3.84747	6.30156					uc002wnl		mRNA
(+)E1A_r60_a22	6200.21	5432.29
IVGNh29918	130.927	670.512					uc002ckf		mRNA
IVGNh38561	33.1597	25.4942					uc004bnb		mRNA
IVGNh22790	3.64825	4.05182				Full-length cDNA clone CS0DF004YE04 of Fetal brain of Homo sapiens (human)	CR623860	Hs.637243	ncRNA
IVGNh11998	26.2745	13.6382	RLIM	RLIM	51132	Ring finger protein 12	AK127880		mRNA	Xq13-q21		GO:0006511|GO:0004842|GO:0005737|GO:0016567|GO:0003714|GO:0016874|GO:0017053|GO:0005634|GO:0008270|GO:0046872|GO:0060816
IVGNh11257	116.828	124.579				CDNA FLJ44365 fis, clone TRACH3008535	AK126337	Hs.659342	ncRNA
IVGNh09250	108.793	30.1406	FAM115C	FAM115C	285966	Family with sequence similarity 139, member A	AK098041		mRNA	7q35	+
IVGNh16064	16.5936	9.13242					BC017002		ncRNA
IVGNh04869	2.488	4.26655				CDNA: FLJ21633 fis, clone COL08187	AK025286	Hs.677345	ncRNA
IVGNh18888	44.6075	27.1147	LOC100126784		100126784	Hypothetical LOC100126784	BC047636	Hs.64341	ncRNA	11p15.1
IVGNh31987	1899.45	3248.56					uc002pge		mRNA
IVGNh35561	3.07792	3.74518					uc003ioi		mRNA
IVGNh22876	546.992	569.893	SYMPK	SYMPK	8189	Symplekin	CR625930		mRNA	19q13.3		GO:0005515|GO:0006397|GO:0008150|GO:0005737|GO:0030054|GO:0005886|GO:0005634|GO:0005654|GO:0005923|GO:0005856|GO:0007155	hsa04530
IVGNh31067	35.0291	27.5965					uc002juc		ncRNA
IVGNh15222	2.44959	3.78833					AY927507		ncRNA
IVGNh19730	7.10758	5.42377	PRKCE	PRKCE	5581	Protein kinase C, epsilon	BC087862		ncRNA	2p21	+	GO:0005515|GO:0017124|GO:0004699|GO:0005886|GO:0005783|GO:0050730|GO:0005634|GO:0007202|GO:0046872|GO:0005829|GO:0035556|GO:0005737|GO:0000166|GO:0004871|GO:0048011|GO:0019901|GO:0030168|GO:0006917|GO:0005524|GO:0007165|GO:0000139|GO:0007596|GO:0006468|GO:0004697|GO:0008047|GO:0019899	hsa04530 hsa04664 hsa04930
IVGNh00575	2771.13	2206.38				Ribosomal protein L39 variant protein	AB209077	Hs.611241	ncRNA			GO:0005622|GO:0003735|GO:0005840|GO:0006412
IVGNh28051	2.34958	3.86054					uc001sjk		mRNA
IVGNh13801	2.52235	8.80125	UGT8	UGT8	7368	UDP glycosyltransferase 8 (UDP-galactose ceramide galactosyltransferase)	AL137342	Hs.144197	ncRNA	4q26	+	GO:0003851|GO:0016020|GO:0016758|GO:0008489|GO:0007422|GO:0008152|GO:0016021|GO:0007417	hsa00600
IVGNh11453	7.34579	6.8167	GARNL3	GARNL3	84253	GTPase activating Rap/RanGAP domain-like 3	AK126704	Hs.29304	mRNA	9q33.3	+	GO:0005622|GO:0051056|GO:0005083|GO:0005096
IVGNh23767	7.12524	17.0791					G36490		ncRNA
IVGNh37450	11.7521	7.57996					uc003vkf		ncRNA
IVGNh06307	44.632	125.972	MNS1	MNS1	55329	Meiosis-specific nuclear structural 1	AK057542	Hs.444483	mRNA	15q21.3		GO:0005882|GO:0007126|GO:0005634|GO:0005635
IVGNh17773	2.35816	3.48965				CDNA clone IMAGE:5274509	BC037883	Hs.685027	ncRNA
IVGNh14749	45847.1	45276.6	CALM1	CALM1	801	Calmodulin 1 (phosphorylase kinase, delta)	AY189287	Hs.282410	mRNA	14q24-q31	+		hsa04020 hsa04070 hsa04720 hsa04740 hsa04910 hsa04912 hsa04916 hsa05040 hsa05214
IVGNh12850	8.96442	7.68491					AK130342		mRNA
IVGNh27200	2.74595	3.90328					uc001nha		mRNA
IVGNh26288	3046.16	4039.8					uc001iay		mRNA
IVGNh34622	37.5674	7.80638					uc003dus		mRNA
IVGNh04341	3.26623	4.15112				CDNA FLJ13833 fis, clone THYRO1000676	AK023895	Hs.677252	ncRNA
IVGNh25034	48.8568	30.6479					uc001adf		mRNA
IVGNh34179	726.021	1213.5					uc003bkp		mRNA
IVGNh28106	489.976	542.195					uc001srg		mRNA
IVGNh10618	4.50928	3.65233	ITGAD	ITGAD	3681	Integrin, alpha D	AK125016		ncRNA	16p11.2	+	GO:0008305|GO:0006955|GO:0016337|GO:0005886|GO:0007160|GO:0007229|GO:0004872|GO:0016021	hsa04810
IVGNh39068	5.22609	5.92655					X94553		mRNA
IVGNh17372	112.532	169.099	TIGD1	TIGD1	200765	Tigger transposable element derived 1	BC035143	Hs.211823	mRNA	2q37.1		GO:0005634|GO:0003677|GO:0000775
IVGNh11592	23.4413	10.6877	LHX6	LHX6	26468	LIM homeobox 6	AK126982	Hs.103137	mRNA	9q33.2		GO:0006355|GO:0003700|GO:0021800|GO:0021877|GO:0005634|GO:0007275|GO:0006351|GO:0046872|GO:0030154|GO:0021853|GO:0007399|GO:0043565|GO:0030528|GO:0021799|GO:0048469|GO:0008270|GO:0021884|GO:0021895
IVGNh35147	5.72593	4.84807					uc003glj		mRNA
IVGNh06010	6.40292	4.01113					AK056657		ncRNA
IVGNh33716	32.8763	18.4145					uc002ypf		mRNA
IVGNh24986	267.046	308.819	RELA	RELA	5970	V-rel reticuloendotheliosis viral oncogene homolog A, nuclear factor of kappa light polypeptide gene enhancer in B-cells 3, p65 (avian)	U88316		mRNA	11q13		GO:0005515|GO:0042542|GO:0014070|GO:0003700|GO:0003705|GO:0019221|GO:0033590|GO:0051591|GO:0032403|GO:0042802|GO:0002756|GO:0051607|GO:0010035|GO:0002755|GO:0044419|GO:0032496|GO:0009887|GO:0043123|GO:0001942|GO:0031625|GO:0032868|GO:0034130|GO:0019901|GO:0034134|GO:0007568|GO:0010843|GO:0043278|GO:0070431|GO:0002224|GO:0001889|GO:0045084|GO:0045087|GO:0042301|GO:0032570|GO:0005654|GO:0008134|GO:…	hsa04210 hsa04620 hsa04920 hsa05120 hsa05212 hsa05215 hsa05220 hsa05221 hsa05222
IVGNh19055	75.3508	33.7659	WEE1	WEE1	7465	WEE1 homolog (S. pombe)	BC051831	Hs.249441	mRNA	11p15.3-p15.1	+	GO:0005515|GO:0000287|GO:0005634|GO:0005524|GO:0000084|GO:0016310|GO:0000082|GO:0007067|GO:0000166|GO:0004674|GO:0016301|GO:0007596|GO:0000086|GO:0051726|GO:0000075|GO:0006468|GO:0005654|GO:0004713|GO:0000278|GO:0004715|GO:0051301	hsa04110
IVGNh14973	258.6	204.902				FLJ00387 protein	AY358957	Hs.661757	mRNA
IVGNh06252	65.4012	40.9757	ZNF658	ZNF658	26149	Zinc finger protein 658	AK057375		mRNA	9p13.1		GO:0005622|GO:0006355|GO:0005634|GO:0008270|GO:0003677|GO:0046872
IVGNh32785	2.34468	3.68992					uc002trx		ncRNA
IVGNh05787	2.3422	4.35743				CDNA FLJ31233 fis, clone KIDNE2004579	AK055795	Hs.675831	ncRNA
IVGNh34240	62.2835	73.9701					uc003but		ncRNA
IVGNh24515	4.00269	4.11789				(clone Z177A) retinal mRNA, repeat regions	L23851	Hs.661197	ncRNA
IVGNh14449	2005.26	107.751	FER1L4	FER1L4	80307	Fer-1-like 4 (C. elegans)	AL833764	Hs.72222	mRNA	20q11.22		GO:0016020|GO:0016021
IVGNh35785	125.105	124.76					uc003jqd		mRNA
IVGNh24990	4.49659	3.59266	ERBB3	ERBB3	2065	V-erb-b2 erythroblastic leukemia viral oncogene homolog 3 (avian)	U88360	Hs.118681	mRNA	12q13	+	GO:0005515|GO:0005886|GO:0051048|GO:0061098|GO:0005634|GO:0007409|GO:0051402|GO:0005615|GO:0042803|GO:0007507|GO:0014037|GO:0016323|GO:0043524|GO:0016324|GO:0030296|GO:0000166|GO:0019838|GO:0045211|GO:0046326|GO:0042127|GO:0042476|GO:0009968|GO:0032869|GO:0046982|GO:0042493|GO:0060056|GO:0021545|GO:0005576|GO:0014068|GO:0005524|GO:0016328|GO:0014065|GO:0043235|GO:0007165|GO:0007162|GO:0005887|GO:…	hsa04012 hsa04020
IVGNh38671	84.0956	49.1359					uc004ccu		mRNA
IVGNh05001	103.668	122.512					AK026152		mRNA
IVGNh32979	4.014	3.29635					uc002uou		mRNA
IVGNh19788	1614.15	1056.78	SOX3	SOX3	6658	SRY (sex determining region Y)-box 3	BC093863	Hs.157429	mRNA	Xq27.1		GO:0009887|GO:0048515|GO:0005634|GO:0030900|GO:0007417|GO:0003677
IVGNh27630	456.945	1045.23					uc001pvm		mRNA
IVGNh17261	2.30201	3.98302				CDNA clone IMAGE:4827542	BC034325	Hs.552949	ncRNA
IVGNh13310	245.211	293.784					AK131506		mRNA
IVGNh06945	309.032	311.636	CHFR	CHFR	55743	Checkpoint with forkhead and ring finger domains	AK090948		mRNA	12q24.33		GO:0005515|GO:0000209|GO:0007093|GO:0004842|GO:0016874|GO:0005634|GO:0046872|GO:0007067|GO:0007049|GO:0000166|GO:0019941|GO:0016605|GO:0008270|GO:0051301
IVGNh09966	30.625	17.1651				CDNA FLJ41742 fis, clone HSYRA2004858	AK123736	Hs.683743	ncRNA
IVGNh30989	18.9664	13.8225					uc002jkm		mRNA
IVGNh24159	8.99506	4.32066					G43148		ncRNA
IVGNh19372	18586.5	16564.6					BC065514		mRNA
IVGNh17551	2.48526	4.30429				CDNA clone IMAGE:5262356	BC036396	Hs.468865	ncRNA
IVGNh27839	545.906	699.152					uc001rau		mRNA
IVGNh11369	2.75046	6.36523				CDNA FLJ44583 fis, clone AHMSC1000138	AK126547	Hs.640169	ncRNA
IVGNh16571	774.792	487.325	RPS2P32	RPS2P32	256355	Ribosomal protein S2 pseudogene	BC026177	Hs.367935	mRNA	7p15.3	+
IVGNh04539	19.6215	42.6869				CDNA FLJ14348 fis, clone THYRO1001602	AK024410	Hs.587111	ncRNA
IVGNh25014	9.27415	4.62392	CD44	CD44	960	CD44 molecule (Indian blood group)	U94902		ncRNA	11p13	+	GO:0005515|GO:0043066|GO:0005794|GO:0009986|GO:0005886|GO:0005518|GO:0019221|GO:0050731|GO:0005737|GO:0033138|GO:0016337|GO:0005540|GO:0007160|GO:0005887|GO:0043518|GO:0070374|GO:0004888|GO:0060333	hsa04512 hsa04640
IVGNh22603	4294.02	4000.32	TBC1D5	TBC1D5	9779	TBC1 domain family, member 5	CR619208		ncRNA	3p24.3		GO:0005515|GO:0005622|GO:0032313|GO:0005097|GO:0005096
IVGNh21931	1348.95	1107.29	VEGFB	VEGFB	7423	Vascular endothelial growth factor B	CR602359	Hs.78781	mRNA	11q13	+	GO:0005515|GO:0051897|GO:0030949|GO:0050731|GO:0060754|GO:0005615|GO:0060048|GO:0042803|GO:0005622|GO:0060976|GO:0043524|GO:0006493|GO:0051781|GO:0031093|GO:0070374|GO:0008201|GO:0048010|GO:0046982|GO:0030168|GO:0005576|GO:0006916|GO:0042056|GO:0050918|GO:0050930|GO:0001938|GO:0016020|GO:0007596|GO:0002576|GO:0010629|GO:0035470|GO:0043117|GO:0008083|GO:0043183	hsa04060 hsa04150 hsa04510 hsa05211 hsa05212 hsa05219
IVGNh04481	32.4901	27.8223	SRC	SRC	6714	V-src sarcoma (Schmidt-Ruppin A-2) viral oncogene homolog (avian)	AK024281	Hs.195659	mRNA	20q12-q13	+	GO:0005515|GO:0042542|GO:0005158|GO:0090263|GO:0050900|GO:0007243|GO:0010907|GO:0071398|GO:0016337|GO:0007172|GO:0000166|GO:0007173|GO:0007411|GO:0016301|GO:0044419|GO:0005080|GO:0051602|GO:0031667|GO:0019717|GO:0050839|GO:0042169|GO:0010740|GO:0032869|GO:0034329|GO:0006950|GO:0051385|GO:0030168|GO:0014069|GO:0018108|GO:0045785|GO:0016310|GO:0005178|GO:0008543|GO:0005070|GO:0033146|GO:0060444|GO:…	hsa04012 hsa04370 hsa04510 hsa04520 hsa04530 hsa04540 hsa04912 hsa05120
IVGNh17429	7.90833	4.45975	NPAS2	NPAS2	4862	Neuronal PAS domain protein 2	BC035412	Hs.156832	ncRNA	2q11.2	+	GO:0005667|GO:0045475|GO:0006355|GO:0003700|GO:0051879|GO:0005634|GO:0007417|GO:0003677|GO:0006351|GO:0042745|GO:0045944|GO:0030528|GO:0048511|GO:0004871	hsa04710
IVGNh28210	16.9514	16.7959					uc001tfg		ncRNA
IVGNh03507	18.5514	12.9384				CDNA FLJ11530 fis, clone HEMBA1002645	AK021592	Hs.677043	ncRNA
IVGNh25811	1027.64	1475.42					uc001feq		mRNA
IVGNh00697	4.62941	2.94205	GLIS3	GLIS3	169792	GLIS family zinc finger 3	AB209404	Hs.162125	mRNA	9p24.2		GO:0005622|GO:0003700|GO:0044428|GO:0045944|GO:0003704|GO:0005634|GO:0008270|GO:0000122|GO:0003677|GO:0046872
IVGNh01419	68.0047	73.5047				Full length insert cDNA clone ZB81B12	AF086164	Hs.102941	ncRNA
IVGNh30009	76.9737	143.569					uc002cyj		mRNA
IVGNh17963	8.79807	12.5462	EML4	EML4	27436	Echinoderm microtubule associated protein like 4	BC039354		ncRNA	2p21	+	GO:0005515|GO:0003674|GO:0005737|GO:0007067|GO:0005874|GO:0005856|GO:0007017
IVGNh29502	8.81054	4.12434					uc001ztc		mRNA
IVGNh20396	12.5489	9.47491	FBLN1	FBLN1	2192	Fibulin 1	BC131605	Hs.24601	ncRNA	22q13.31	+	GO:0005515|GO:0031012|GO:0044419|GO:0005509|GO:0005578|GO:0005576|GO:0005625|GO:0005615|GO:0005201
IVGNh29812	9.12237	5.80934					uc002bnb		ncRNA
IVGNh21869	854.2	291.302	C1orf61	C1orf61	10485	Chromosome 1 open reading frame 61	CR600735	Hs.380027	mRNA	1q22		GO:0005634
IVGNh10937	82.4984	141.344	KIAA0664	KIAA0664	23277	KIAA0664	AK125717	Hs.22616	mRNA	17p13.3		GO:0005488
IVGNh11023	9.28258	4.17711	TTC12	TTC12	54970	Tetratricopeptide repeat domain 12	AK125909	Hs.288772	ncRNA	11q23.2	+	GO:0005488
IVGNh31802	80.5683	140.635					uc002ocy		mRNA
IVGNh38855	7079.28	4279.9					uc004dkl		mRNA
IVGNh24359	9.4624	2.4895					G65593		ncRNA
IVGNh25283	5.23265	3.47131					uc001bsa		mRNA
IVGNh01914	3.94113	7.45529	CLTC	CLTC	1213	Clathrin, heavy chain (Hc)	AF130062		ncRNA	17q11-qter	+	GO:0005515|GO:0030132|GO:0005886|GO:0030136|GO:0006886|GO:0030118|GO:0005829|GO:0031623|GO:0005739|GO:0033572|GO:0007173|GO:0007411|GO:0016192|GO:0030659|GO:0042470|GO:0048011|GO:0042059|GO:0006892|GO:0005819|GO:0031410|GO:0006898|GO:0007067|GO:0005198|GO:0030130|GO:0016044	hsa05040
IVGNh28064	1523.2	1085.78					uc001slp		mRNA
IVGNh09519	2984.1	7142.58					AK122695		mRNA
IVGNh27357	264.604	231.85					uc001oke		mRNA
IVGNh20101	460.388	301.733	IGF1R	IGF1R	3480	Insulin-like growth factor 1 receptor	BC111788		mRNA	15q26.3	+	GO:0005515|GO:0005158|GO:0030879|GO:0043560|GO:0030010|GO:0007409|GO:0031175|GO:0042802|GO:0046777|GO:0000166|GO:0009887|GO:0033197|GO:0043559|GO:0005520|GO:0005792|GO:0030335|GO:0032467|GO:0045740|GO:0014065|GO:0007420|GO:0005887|GO:0043548|GO:0051898|GO:0008286|GO:0043005|GO:0051897|GO:0008284|GO:0005886|GO:0031994|GO:0051291|GO:0046872|GO:0043409|GO:0006955|GO:0030238|GO:0004872|GO:0051262|GO:…	hsa04510 hsa04520 hsa04730 hsa05210 hsa05214 hsa05215 hsa05218
IVGNh18147	7.26473	5.44701	AQP8	AQP8	343	Aquaporin 8	BC040630	Hs.176658	mRNA	16p12	+	GO:0005215|GO:0005792|GO:0005886|GO:0005887|GO:0046691|GO:0015250|GO:0015722|GO:0006810|GO:0045177|GO:0006833|GO:0071320|GO:0055085
IVGNh36616	71.6193	123.659					uc003pmt		mRNA
IVGNh22476	7.41098	5.1338				Full-length cDNA clone CS0CAP003YO10 of Thymus of Homo sapiens (human)	CR616131	Hs.661932	ncRNA
IVGNh26024	1857.34	3097.31					uc001gpt		mRNA
IVGNh16545	5.42191	2.95649				Homo sapiens, clone IMAGE:4291396, mRNA	BC025999	Hs.684403	ncRNA
IVGNh29740	44.6093	77.9346					uc002bbv		mRNA
IVGNh05354	2.91293	3.79206				CDNA FLJ30063 fis, clone ADRGL2000261	AK054625	Hs.698272	ncRNA
IVGNh35311	10.9885	4.95205					uc003hiy		mRNA
IVGNh33344	188.292	157.1					uc002wis		mRNA
IVGNh31338	3.6203	8.4883					uc002liy		mRNA
IVGNh25643	54.3402	39.173					uc001dry		mRNA
IVGNh32945	161.31	197.538					uc002ulm		ncRNA
IVGNh12737	5.91132	4.06693				CDNA FLJ26597 fis, clone LNF08628	AK130107	Hs.681608	ncRNA
IVGNh31463	40.6767	10.9251					uc002mey		mRNA
IVGNh13594	14.5594	8.04005	ZFAND6	ZFAND6	54469	Zinc finger, AN1-type domain 6	AL109684		ncRNA	15q25.1	+	GO:0003674|GO:0008150|GO:0008270|GO:0005575|GO:0003677|GO:0046872
IVGNh23455	19.9724	23.9505	VPS13D	VPS13D	55187	Vacuolar protein sorting 13 homolog D (S. cerevisiae)	DQ786227	Hs.439381	ncRNA	1p36.22	+	GO:0008104
IVGNh35292	149.611	61.4406					uc003hfp		mRNA
IVGNh37951	15.5716	5.41579					uc003xzr		mRNA
IVGNh36869	590.911	558.978					uc003qxi		mRNA
IVGNh32224	136.414	140.073					uc002qqn		mRNA
IVGNh35483	128.992	59.6141					uc003ifi		mRNA
IVGNh22729	904.051	1486.32	GOT1	GOT1	2805	Glutamic-oxaloacetic transaminase 1, soluble (aspartate aminotransferase 1)	CR622320		mRNA	10q24.1-q25.1		GO:0031406|GO:0006531|GO:0006532|GO:0006533|GO:0006094|GO:0005764|GO:0019551|GO:0019550|GO:0005829|GO:0034641|GO:0005737|GO:0006103|GO:0006006|GO:0043679|GO:0004609|GO:0004069|GO:0032869|GO:0006536|GO:0009058|GO:0005975|GO:0006107|GO:0008652|GO:0055089|GO:0051384|GO:0005625|GO:0006114|GO:0030170	hsa00251 hsa00252 hsa00272 hsa00330 hsa00350 hsa00360 hsa00400 hsa00401 hsa00710 hsa00950
IVGNh20109	11.4036	6.25969	CPO	CPO	130749	Carboxypeptidase O	BC112076		mRNA	2q33.3	+	GO:0006508|GO:0005576|GO:0008233|GO:0008270|GO:0008237|GO:0046872|GO:0004181
IVGNh07827	3.4196	4.27327				CDNA FLJ36920 fis, clone BRACE2005034	AK094239	Hs.683880	ncRNA
IVGNh00792	2083.39	588.667	ISG20	ISG20	3669	Interferon stimulated exonuclease gene 20kDa	AB209639		mRNA	15q26	+	GO:0008310|GO:0008283|GO:0003723|GO:0019221|GO:0005634|GO:0009615|GO:0008859|GO:0046872|GO:0006401|GO:0005622|GO:0004527|GO:0060337|GO:0000175|GO:0016787|GO:0016605|GO:0005654|GO:0000738
IVGNh29917	63.3634	85.7156					uc002cka		mRNA
IVGNh24254	2.44862	3.78189					G43577		ncRNA
IVGNh02388	2.5339	4.17923					AF289589		ncRNA
IVGNh38232	48.4412	11.0541					uc003znx		mRNA
IVGNh16681	2.83581	4.94254				CDNA clone IMAGE:4821290	BC028406	Hs.298987	ncRNA
IVGNh25380	41.0823	32.8169					uc001cgb		mRNA
IVGNh15402	13.09	9.1501				CDNA clone IMAGE:3636371	BC002811	Hs.679409	ncRNA
IVGNh12433	3.05873	9.524				CDNA FLJ45694 fis, clone FEBRA2013069	AK128801	Hs.640063	ncRNA
IVGNh23166	36.5892	13.9802	NBR1	NBR1	4077	Neighbor of BRCA1 gene 1	CR936675	Hs.277721	ncRNA	17q21.31	+	GO:0005515|GO:0043130|GO:0005776|GO:0005770|GO:0016236|GO:0031410|GO:0051259|GO:0031430|GO:0005764|GO:0046872|GO:0005829|GO:0005737|GO:0008270
IVGNh12831	2.39511	3.81706				CDNA FLJ26805 fis, clone PRS06005	AK130315	Hs.679328	ncRNA
IVGNh05484	21.2121	4.25781					AK054935		mRNA
IVGNh30880	287.046	211.901					uc002iuq		mRNA
IVGNh35424	43.8284	29.8248					uc003hxj		mRNA
IVGNh23178	2.61668	4.13176				MRNA; cDNA DKFZp686O21113 (from clone DKFZp686O21113)	CR936697	Hs.690610	ncRNA
IVGNh07359	7.1909	5.61612	MAP2K5	MAP2K5	5607	Mitogen-activated protein kinase kinase 5	AK092615	Hs.114198	ncRNA	15q23	+	GO:0005515|GO:0007165|GO:0048011|GO:0004672|GO:0000166|GO:0004674|GO:0006468|GO:0004713|GO:0005524|GO:0016740|GO:0046872	hsa04010 hsa04540
IVGNh15008	2.57233	3.92573	PAQR7	PAQR7	164091	Progestin and adipoQ receptor family member VII	AY424285		mRNA	1p36.11		GO:0005886|GO:0048477|GO:0004872|GO:0007275|GO:0016021|GO:0005496|GO:0030154
IVGNh34617	32.9701	30.3916					uc003duj		mRNA
IVGNh35827	949.438	358.233					uc003kcy		mRNA
IVGNh29758	910.434	1754.57					uc002bdo		mRNA
IVGNh05192	237.719	532.373	SNAP47	SNAP47	116841	Chromosome 1 open reading frame 142	AK026908	Hs.325081	mRNA	1q42.13	+	GO:0005737|GO:0048471|GO:0016020|GO:0012505	hsa04130
IVGNh32265	4.63168	4.26498					uc002qxi		mRNA
IVGNh13748	3.1752	4.61492	HDGFRP3		50810	Hepatoma-derived growth factor, related protein 3	AL133102		ncRNA	15q25.2		GO:0005737|GO:0008283|GO:0005634|GO:0008083
IVGNh08161	330.3	399.819	PPME1	PPME1	51400	Protein phosphatase methylesterase 1	AK095005		mRNA	11q13.4	+	GO:0004091|GO:0016787|GO:0004864|GO:0006482|GO:0008601|GO:0019903|GO:0051722|GO:0051721	hsa00650 hsa00960
IVGNh36175	147.408	271.823					uc003mgw		mRNA
IVGNh11047	4.69002	3.86045					AK125940		mRNA
IVGNh30995	9.72025	7.04517					uc002jlu		mRNA
IVGNh08906	8.01656	7.62612	EIF3A	EIF3A	8661	Eukaryotic translation initiation factor 3, subunit A	AK097145		mRNA	10q26		GO:0005515|GO:0010467|GO:0005737|GO:0005852|GO:0001732|GO:0005198|GO:0003743|GO:0005634|GO:0006412|GO:0044267|GO:0006413|GO:0005829
IVGNh06258	3.01796	3.75647	DPEP3	DPEP3	64180	Dipeptidase 3	AK057401	Hs.302028	mRNA	16q22.1		GO:0007126|GO:0016020|GO:0006508|GO:0008235|GO:0005624|GO:0008233|GO:0031225|GO:0008239|GO:0016805|GO:0046872
IVGNh02582	2.41984	4.34211				PP11647	AF370406	Hs.689807	ncRNA			GO:0005198
IVGNh02361	14.3658	4.61084	GRK7	GRK7	131890	G protein-coupled receptor kinase 7	AF282269		mRNA	3q24	+	GO:0004703|GO:0000166|GO:0016020|GO:0006468|GO:0004871|GO:0005524|GO:0007601|GO:0050896
IVGNh24191	74.9943	59.4258					G43266		ncRNA
IVGNh39078	13.6354	9.20888	MPHOSPH9	MPHOSPH9	10198	M-phase phosphoprotein 9	X98258		mRNA	12q24.31		GO:0005794|GO:0000139|GO:0016020|GO:0000087
IVGNh06642	77.7265	137.833					AK074482		ncRNA
IVGNh22241	461.313	625.084	CUL4A	CUL4A	8451	Cullin 4A	CR610339	Hs.339735	mRNA	13q34	+	GO:0005515|GO:0006511|GO:0031461|GO:0000082|GO:0006281|GO:0008285|GO:0044419|GO:0007050|GO:0031464|GO:0031625|GO:0008629	hsa04120
IVGNh38946	608.573	691.09					uc004fof		mRNA
IVGNh19636	59.8371	42.99				CDNA clone IMAGE:6082236	BC073822	Hs.690172	ncRNA
IVGNh17414	34.8138	6.32044	SORBS2	SORBS2	8470	Sorbin and SH3 domain containing 2	BC035329		mRNA	4q35.1		GO:0005622|GO:0008150|GO:0005737|GO:0030018|GO:0048471|GO:0005200|GO:0005634|GO:0008270|GO:0008307|GO:0015629|GO:0008093
IVGNh33484	222.452	263.077					uc002xci		mRNA
IVGNh03264	45.5481	33.0222	ELMO1	ELMO1	9844	Engulfment and cell motility 1	AK001084		mRNA	7p14.1		GO:0005515|GO:0017124|GO:0030036|GO:0005886|GO:0006928|GO:0006915|GO:0006911|GO:0050690|GO:0005829|GO:0016601|GO:0005737|GO:0016032|GO:0005856
IVGNh27869	10.3985	7.27214					uc001rgr		ncRNA
(+)E1A_r60_n11	109675	101627
IVGNh37644	108.082	126.466					uc003wht		mRNA
IVGNh06049	113.165	147.41	LOC145694		145694	Hypothetical protein LOC145694	AK056793	Hs.147229	ncRNA	15q22.31
IVGNh15560	88.5568	97.4939				Full length insert cDNA clone YT86E01	BC007841	Hs.592928	ncRNA
IVGNh23405	15.292	17.0681	DDX18	DDX18	8886	DEAD (Asp-Glu-Ala-Asp) box polypeptide 18	DQ655975		ncRNA	2q14.1	+	GO:0004004|GO:0000166|GO:0016787|GO:0003723|GO:0004386|GO:0005524	hsa00500 hsa00790
IVGNh34421	840.607	1403.47					uc003ctm		mRNA
IVGNh06024	19.6761	18.8724	FLJ32154		149650	Hypothetical protein FLJ32154	AK056716	Hs.173280	ncRNA	20q13.33
IVGNh02077	182.04	135.571	CNOT2	CNOT2	4848	CCR4-NOT transcription complex, subunit 2	AF147398	Hs.133350	ncRNA	12q15	+	GO:0005515|GO:0005737|GO:0016070|GO:0016071|GO:0006358|GO:0030528|GO:0005634|GO:0016455|GO:0000289|GO:0000288|GO:0005829
IVGNh26673	44.3822	27.9349					uc001kcl		mRNA
IVGNh31163	51926.9	29000.6					uc002kls		mRNA
IVGNh34314	2.5414	3.56422					uc003ceq		mRNA
IVGNh00194	4.32131	4.26601	ZNF624	ZNF624	57547	Zinc finger protein 624	AB037770	Hs.128078	mRNA	17p11.2		GO:0005622|GO:0006355|GO:0005634|GO:0008270|GO:0003677|GO:0046872
IVGNh38952	840.295	1913.26	G6PD	G6PD	2539	Glucose-6-phosphate dehydrogenase	X03674		mRNA	Xq28		GO:0050661|GO:0006629|GO:0006695|GO:0010734|GO:0006749|GO:0001816|GO:0006098|GO:0042803|GO:0005536|GO:0043231|GO:0005829|GO:0005737|GO:0043249|GO:0051156|GO:0005813|GO:0005975|GO:0009051|GO:0046390|GO:0019322|GO:0006740|GO:0005488|GO:0004345|GO:0016491|GO:0009898|GO:0034599|GO:0055114	hsa00030 hsa00480
IVGNh29452	1299.83	1985.43					uc001zls		mRNA
IVGNh32356	24000.1	25088.2					uc002rig		mRNA
IVGNh08913	1059.49	733.306	ASPHD2	ASPHD2	57168	Aspartate beta-hydroxylase domain containing 2	AK097157		mRNA	22q12.1	+	GO:0016020|GO:0004597|GO:0018193|GO:0016491|GO:0030176|GO:0016021|GO:0016702|GO:0055114
IVGNh07308	31.4326	27.8597	MOSC1	MOSC1	64757	MOCO sulphurase C-terminal domain containing 1	AK092439		mRNA	1q41	+	GO:0005739|GO:0030170|GO:0005743|GO:0016491|GO:0030151|GO:0055114
IVGNh11409	3.01684	12.5922	ZNF551	ZNF551	90233	Zinc finger protein 551	AK126625	Hs.109540	ncRNA	19q13.43	+	GO:0005622|GO:0006355|GO:0005634|GO:0008270|GO:0003677|GO:0046872
IVGNh34584	396.587	589.741					uc003dpp		ncRNA
IVGNh23309	31.9713	18.5329	TP53BP1	TP53BP1	7158	Tumor protein p53 binding protein 1	DQ102772	Hs.440968	ncRNA	15q15-q21		GO:0005515|GO:0000781|GO:0016563|GO:0005634|GO:0003677|GO:0006302|GO:0005622|GO:0005737|GO:0006281|GO:0000724|GO:0000777|GO:0005654|GO:0045893
IVGNh23132	1501.72	1220.2				MRNA; cDNA DKFZp686L1357 (from clone DKFZp686L1357)	CR933639	Hs.690504	mRNA
IVGNh25680	33.2215	23.4123					uc001eay		mRNA
IVGNh31705	2.55059	5.41115					uc002nqe		ncRNA
IVGNh26114	6.07329	2.98019					uc001hbk		mRNA
IVGNh38538	7.3521	3.34419					uc004bkd		mRNA
IVGNh21450	13.1119	3.08706				MRNA; cDNA DKFZp686A2394 (from clone DKFZp686A2394)	BX649169	Hs.680866	ncRNA
IVGNh08407	256.299	587.971	ISG20L2	ISG20L2	81875	Interferon stimulated exonuclease gene 20kDa-like 2	AK095697	Hs.301904	mRNA	1q23.1		GO:0005515|GO:0005622|GO:0004527|GO:0016787|GO:0042254|GO:0005730|GO:0005634|GO:0003676|GO:0043231
IVGNh13573	488.862	725.415				MRNA; cDNA DKFZp586P1823 (from clone DKFZp586P1823)	AL080221	Hs.657171	ncRNA
IVGNh33293	34.1752	104.437					uc002wap		mRNA
IVGNh36480	59.5866	37.1892					uc003ouw		mRNA
IVGNh26285	24.4466	23.8174					uc001iak		mRNA
IVGNh23213	7.41101	3.57151				MRNA; cDNA DKFZp781G1250 (from clone DKFZp781G1250)	CR936797	Hs.634898	ncRNA
IVGNh27854	22.7794	7.96994					uc001rec		mRNA
IVGNh27301	67.2433	69.0771					uc001oaz		mRNA
IVGNh29642	26.927	20.9266					uc002aoc		mRNA
IVGNh03983	31.4698	34.1165				CDNA FLJ12362 fis, clone MAMMA1002360	AK022424	Hs.670407	ncRNA
IVGNh03292	42.6821	9.33117				CDNA FLJ10288 fis, clone MAMMA1002317	AK001150	Hs.675460	ncRNA
IVGNh29899	34.7959	44.6301					uc002chg		mRNA
IVGNh38207	157931	121850					uc003zmb		mRNA
IVGNh35313	900.667	1286.67					uc003hjc		mRNA
IVGNh13522	165.666	138.564					AL050131		ncRNA
IVGNh28791	6332.23	9303.38					uc001vxo		mRNA
IVGNh07684	52.2966	83.4072	NUBPL	NUBPL	80224	Nucleotide binding protein-like	AK093789	Hs.288981	mRNA	14q12	+	GO:0005739|GO:0032981|GO:0051539|GO:0000166|GO:0070584|GO:0005524|GO:0046872
IVGNh18408	176.41	141.869	C7orf46	C7orf46	340277	Chromosome 7 open reading frame 46	BC042034		mRNA	7p15.3	+
IVGNh33363	211.09	203.837					uc002wlr		mRNA
IVGNh29804	415.835	354.515					uc002bll		mRNA
IVGNh33547	24.1078	13.577					uc002xkh		ncRNA
IVGNh03954	12.6259	6.68721				CDNA FLJ12318 fis, clone MAMMA1002068	AK022380	Hs.634653	ncRNA
IVGNh03846	4.77646	2.55179					AK022201		ncRNA
IVGNh08214	5.90391	2.9542			54073	Chromosome 21 open reading frame 41	AK095150	Hs.659368	ncRNA
IVGNh37714	82.317	46.0875					uc003wou		mRNA
IVGNh04784	6.72142	3.47468				CDNA: FLJ21428 fis, clone COL04203	AK025081	Hs.668226	ncRNA
IVGNh06890	6966.58	4619.93					AK090763		mRNA
IVGNh29734	14.3385	2.64286					uc002bay		ncRNA
IVGNh33425	8.83828	4.52408					uc002wsw		ncRNA
IVGNh17998	17.6986	5.5505				CDNA clone IMAGE:5541269	BC039490	Hs.681718	ncRNA
IVGNh26168	64.3904	82.3003					uc001hkb		mRNA
IVGNh15444	3.94077	2.80341	AFAP1-AS1	AFAP1-AS1	84740	Hypothetical protein MGC10981	BC004397		ncRNA	4p16.1	+
IVGNh32300	35.2238	19.3191					uc002ray		ncRNA
IVGNh04960	1020.02	811.559	LMAN1	LMAN1	3998	Lectin, mannose-binding, 1	AK025773		ncRNA	18q21.3-q22		GO:0005515|GO:0005792|GO:0012507|GO:0005793|GO:0005794|GO:0005783|GO:0005529|GO:0015031|GO:0005537|GO:0030017|GO:0042802|GO:0006888|GO:0000139|GO:0016020|GO:0006457|GO:0007596|GO:0033116|GO:0005789|GO:0051082|GO:0016021|GO:0016192|GO:0044267|GO:0043687|GO:0018279
IVGNh38487	263.434	125.696					uc004bco		mRNA
IVGNh16824	2.65313	4.87393	C1orf212	C1orf212	113444	Chromosome 1 open reading frame 212	BC030120	Hs.27160	ncRNA	1p34.3		GO:0016020|GO:0016021
IVGNh32680	58.2507	48.5906					uc002syx		mRNA
IVGNh33520	12.7972	8.78829					uc002xge		mRNA
IVGNh05624	377.37	520.052	CWF19L1	CWF19L1	55280	CWF19-like 1, cell cycle control (S. pombe)	AK055313	Hs.215502	mRNA	10q24.31		GO:0003674|GO:0008150|GO:0005575|GO:0003824
IVGNh16328	36.7389	13.6331				Homo sapiens, clone IMAGE:4720228, mRNA	BC020903	Hs.655822	ncRNA
IVGNh17335	5.86241	2.81075				Homo sapiens, clone IMAGE:4591517, mRNA	BC034932	Hs.685032	ncRNA
IVGNh31287	3.11474	8.89312					uc002lcc		ncRNA
IVGNh28311	164.153	269.928					uc001ttw		mRNA
IVGNh36594	14.4374	5.40572					uc003pjo		mRNA
IVGNh23366	5.89109	3.88492	GLIS3	GLIS3	169792	GLIS family zinc finger 3	DQ438884	Hs.162125	ncRNA	9p24.2		GO:0005622|GO:0003700|GO:0044428|GO:0045944|GO:0003704|GO:0005634|GO:0008270|GO:0000122|GO:0003677|GO:0046872
IVGNh26961	143.131	273.059					uc001lsr		ncRNA
IVGNh01627	5.63592	4.75997	ABI1	ABI1	10006	Abl-interactor 1	AF090888		ncRNA	10p11.2		GO:0005515|GO:0008092|GO:0030054|GO:0008285|GO:0005783|GO:0001756|GO:0045202|GO:0006928|GO:0005625|GO:0005634|GO:0018108|GO:0030175|GO:0030027|GO:0005829|GO:0030426|GO:0005622|GO:0005737|GO:0030296|GO:0008154|GO:0005856|GO:0019717|GO:0007169
IVGNh18011	2.84055	4.22656				Homo sapiens, clone IMAGE:5745053, mRNA	BC039538	Hs.542484	ncRNA
IVGNh19274	244.085	127.118	PLA2G4C	PLA2G4C	8605	Phospholipase A2, group IVC (cytosolic, calcium-independent)	BC063416		mRNA	19q13.3		GO:0019369|GO:0007567|GO:0005829|GO:0035556|GO:0016042|GO:0006954|GO:0005543|GO:0016787|GO:0016020|GO:0047499|GO:0008152|GO:0046475|GO:0006644
IVGNh20171	8.76196	4.2108	PLCH1	PLCH1	23007	Phospholipase C, eta 1	BC113950		mRNA	3q25.31		GO:0016042|GO:0035556|GO:0005737|GO:0016020|GO:0016787|GO:0004435|GO:0048015|GO:0050429|GO:0005509|GO:0004871
IVGNh30296	8.9449	3.75838					uc002ezu		mRNA
IVGNh35265	73.4884	81.0132					uc003haz		mRNA
IVGNh03471	2.75679	3.89897				CDNA FLJ11459 fis, clone HEMBA1001566	AK021521	Hs.306598	ncRNA
IVGNh16800	31.7022	12.2475	RAPGEFL1	RAPGEFL1	51195	Rap guanine nucleotide exchange factor (GEF)-like 1	BC029956		mRNA	17q21.1	+	GO:0005085|GO:0005622|GO:0007186|GO:0007264|GO:0005624|GO:0007399
IVGNh10429	9.18246	5.05552					AK124617		mRNA
IVGNh06421	2.46761	3.86911				CDNA FLJ25100 fis, clone CBR01280	AK057829	Hs.681617	ncRNA
IVGNh08994	9.40268	5.74361	MTHFD1	MTHFD1	4522	Methylenetetrahydrofolate dehydrogenase (NADP+ dependent) 1, methenyltetrahydrofolate cyclohydrolase, formyltetrahydrofolate synthetase	AK097323		ncRNA	14q24	+	GO:0005515|GO:0016874|GO:0009086|GO:0008652|GO:0006767|GO:0004329|GO:0004477|GO:0005524|GO:0005829|GO:0005739|GO:0004488|GO:0005737|GO:0004486|GO:0000166|GO:0016787|GO:0006766|GO:0016491|GO:0046655|GO:0009396|GO:0006730|GO:0000105|GO:0055114|GO:0006164	hsa00630 hsa00670
IVGNh03653	2.58186	4.6107				CDNA FLJ11847 fis, clone HEMBA1006695	AK021909	Hs.677071	ncRNA
IVGNh19397	251.806	90.4499				CDNA clone IMAGE:4594182	BC065904	Hs.689827	ncRNA
IVGNh19556	2.72595	4.51541	TRA@	TRA@	6955	T cell receptor alpha locus	BC070345		mRNA	14q11.2	+
IVGNh02490	16.2905	8.64151				Clone IMAGE:111995, mRNA sequence	AF339766	Hs.679515	ncRNA
IVGNh12890	2.7238	6.83263	FAM177A1	FAM177A1	283635	Chromosome 14 open reading frame 24	AK130402	Hs.446357	ncRNA	14q13.2	+
IVGNh35987	25.8074	18.4356					uc003law		mRNA
IVGNh31330	314.879	185.915					uc002lhi		ncRNA
IVGNh11700	2.65349	5.58765				CDNA FLJ12573 fis, clone NT2RM4000979	AK127222	Hs.661989	ncRNA
IVGNh22568	37.3404	21.1417	RP9P	RP9P	441212	Retinitis pigmentosa 9 pseudogene	CR618508		mRNA	7p14.3
IVGNh35066	5.40796	12.264					uc003gcl		ncRNA
IVGNh19760	3.36233	5.40294	LOC644936		644936	Similar to cytoplasmic beta-actin	BC092424		mRNA	5q14.1
IVGNh00050	2.54583	4.9292					AB007970		ncRNA
IVGNh04322	2.67443	4.51952				CDNA FLJ13776 fis, clone PLACE4000387	AK023838	Hs.662089	ncRNA
IVGNh12555	4.18863	3.83361				CDNA FLJ26156 fis, clone ADG01420	AK129667	Hs.664809	ncRNA
IVGNh26264	138.893	139.85					uc001hxm		mRNA
IVGNh19762	152.301	76.2036	ATXN1	ATXN1	6310	Ataxin 1	BC092446	Hs.434961	mRNA	6p23		GO:0016564|GO:0005515|GO:0008344|GO:0008219|GO:0003723|GO:0005634|GO:0043621|GO:0016363|GO:0042802|GO:0043231|GO:0008266|GO:0005737|GO:0045944|GO:0042272|GO:0051168|GO:0006396|GO:0060079|GO:0005730|GO:0008022|GO:0042326|GO:0034046|GO:0043569|GO:0008542|GO:0005654|GO:0042405
IVGNh23555	2.50045	4.12152					G18373		ncRNA
IVGNh08163	9.47927	7.24766				CDNA FLJ37690 fis, clone BRHIP2014386	AK095009	Hs.656272	ncRNA
IVGNh04459	1953.44	4313.16	LSM5	LSM5	23658	LSM5 homolog, U6 small nuclear RNA associated (S. cerevisiae)	AK024217	Hs.424908	mRNA	7p14.3		GO:0005515|GO:0006397|GO:0008380|GO:0016070|GO:0016071|GO:0003723|GO:0030529|GO:0043928|GO:0005634|GO:0000288|GO:0005829
IVGNh15311	4.23041	4.55585				Endogenous virus HERV-K chromosome 1 LTR-promoted mRNA sequence	AY944070	Hs.690616	ncRNA
IVGNh05823	9.35008	4.50964	HP	HP	3240	Haptoglobin	AK055872		mRNA	16q22.1	+	GO:0006879|GO:0042542|GO:2000296|GO:0030492|GO:0031838|GO:0004252|GO:0051354|GO:0006508|GO:0005576|GO:0006952|GO:0003824|GO:0010942
IVGNh36689	536.966	632.14					uc003pwc		mRNA
IVGNh14958	38.2665	23.7605	LOC646513		646513	VLGN1945	AY358802		mRNA	22q12.2	+
IVGNh10400	273.698	405.454					AK124569		mRNA
IVGNh02886	2.4368	3.88173				Partial mRNA; ID EE2-16E2	AJ227904	Hs.684636	ncRNA
IVGNh09118	4.53993	6.13156				CDNA FLJ40403 fis, clone TESTI2037255	AK097722	Hs.559661	ncRNA
IVGNh31781	10561.8	12335					uc002nyi		mRNA
(+)E1A_r60_a20	1992.55	1803.99
IVGNh23865	2.57598	6.53257					G36617		ncRNA
IVGNh16940	12.9083	6.06233				CDNA clone IMAGE:5284367	BC031321	Hs.649282	ncRNA
IVGNh09796	1425.53	1816.34	TXN2	TXN2	25828	Thioredoxin 2	AK123361	Hs.211929	mRNA	22q13.1		GO:0001666|GO:0014070|GO:0007584|GO:0042493|GO:0006662|GO:0005730|GO:0015035|GO:0009055|GO:0048678|GO:0032403|GO:0009749|GO:0005739|GO:0008113|GO:0033743|GO:0031669|GO:0006810|GO:0045454|GO:0009725|GO:0022900|GO:0006979
IVGNh13033	7.33329	7.8037				CDNA FLJ27150 fis, clone SYN00521	AK130660	Hs.659776	ncRNA
IVGNh24053	3.07311	6.69134					G36911		ncRNA
IVGNh08273	2.63458	4.65468				CDNA FLJ37977 fis, clone CTONG2010276	AK095296	Hs.638447	ncRNA
IVGNh01530	28.9676	8.19665	CELF2	CELF2	10659	CUG triplet repeat, RNA binding protein 2	AF086447	Hs.309288	mRNA	10p13	+	GO:0005515|GO:0006397|GO:0006396|GO:0005737|GO:0000166|GO:0003723|GO:0008016|GO:0005634
IVGNh37792	10.2477	4.12401					uc003xaw		mRNA
IVGNh06118	662.87	452.286				Full length insert cDNA clone ZE03F06	AK056963	Hs.193557	ncRNA
IVGNh06228	2.35227	3.86219	LOC157931		157931	Hypothetical protein LOC157931	AK057274	Hs.97461	ncRNA	9q34.3
IVGNh30663	2078.39	1199.6					uc002hfl		mRNA
IVGNh20545	204.671	207.985	HDHD2	HDHD2	84064	Haloacid dehalogenase-like hydrolase domain containing 2	BX537623		mRNA	18q21.1		GO:0016787
IVGNh28982	58.7462	206.558					uc001wwp		mRNA
IVGNh33761	706.606	866.633					uc002yva		mRNA
IVGNh12645	2.42176	5.11438				CDNA FLJ26341 fis, clone HRT03264	AK129851	Hs.671012	ncRNA
IVGNh15788	2.39877	4.99307	KLRC1	KLRC1	3821	Killer cell lectin-like receptor subfamily C, member 1	BC012550		mRNA	12p13		GO:0005886|GO:0005488|GO:0005887|GO:0050776|GO:0005529|GO:0007166|GO:0004888	hsa04612 hsa04650
IVGNh21878	29560.2	28841.8	ANXA1	ANXA1	301	Annexin A1	CR600988		mRNA	9q12-q21.2|9q21.13	+	GO:0006629|GO:0005515|GO:0046632|GO:0031340|GO:0006928|GO:0005634|GO:0001533|GO:0005544|GO:0016323|GO:0005737|GO:0006954|GO:0005543|GO:0042127|GO:0030674|GO:0050482|GO:0004859|GO:0005509|GO:0005102|GO:0006916|GO:0005576|GO:0019834|GO:0042383|GO:0007165|GO:0005929|GO:0007049|GO:0018149|GO:0005198|GO:0030216|GO:0007166
IVGNh37722	182.074	382.247					uc003wpk		ncRNA
IVGNh23175	7.67942	5.02395				MRNA; cDNA DKFZp781E1651 (from clone DKFZp781E1651)	CR936694	Hs.552235	ncRNA
IVGNh30948	6740.2	3463.2					uc002jez		ncRNA
IVGNh20318	17.413	7.39812	C14orf182	C14orf182	283551	Hypothetical protein LOC283551	BC128083		mRNA	14q21.3
IVGNh07423	9.05839	3.8558	IGHG1	IGHG1	3500	Immunoglobulin heavy constant gamma 1 (G1m marker)	AK092847		mRNA	14q32.33		GO:0005515|GO:0006955|GO:0005624|GO:0005576|GO:0003823
IVGNh06323	2.55873	3.96767				CDNA FLJ33016 fis, clone THYMU1000399	AK057578	Hs.680561	ncRNA
IVGNh27625	654.608	1226.73					uc001pur		mRNA
IVGNh29661	6.34975	4.42789					uc002aqm		mRNA
IVGNh03848	163.75	126.312				CDNA FLJ12142 fis, clone MAMMA1000356	AK022204	Hs.659784	ncRNA
IVGNh31510	2922.2	3639.3					uc002mmn		mRNA
IVGNh38090	11.7065	7.65564					uc003yvg		mRNA
IVGNh13158	5.83612	4.19865				CDNA FLJ27380 fis, clone UBA07617	AK130890	Hs.689287	ncRNA
IVGNh06989	7.08008	4.92982	FUNDC2	FUNDC2	65991	FUN14 domain containing 2	AK091092	Hs.356050	mRNA	Xq28	+	GO:0005739
IVGNh08978	10932.9	22375.6	ISOC2	ISOC2	79763	Isochorismatase domain containing 2	AK097280		mRNA	19q13.42		GO:0005515|GO:0005739|GO:0031648|GO:0005737|GO:0005634|GO:0003824
IVGNh32459	9.21607	4.29385					uc002rvb		ncRNA
IVGNh37997	12.3879	7.27271					uc003yib		mRNA
IVGNh12409	2.41774	3.60904				CDNA FLJ44689 fis, clone BRACE3012574	AK128748	Hs.689453	ncRNA
IVGNh29850	23.4902	11.2393					uc002bsr		mRNA
IVGNh17022	95.2742	57.4837	PCMTD2	PCMTD2	55251	Protein-L-isoaspartate (D-aspartate) O-methyltransferase domain containing 2	BC032332		mRNA	20q13.33	+	GO:0004719|GO:0005737|GO:0006464
IVGNh38648	15.3808	4.3993					uc004bzj		mRNA
IVGNh06150	334.594	306.918				AF034176 Human mRNA (Tripodis and Ragoussis) Homo sapiens cDNA clone ntcon5 contig	AK057088	Hs.592692	ncRNA
IVGNh15830	55.4869	70.0658					BC013687		ncRNA
IVGNh15790	2.45568	3.48764	SLAMF1	SLAMF1	6504	Signaling lymphocytic activation molecule family member 1	BC012602		mRNA	1q23.3		GO:0008284|GO:0046649|GO:0005886|GO:0044419|GO:0016021|GO:0003823|GO:0009897|GO:0004888
IVGNh17678	65.3303	91.3421	MGAT5B	MGAT5B	146664	Mannosyl (alpha-1,6-)-glycoprotein beta-1,6-N-acetyl-glucosaminyltransferase, isozyme B	BC036948	Hs.144531	mRNA	17q25.2	+	GO:0030144|GO:0005794|GO:0000139|GO:0016020|GO:0016757|GO:0016021|GO:0046872	hsa00510 hsa01030
IVGNh21213	7.55733	4.83477				MRNA; cDNA DKFZp686I24269 (from clone DKFZp686I24269)	BX648454	Hs.689130	ncRNA
IVGNh14799	18.9408	5.53657	C12orf54	C12orf54	121273	Chromosome 12 open reading frame 54	AY255794	Hs.98202	mRNA	12q13.11	+
IVGNh24290	13.2661	5.31263					G44304		ncRNA
IVGNh00078	8.0393	5.40725					AB014531		mRNA
IVGNh24518	4342.51	6120.2	HDGF	HDGF	3068	Hepatoma-derived growth factor (high-mobility group protein 1-like)	L24521		mRNA	1q21-q23		GO:0007165|GO:0005737|GO:0000166|GO:0008283|GO:0005634|GO:0003677|GO:0005615|GO:0008083|GO:0008201
IVGNh39028	9.64903	6.76846					X77598		ncRNA
IVGNh09494	20.2681	4.73505					AK122584		mRNA
IVGNh16142	146.873	104.062				Homo sapiens, clone IMAGE:4289218, mRNA	BC017944	Hs.680647	ncRNA
IVGNh12496	3.6463	4.69273				CDNA FLJ26044 fis, clone PRS01852	AK129555	Hs.656831	ncRNA
IVGNh30757	1170.09	3367.84					uc002ibp		mRNA
IVGNh03328	1823.26	1439.5	KIAA1033	KIAA1033	23325	KIAA1033	AK001657	Hs.12144	mRNA	12q24.11	+	GO:0016197|GO:0071203
IVGNh16191	396.092	727.889	DPP7	DPP7	29952	Dipeptidyl-peptidase 7	BC018639	Hs.37916	ncRNA	9q34.3		GO:0005515|GO:0004177|GO:0006508|GO:0008236|GO:0016023|GO:0005576|GO:0008233|GO:0008239|GO:0005764|GO:0005829
IVGNh02697	6.47668	4.62157	SMCR5	SMCR5	140771	Smith-Magenis syndrome chromosome region, candidate 5	AF467442	Hs.352643	ncRNA
IVGNh10854	1628.61	1107.84	AP1S2	AP1S2	8905	Adaptor-related protein complex 1, sigma 2 subunit	AK125525		mRNA	Xp22.2		GO:0005794|GO:0006892|GO:0031410|GO:0005765|GO:0030119|GO:0006886|GO:0050690|GO:0006897|GO:0005829|GO:0005905|GO:0000139|GO:0016020|GO:0008565|GO:0016032|GO:0030659|GO:0016044
IVGNh13141	131.202	123.528				CDNA FLJ27335 fis, clone TMS09309	AK130845	Hs.670868	ncRNA
IVGNh18635	4.76428	3.13547				Homo sapiens, clone IMAGE:5170456, mRNA	BC043539	Hs.551280	ncRNA
IVGNh03479	574.251	315.251				CDNA FLJ11476 fis, clone HEMBA1001745	AK021538	Hs.661499	ncRNA
IVGNh16714	3178.72	2983.94			78993	Hypothetical protein MGC3260	BC028962	Hs.570362	ncRNA
IVGNh01818	21.9757	22.0899					AF118073		ncRNA
IVGNh17557	7.58569	20.1927				CDNA clone IMAGE:4791587	BC036411	Hs.680098	ncRNA
IVGNh00976	22.3143	5.64805	RUNX3	RUNX3	864	Runt-related transcription factor 3	AF022726	Hs.170019	mRNA	1p36		GO:0005515|GO:0005737|GO:0006355|GO:0003700|GO:0006366|GO:0008283|GO:0050680|GO:0005634|GO:0006917|GO:0045786|GO:0003677|GO:0005524
IVGNh06906	4.49099	2.99815	HDHD2	HDHD2	84064	Haloacid dehalogenase-like hydrolase domain containing 2	AK090802		ncRNA	18q21.1		GO:0016787
IVGNh06343	3.87947	2.66625					AK057612		mRNA
IVGNh29095	135.219	163.151					uc001xnx		ncRNA
IVGNh33885	49.8847	53.9958					uc002zpe		mRNA
IVGNh34002	29.7365	35.5379					uc003aja		mRNA
IVGNh20284	56.1767	43.9858				CDNA clone IMAGE:40134229	BC127773	Hs.693463	ncRNA
IVGNh37746	67.3418	36.961					uc003wte		mRNA
IVGNh04328	38.0597	18.7028	EML1	EML1	2009	Echinoderm microtubule associated protein like 1	AK023861	Hs.12451	mRNA	14q32	+	GO:0005515|GO:0005737|GO:0005875|GO:0005509|GO:0005874|GO:0005856
IVGNh28918	889.162	1051.08					uc001wnd		mRNA
IVGNh23201	17.0285	16.0011				MRNA; cDNA DKFZp686N23106 (from clone DKFZp686N23106)	CR936746	Hs.661170	ncRNA
IVGNh23230	4684.41	5745.73	NBPF1	NBPF1	55672	Neuroblastoma breakpoint family, member 1	CR936830		ncRNA	1p36.13		GO:0005737
IVGNh26466	1114.85	1800.01					uc001ixw		mRNA
IVGNh28408	4.62909	3.19155					uc001uhj		ncRNA
IVGNh20676	2.4281	3.57029	SERPINB5	SERPINB5	5268	Serpin peptidase inhibitor, clade B (ovalbumin), member 5	BX640597	Hs.55279	mRNA	18q21.3	+	GO:0005515|GO:0010951|GO:0030162|GO:0050678|GO:0005737|GO:0004867|GO:0030198|GO:0006928|GO:0060512|GO:0005576|GO:0002009|GO:0005615	hsa04115
IVGNh13508	70.6759	66.0064	FUBP1	FUBP1	8880	Far upstream element (FUSE) binding protein 1	AL049951		ncRNA	1p31.1		GO:0005515|GO:0003700|GO:0003697|GO:0006366|GO:0003723|GO:0005730|GO:0005634|GO:0003677
IVGNh12663	6.17795	3.02158				CDNA FLJ26415 fis, clone KDN00359	AK129925	Hs.688887	ncRNA
IVGNh18572	4.68398	2.46934				CDNA clone IMAGE:5295659	BC043231	Hs.561438	ncRNA
IVGNh06233	116.161	102.521	HGSNAT	HGSNAT	138050	Heparan-alpha-glucosaminide N-acetyltransferase	AK057293		mRNA	8p11.1	+	GO:0015019|GO:0016020|GO:0007041|GO:0016021|GO:0005765|GO:0051259|GO:0016740|GO:0008415	hsa00531 hsa01032
IVGNh09911	3.97514	2.59241	LRRC8A	LRRC8A	56262	Leucine rich repeat containing 8 family, member A	AK123611		ncRNA	9q34.11	+	GO:0016020|GO:0002329|GO:0016021|GO:0030154
IVGNh28372	200.899	365.387					uc001uce		mRNA
IVGNh25261	5210.2	2348.19					uc001boe		ncRNA
(+)E1A_r60_a104	15.933	5.09039
IVGNh08477	43.2545	55.6777				CDNA FLJ38567 fis, clone HCHON2005166	AK095886	Hs.657232	ncRNA
IVGNh04643	200.106	100.134				CDNA: FLJ20976 fis, clone ADSU01764	AK024629	Hs.676705	ncRNA
IVGNh34114	122.65	185.452					uc003bcc		ncRNA
IVGNh19023	28.5454	16.8298	EPHB6	EPHB6	2051	EPH receptor B6	BC051028	Hs.380089	mRNA	7q33-q35	+	GO:0004672|GO:0005003|GO:0000166|GO:0016020|GO:0005887|GO:0004872|GO:0005576|GO:0006468|GO:0005524|GO:0007169	hsa04360
IVGNh30138	3423.23	1910.92					uc002dyb		mRNA
IVGNh08474	802.027	1048.15	B4GALT2	B4GALT2	8704	UDP-Gal:betaGlcNAc beta 1,4- galactosyltransferase, polypeptide 2	AK095873		mRNA	1p34-p33	+	GO:0005794|GO:0016757|GO:0005975|GO:0004461|GO:0003831|GO:0008378|GO:0046872|GO:0000139|GO:0016020|GO:0003945|GO:0032580|GO:0016021|GO:0044267|GO:0043687|GO:0018279	hsa00052 hsa00510 hsa00533 hsa00602 hsa01030 hsa01031
IVGNh16704	8.24706	4.9959	ACCN2	ACCN2	41	Amiloride-sensitive cation channel 2, neuronal	BC028722	Hs.274361	mRNA	12q12	+	GO:0005515|GO:0007165|GO:0015280|GO:0005886|GO:0005887|GO:0006810|GO:0006816|GO:0006814|GO:0005216|GO:0009268|GO:0006811
IVGNh12536	3.87034	4.01668	AFF4	AFF4	27125	AF4/FMR2 family, member 4	AK129636		ncRNA	5q31		GO:0005515|GO:0005739|GO:0003700|GO:0006366|GO:0005730|GO:0007286|GO:0005634
IVGNh34211	5.39166	4.3282					uc003bqt		mRNA
IVGNh19563	4.57909	3.47985				CDNA clone IMAGE:4769434	BC070392	Hs.690024	ncRNA
IVGNh22553	1189.3	2362.57	PSME2	PSME2	5721	Proteasome (prosome, macropain) activator subunit 2 (PA28 beta)	CR618033	Hs.434081	mRNA	14q11.2		GO:0000502|GO:0016070|GO:0016071|GO:0006521|GO:0051437|GO:0006915|GO:0000216|GO:0042981|GO:0051436|GO:0031145|GO:0051439|GO:0000084|GO:0034641|GO:0000082|GO:0008537|GO:0000075|GO:0016032|GO:0000278|GO:0006977	hsa04612
IVGNh12808	2.70357	6.20056				CDNA FLJ26766 fis, clone PRS02790	AK130276	Hs.657716	ncRNA
IVGNh21348	3.13372	5.04449				MRNA; cDNA DKFZp686F1137 (from clone DKFZp686F1137)	BX648929	Hs.639861	ncRNA
IVGNh23877	2.47228	4.61846					G36632		ncRNA
IVGNh20088	2.84435	4.61931	LRRC27	LRRC27	80313	Leucine rich repeat containing 27	BC111519	Hs.119897	ncRNA	10q26.3	+
IVGNh27702	72.4729	21.9918					uc001qfa		mRNA
IVGNh12225	2.65634	3.92288				CDNA FLJ46503 fis, clone THYMU3029832	AK128360	Hs.633848	ncRNA
IVGNh24533	2.64682	4.20814					L32136		ncRNA
IVGNh27795	2.41236	3.92406					uc001qsc		ncRNA
IVGNh04804	9.98623	6.45369				CDNA: FLJ21473 fis, clone COL04937	AK025126	Hs.677323	ncRNA
IVGNh29209	5.5962	4.12769					uc001yey		mRNA
IVGNh24073	2.79818	4.71538					G36937		ncRNA
IVGNh31701	1385.95	1381.68					uc002npe		ncRNA
IVGNh12836	2.54654	3.90321	MDM4	MDM4	4194	Mdm4, transformed 3T3 cell double minute 4, p53 binding protein (mouse)	AK130328		ncRNA	1q32	+	GO:0005515|GO:0071157|GO:0043066|GO:0008285|GO:0042177|GO:0008283|GO:0050821|GO:0006915|GO:0005634|GO:0000122|GO:0046872|GO:0045023|GO:0005622|GO:0006461|GO:0008270|GO:0019899	hsa04115
IVGNh00013	365.002	332.534	ENTPD4	ENTPD4	9583	Ectonucleoside triphosphate diphosphohydrolase 4	AB002390	Hs.444389	mRNA	8p21.3		GO:0005737|GO:0030173|GO:0005794|GO:0000139|GO:0016020|GO:0016787|GO:0000421|GO:0045134|GO:0016021|GO:0031410|GO:0006256|GO:0043231	hsa00230 hsa00240
IVGNh33315	2980.05	3864.06					uc002wep		mRNA
IVGNh15183	266.758	360.308	CLEC11A	CLEC11A	6320	C-type lectin domain family 11, member A	AY870345		mRNA	19q13.3	+	GO:0005737|GO:0008284|GO:0005488|GO:0005529|GO:0005576|GO:0008083
IVGNh37597	55.8253	113.05					uc003way		mRNA
IVGNh07113	2.45264	4.9799				CDNA FLJ34300 fis, clone FEBRA2006726	AK091619	Hs.683943	ncRNA
IVGNh16377	2.83715	4.38679				CDNA clone IMAGE:3919352	BC021902	Hs.645937	ncRNA
IVGNh09592	328.637	297.552	VDAC1	VDAC1	7416	Voltage-dependent anion channel 1	AK122953		mRNA	5q31		GO:0005515|GO:0042645|GO:0006820|GO:0005886|GO:0005743|GO:0006915|GO:0005741|GO:0055085|GO:0007270|GO:0005739|GO:0046930|GO:0044070|GO:0016020|GO:0044419|GO:0001662|GO:0015288|GO:0007612|GO:0008308	hsa04020
IVGNh21785	214.01	136.2	TYMP	TYMP	1890	Endothelial cell growth factor 1 (platelet-derived)	CR598122		mRNA	22q13|22q13.33		GO:0009032|GO:0055086|GO:0007275|GO:0001525|GO:0043097|GO:0006220|GO:0005161|GO:0030154|GO:0005829|GO:0016154|GO:0006260|GO:0046135|GO:0006935|GO:0008152|GO:0016763|GO:0006206|GO:0008083|GO:0000002	hsa00230 hsa00240 hsa05219
IVGNh17852	3.82569	4.43281	C9orf107	C9orf107	414319	Chromosome 9 open reading frame 107	BC038565	Hs.385790	ncRNA	9q31.1
IVGNh00291	4.35734	4.88096					AB058777		mRNA
IVGNh32309	5.53767	7.47993					uc002rbu		ncRNA
IVGNh24997	9.95145	17.1063	MAPRE2	MAPRE2	10982	Microtubule-associated protein, RP/EB family, member 2	U90437		ncRNA	18q12.1	+	GO:0008017|GO:0007165|GO:0005737|GO:0007049|GO:0007067|GO:0008283|GO:0005874|GO:0015630|GO:0051301
IVGNh25754	25.3196	9.48888					uc001epk		mRNA
IVGNh07309	2.64565	4.22052					AK092441		ncRNA
IVGNh30491	18.2987	3.91674					uc002gcs		mRNA
IVGNh09075	2.46988	3.9149				CDNA FLJ40265 fis, clone TESTI2026291	AK097584	Hs.638406	ncRNA
IVGNh20297	23.6478	4.78076	THBS2	THBS2	7058	Thrombospondin 2	BC127845	Hs.371147	mRNA	6q27		GO:0005515|GO:0005198|GO:0005509|GO:0005576|GO:0007155|GO:0008201	hsa01430 hsa04350 hsa04510 hsa04512
IVGNh03893	25.4324	9.62326					AK022278		mRNA
IVGNh09891	2.38514	3.84576	BAZ1B	BAZ1B	9031	Bromodomain adjacent to zinc finger domain, 1B	AK123564		mRNA	7q11.23		GO:0005515|GO:0000793|GO:0005634|GO:0071778|GO:0046872|GO:0006302|GO:0000166|GO:0071884|GO:0042809|GO:0016301|GO:0034725|GO:0016585|GO:0070577|GO:0043596|GO:0006355|GO:0043044|GO:0016572|GO:0006337|GO:0005524|GO:0006974|GO:0006333|GO:0003007|GO:0032947|GO:0035173|GO:0005721|GO:0003682|GO:0030528|GO:0040029|GO:0008270|GO:0004713|GO:0004715|GO:0048096|GO:0016740
IVGNh26281	139.275	140.63					uc001hzy		mRNA
IVGNh36407	100.829	51.6452					uc003olz		mRNA
IVGNh28888	2.50749	7.10828					uc001wiw		mRNA
IVGNh04777	2.46522	3.8928	FAM84A	FAM84A	151354	Family with sequence similarity 84, member A	AK025063	Hs.260855	ncRNA	2p24.3	+
IVGNh04385	6.46028	5.71273				CDNA FLJ14036 fis, clone HEMBA1004709	AK024098	Hs.677057	ncRNA
IVGNh04904	216.389	147.282	ITSN2	ITSN2	50618	Intersectin 2	AK025400	Hs.432562	mRNA	2pter-p25.1		GO:0005515|GO:0005622|GO:0005737|GO:0035023|GO:0005070|GO:0005509|GO:0005089|GO:0006897
IVGNh03248	61.9265	73.2478					AK001030		mRNA
IVGNh21322	2.37544	4.15499	PEX3	PEX3	8504	Peroxisomal biogenesis factor 3	BX648803	Hs.7277	mRNA	6q24.2	+	GO:0005515|GO:0016020|GO:0007031|GO:0045046|GO:0016021|GO:0005779|GO:0016557|GO:0055085|GO:0005778|GO:0005777
IVGNh02923	563.564	271.092	ANGPT2	ANGPT2	285	Angiopoietin 2	AJ289780		mRNA	8p23.1		GO:0005515|GO:0030971|GO:0048014|GO:0005102|GO:0007275|GO:0005576|GO:0001525|GO:0050928|GO:0050900|GO:0005615|GO:0046872|GO:0030154|GO:0007165|GO:0007596|GO:0043537
IVGNh02019	4.22076	5.39993				Clone IMAGE:120153 mRNA sequence	AF146798	Hs.656221	ncRNA
IVGNh17477	39.4481	37.8182				Homo sapiens, clone IMAGE:5585678, mRNA	BC035768	Hs.685314	ncRNA
IVGNh18339	19.7359	10.02	RABGAP1L	RABGAP1L	9910	RAB GTPase activating protein 1-like	BC041888		mRNA	1q24	+	GO:0005622|GO:0032880|GO:0032313|GO:0005794|GO:0005634|GO:0005097|GO:0005769|GO:0005096
IVGNh28923	370.398	492.724					uc001wno		mRNA
IVGNh18210	74.6864	31.5919				Homo sapiens, clone IMAGE:5768324, mRNA	BC040925	Hs.434652	ncRNA
IVGNh18815	3.9153	4.80579				CDNA clone IMAGE:5269362	BC047055	Hs.602196	ncRNA
IVGNh38531	39.6835	22.457					uc004bje		mRNA
IVGNh18080	2.44805	4.94771				CDNA clone IMAGE:4829875	BC040318	Hs.531852	ncRNA
IVGNh10694	1172.49	743.913					AK125197		mRNA
IVGNh36032	45.1958	27.6463					uc003llo		mRNA
IVGNh20841	29150.8	17090.4	APLP2	APLP2	334	Amyloid beta (A4) precursor-like protein 2	BX647107	Hs.370247	mRNA	11q23-q25|11q24	+	GO:0005515|GO:0005886|GO:0004867|GO:0007617|GO:0005634|GO:0009790|GO:0030414|GO:0003677|GO:0042802|GO:0001967|GO:0006878|GO:0007186|GO:0030198|GO:0007176|GO:0050885|GO:0030901|GO:0007626|GO:0030900|GO:0016021
IVGNh35955	1135.72	650.576					uc003kwo		mRNA
IVGNh15850	20.8386	18.4191	C5orf55	C5orf55	116349	Hypothetical protein BC014011	BC014011		ncRNA	5p15.33		GO:0005576
IVGNh14409	2.41175	3.95424				MRNA; cDNA DKFZp686F1037 (from clone DKFZp686F1037)	AL833514	Hs.638565	ncRNA
IVGNh08712	2.71869	4.35903	LRFN5	LRFN5	145581	Leucine rich repeat and fibronectin type III domain containing 5	AK096627	Hs.136893	mRNA	14q21.1	+	GO:0016020|GO:0016021
IVGNh13789	2.77874	3.89596	CEP164	CEP164	22897	Centrosomal protein 164kDa	AL137265		mRNA	11q23.3	+	GO:0005737|GO:0007067|GO:0006281|GO:0005814|GO:0000086|GO:0005634|GO:0000278|GO:0005856|GO:0005829|GO:0051301
IVGNh03898	2.42214	5.43231					AK022289		ncRNA
IVGNh22216	4.44816	5.35018				CDNA clone IMAGE:4794941	CR609715	Hs.498418	ncRNA
IVGNh23296	5.08465	3.8051	DEFB117	DEFB117	245931	Defensin, beta 117	DQ012021		ncRNA	20q11.1	+
IVGNh31749	288.5	608.748					uc002nuk		mRNA
IVGNh06367	3.48211	3.90748	SLC38A9	SLC38A9	153129	Hypothetical protein FLJ90709	AK057666		mRNA	5q11.2		GO:0016020|GO:0006865|GO:0016021|GO:0006814|GO:0006811
IVGNh03929	52.2795	48.6271				CDNA FLJ12279 fis, clone MAMMA1001743, weakly similar to Y BOX BINDING PROTEIN-1	AK022341	Hs.649979	ncRNA
IVGNh10215	2.90963	3.97785				CDNA clone IMAGE:4797645	AK124231	Hs.7023	ncRNA
IVGNh34674	172.673	179.84					uc003ece		mRNA
IVGNh13631	2026.34	2631	MRPS22	MRPS22	56945	Mitochondrial ribosomal protein S22	AL110129		mRNA	3q23	+	GO:0005515|GO:0005739|GO:0008150|GO:0003735|GO:0005761|GO:0005840|GO:0005763
IVGNh04661	21.0546	5.53095				CDNA: FLJ21083 fis, clone CAS03150	AK024736	Hs.670378	ncRNA
IVGNh01687	103.847	132.153				Homo sapiens, clone IMAGE:3862054, mRNA	AF098968	Hs.522143	ncRNA
IVGNh24932	196.837	95.3936	AKT3	AKT3	10000	V-akt murine thymoma viral oncogene homolog 3 (protein kinase B, gamma)	U79271		ncRNA	1q44		GO:0005515|GO:0005794|GO:0005886|GO:0005730|GO:0005634|GO:0005524|GO:0007165|GO:0005737|GO:0004672|GO:0000166|GO:0004674|GO:0006468|GO:0016740	hsa04010 hsa04012 hsa04150 hsa04210 hsa04370 hsa04510 hsa04530 hsa04620 hsa04630 hsa04660 hsa04662 hsa04664 hsa04910 hsa04920 hsa05210 hsa05211 hsa05212 hsa05213 hsa05214 hsa05215 hsa05218 hsa05220 hsa05221 hsa05222 hsa05223
IVGNh25490	6.81487	3.99093					uc001cxr		mRNA
IVGNh21749	3.45529	3.65696	SETDB2	SETDB2	83852	SET domain, bifurcated 2	CR597159		ncRNA	13q14	+	GO:0005694|GO:0008168|GO:0005634|GO:0007275|GO:0070986|GO:0003677|GO:0046872|GO:0001947|GO:0007049|GO:0007067|GO:0007059|GO:0046974|GO:0008270|GO:0045892|GO:0016740|GO:0051567|GO:0051301|GO:0016568
IVGNh04113	2.41026	3.98446				CDNA FLJ13112 fis, clone NT2RP3002587	AK023174	Hs.636871	ncRNA
IVGNh30786	11.3318	17.2151					uc002ihb		mRNA
IVGNh35965	637.453	383.906					uc003kye		mRNA
IVGNh11539	2.30367	3.90661	LOC157503		157503	Hypothetical protein LOC157503	AK126867	Hs.103535	ncRNA	8q11.23
IVGNh28565	224.005	104.106					uc001uxi		mRNA
IVGNh17426	2.91417	5.89293				CDNA clone IMAGE:4826438	BC035394	Hs.441919	ncRNA
IVGNh29406	545.147	787.689					uc001zcn		mRNA
IVGNh11262	2.49055	3.58479	RWDD3	RWDD3	25950	RWD domain containing 3	AK126344		ncRNA	1p21.3	+	GO:0005515|GO:0005737|GO:0005634
(+)E1A_r60_n9	126536	111637
IVGNh06772	20.9309	14.2507					AK090413		mRNA
IVGNh11317	29.7746	17.3104	MYO15B	MYO15B	80022	Myosin XVB pseudogene	AK126458	Hs.390817	mRNA	17q25.1	+
IVGNh07638	1218.08	1672.82				CDNA FLJ36358 fis, clone THYMU2007521	AK093677	Hs.683899	ncRNA
IVGNh31741	6.21024	3.70791					uc002nts		ncRNA
IVGNh21065	284.821	444.816	TRMT2B	TRMT2B	79979	Chromosome X open reading frame 34	BX647969		mRNA	Xq22.1		GO:0005739|GO:0006396|GO:0009021|GO:0008033|GO:0016740|GO:0008173
IVGNh16066	4.41619	3.62865	C10orf72	C10orf72	196740	Chromosome 10 open reading frame 72	BC017010		ncRNA	10q11.23		GO:0005886|GO:0016021
IVGNh26746	4.70654	3.16042					uc001kmp		mRNA
IVGNh37389	30.1566	20.572					uc003vde		mRNA
IVGNh36975	4.61405	3.17416					uc003sru		ncRNA
IVGNh21910	979.021	510.006	MLXIP	MLXIP	22877	MLX interacting protein	CR601671	Hs.437153	ncRNA	12q24.31	+	GO:0005739|GO:0005737|GO:0016020|GO:0030528|GO:0005634|GO:0005741|GO:0003677|GO:0006913
IVGNh15814	61.8027	35.4838				Homo sapiens, clone IMAGE:4157587, mRNA	BC013247	Hs.684513	ncRNA
IVGNh19956	30.7587	117.819	HIST1H2AL	HIST1H2AL	8332	Histone cluster 1, H2al	BC105129	Hs.233568	mRNA	6p22.1	+
IVGNh31922	1949.05	2252.14					uc002own		mRNA
IVGNh33463	1167.17	2721.55					uc002wzb		mRNA
IVGNh13705	52.4693	27.6092			90110	Hypothetical protein LOC90110	AL117623	Hs.595347	ncRNA
IVGNh33040	6.85466	3.75204					uc002uvf		ncRNA
IVGNh04129	2.66295	3.66829	PPP1R13B	PPP1R13B	23368	Protein phosphatase 1, regulatory (inhibitor) subunit 13B	AK023301		ncRNA	14q32.33		GO:0005515|GO:0005737|GO:0005886|GO:0005730|GO:0006915|GO:0005634|GO:0006917|GO:0045786
IVGNh20467	59.5872	111.657	RNGTT	RNGTT	8732	RNA guanylyltransferase and 5'-phosphatase	BX537450		mRNA	6q16		GO:0010467|GO:0006396|GO:0006366|GO:0016779|GO:0006370|GO:0005634|GO:0005525|GO:0004651|GO:0016791|GO:0006470|GO:0000166|GO:0016787|GO:0004484|GO:0044419|GO:0016032|GO:0005654|GO:0008138|GO:0004725|GO:0016740
IVGNh28369	83.8659	69.5391					uc001ubr		mRNA
IVGNh10620	7.63427	6.19594				CDNA FLJ33400 fis, clone BRACE2009828	AK125021	Hs.550850	ncRNA
IVGNh37665	9.27623	4.18296					uc003wka		mRNA
IVGNh06710	12.0578	3.05014				CDNA FLJ90592 fis, clone PLACE1001100, weakly similar to Homo sapiens nephrin (NPHS1) mRNA	AK075073	Hs.684380	ncRNA
IVGNh13977	10.7207	3.16515	GSTT1	GSTT1	2952	Glutathione S-transferase theta 1	AL359937	Hs.268573	mRNA	22q11.23		GO:0004602|GO:0005737|GO:0006749|GO:0005625|GO:0004364|GO:0016740|GO:0005829	hsa00480 hsa00980
IVGNh15565	3.4079	4.58171				CDNA clone IMAGE:4301562	BC007917	Hs.679804	ncRNA
IVGNh16676	33.0224	21.7803	CHST13	CHST13	166012	Carbohydrate (chondroitin 4) sulfotransferase 13	BC028283	Hs.292375	ncRNA	3q21.3	+	GO:0016051|GO:0047756|GO:0030206|GO:0005794|GO:0000139|GO:0016020|GO:0001537|GO:0016021|GO:0016740	hsa00532 hsa00920 hsa01030
IVGNh36889	399.082	152.419					uc003rfa		mRNA
IVGNh16808	51.9588	199.668	TTF2	TTF2	8458	Transcription termination factor, RNA polymerase II	BC030058		mRNA	1p22	+	GO:0008380|GO:0008026|GO:0006397|GO:0006353|GO:0005515|GO:0004386|GO:0005634|GO:0003717|GO:0003677|GO:0008023|GO:0005524|GO:0005737|GO:0000166|GO:0016787|GO:0008270|GO:0005681|GO:0008094
IVGNh12253	3.54169	10.7701				CDNA FLJ46553 fis, clone THYMU3038879	AK128410	Hs.435736	ncRNA
IVGNh12086	13.8379	11.266				CDNA clone IMAGE:4372720	AK128079	Hs.678953	ncRNA
IVGNh29244	42.2992	29.0906					uc001yip		ncRNA
IVGNh37334	13794	14590.4					uc003uwf		mRNA
IVGNh37641	84.5369	77.8787					uc003whh		mRNA
IVGNh33358	76.7338	64.2108					uc002wko		mRNA
IVGNh20052	28.8896	26.2403	ATG2A	ATG2A	23130	ATG2 autophagy related 2 homolog A (S. cerevisiae)	BC110650	Hs.370671	mRNA	11q13.1		GO:0005515
IVGNh22772	131.893	125.991	IGHG1	IGHG1	3500	Immunoglobulin heavy constant gamma 1 (G1m marker)	CR623267		mRNA	14q32.33		GO:0005515|GO:0006955|GO:0005624|GO:0005576|GO:0003823
IVGNh08106	23.5134	20.6319					AK094866		mRNA
IVGNh11234	32.2834	25.1905	BIVM	BIVM	54841	Basic, immunoglobulin-like variable motif containing	AK126285	Hs.288809	mRNA	13q33.1	+	GO:0005737|GO:0005634
IVGNh07512	13.8259	3.11832				CDNA FLJ35881 fis, clone TESTI2008786	AK093200	Hs.520568	ncRNA
IVGNh10198	197.705	163.468	NEDD9	NEDD9	4739	Neural precursor cell expressed, developmentally down-regulated 9	AK124210	Hs.37982	ncRNA	6p25-p24		GO:0005515|GO:0005794|GO:0030054|GO:0005819|GO:0005634|GO:0030027|GO:0007165|GO:0005737|GO:0007067|GO:0007049|GO:0007229|GO:0007010|GO:0005856|GO:0007155|GO:0051017|GO:0005938|GO:0005925|GO:0040008|GO:0051301
IVGNh29224	7.62062	2.83145					uc001ygp		mRNA
IVGNh19620	174.985	135.482					BC071911		ncRNA
IVGNh27022	103.826	76.6886					uc001mep		mRNA
IVGNh11394	56.5815	6.00623	PCNXL3	PCNXL3	399909	Pecanex-like 3 (Drosophila)	AK126599	Hs.380801	ncRNA	11q13.1	+	GO:0016020|GO:0016021
IVGNh05825	7548.79	9314.69	NDUFV1	NDUFV1	4723	NADH dehydrogenase (ubiquinone) flavoprotein 1, 51kDa	AK055875	Hs.7744	mRNA	11q13	+	GO:0051539|GO:0010181|GO:0070469|GO:0005743|GO:0046872|GO:0003954|GO:0022904|GO:0005739|GO:0051287|GO:0005747|GO:0016020|GO:0006810|GO:0006120|GO:0008137	hsa00190
IVGNh05152	9.65594	14.5599				CDNA: FLJ23136 fis, clone LNG08753	AK026789	Hs.677396	ncRNA
IVGNh04996	232.152	308.285	C16orf53	C16orf53	79447	Chromosome 16 open reading frame 53	AK026112		ncRNA	16p11.2	+
IVGNh08841	11.9252	9.62478	MKNK1	MKNK1	8569	MAP kinase interacting serine/threonine kinase 1	AK096986	Hs.371594	mRNA	1p33		GO:0005515|GO:0005737|GO:0000166|GO:0018105|GO:0004674|GO:0005634|GO:0006468|GO:0005524|GO:0006417|GO:0007243|GO:0016740	hsa04010 hsa04910
IVGNh30878	374.006	295.187					uc002ium		mRNA
IVGNh14780	4.1046	2.44117				HCCC11 (HCCC11)	AY225521	Hs.660862	ncRNA
IVGNh26876	5514.16	8395.9					uc001lhf		mRNA
IVGNh23871	10.7884	2.9034					G36626		ncRNA
IVGNh34529	65.4684	78.8618					uc003djx		mRNA
IVGNh09545	43.7377	26.8135					AK122817		mRNA
IVGNh36206	40.8988	19.2758					uc003mmh		mRNA
IVGNh36424	67.2006	35.6843					uc003onm		mRNA
IVGNh25273	3890.73	3660.55					uc001bqj		mRNA
IVGNh09795	5.41048	2.62192				MRNA; cDNA DKFZp667M1023 (from clone DKFZp667M1023)	AK123359	Hs.640244	ncRNA
IVGNh12971	218.798	138.989				CDNA FLJ27041 fis, clone SLV08944	AK130551	Hs.675307	ncRNA
IVGNh30737	1717.4	1579.78					uc002hxu		mRNA
IVGNh12099	2.45096	4.11339				CDNA FLJ46226 fis, clone TESTI4014661	AK128105	Hs.640098	ncRNA
IVGNh15498	13.4743	31.5766					BC006307		ncRNA
IVGNh33756	57.4046	37.6822					uc002yur		mRNA
IVGNh39159	2.49428	4.34602				(xs80) mRNA, 305bp	Z36838	Hs.684862	ncRNA
IVGNh25182	99.2027	84.9918					uc001bcw		mRNA
IVGNh06087	2.46454	3.79047	RAB40A	RAB40A	142684	RAB40A, member RAS oncogene family	AK056859	Hs.27453	mRNA	Xq22.1		GO:0000166|GO:0005886|GO:0007264|GO:0005525|GO:0015031
IVGNh38843	74.867	76.4083					uc004dhs		mRNA
IVGNh13105	66.788	62.3684					AK130763		ncRNA
IVGNh20585	2.63934	4.09391				MRNA; cDNA DKFZp686H02223 (from clone DKFZp686H02223)	BX537718	Hs.625716	ncRNA
IVGNh28437	88.5172	84.5063					uc001uju		mRNA
IVGNh09365	34.9745	23.1354				CDNA FLJ25508 fis, clone CBR05292	AK098374	Hs.620478	ncRNA
IVGNh14197	68.3919	60.6997	TSPYL1	TSPYL1	7259	TSPY-like 1	AL832471		mRNA	6q22.1		GO:0003674|GO:0008150|GO:0005730|GO:0006334|GO:0005634|GO:0005575
IVGNh19849	3.67073	4.46938	BEND2	BEND2	139105	Chromosome X open reading frame 20	BC096745	Hs.403802	mRNA	Xp22.13
IVGNh00954	2.4071	3.76658				Clone TUC7 Cri-du-chat region mRNA	AF009322	Hs.684804	ncRNA
IVGNh04421	273.315	103.049				CDNA FLJ14102 fis, clone MAMMA1000940	AK024164	Hs.677119	ncRNA
IVGNh32256	10.1737	7.85855					uc002qwb		mRNA
IVGNh17984	2.56279	4.68648				CDNA clone IMAGE:5303925	BC039440	Hs.313142	ncRNA
IVGNh26622	22.8986	27.1376					uc001jvz		ncRNA
IVGNh16777	2.50806	4.22305				CDNA clone IMAGE:5312241	BC029613	Hs.638951	ncRNA
IVGNh24175	5.72176	9.23937					G43220		ncRNA
IVGNh33765	4.99072	5.27405					uc002yvo		mRNA
IVGNh33686	25.6379	11.3286					uc002ykd		ncRNA
IVGNh09037	3.90214	3.93252	LCNL1	LCNL1	401562	FLJ45224 protein	AK097466		mRNA	9q34.3	+	GO:0005488
IVGNh11532	96.0525	70.4881					AK126859		mRNA
IVGNh05877	4.6642	4.03834				CDNA FLJ31487 fis, clone NT2NE2002285	AK056049	Hs.514137	ncRNA
IVGNh10098	151.486	366.239	MDN1	MDN1	23195	MDN1, midasin homolog (yeast)	AK124025		mRNA	6q15		GO:0006461|GO:0000166|GO:0006200|GO:0043254|GO:0005634|GO:0051082|GO:0005524|GO:0016887
IVGNh34339	189.077	334.279					uc003cip		mRNA
IVGNh08181	40.6745	62.9565	CNNM4	CNNM4	26504	Cyclin M4	AK095065	Hs.175043	mRNA	2q11	+	GO:0005886|GO:0016021|GO:0007601|GO:0031214|GO:0050896|GO:0006811
IVGNh09322	4.44036	5.12222	LOC728723		728723	Hypothetical protein LOC728723	AK098256	Hs.161338	ncRNA	5q13.3	+
IVGNh29828	67.2798	72.3562					uc002bpm		ncRNA
IVGNh25148	286.239	292.928					uc001awz		ncRNA
IVGNh04569	60.3146	37.2539	ZNF598	ZNF598	90850	Zinc finger protein 598	AK024487	Hs.343828	mRNA	16p13.3		GO:0005622|GO:0008270|GO:0046872
IVGNh23835	2.55933	6.92439					G36583		ncRNA
IVGNh32706	24435.1	15804.5					uc002tcu		mRNA
IVGNh34460	36.6155	26.3767					uc003dao		mRNA
IVGNh23642	2.93305	3.74142					G30832		ncRNA
IVGNh21272	6.55593	3.85984				MRNA; cDNA DKFZp686E19120 (from clone DKFZp686E19120)	BX648639	Hs.639874	ncRNA
IVGNh04053	37.2333	63.52				Unknown mRNA sequence	AK022848	Hs.112482	ncRNA
IVGNh26577	489.179	345.311					uc001joe		mRNA
IVGNh06614	7.72456	4.2552	ZZEF1	ZZEF1	23140	Zinc finger, ZZ-type with EF-hand domain 1	AK074369	Hs.277624	ncRNA	17p13.2		GO:0005680|GO:0005509|GO:0008270|GO:0030071
IVGNh19067	366.338	394.21	LOC729887		729887	Hypothetical protein LOC729887	BC052334		ncRNA	16q23.3	+
IVGNh33181	21.3631	30.3207					uc002vms		ncRNA
IVGNh30017	21.3676	11.8518					uc002czq		mRNA
IVGNh33980	2071.04	2261.75					uc003aec		mRNA
IVGNh35465	2.40276	3.95451					uc003idj		mRNA
IVGNh09241	3.43125	4.21648	LOC400965		400965	Hypothetical gene supported by AK098018	AK098018		ncRNA	2p11.2	+
IVGNh02597	76.9796	135.917	THUMPD2	THUMPD2	80745	THUMP domain containing 2	AF380578		mRNA	2p22.1|2p22-p21		GO:0008168|GO:0016740
IVGNh04923	7.91887	7.40232				CDNA: FLJ21911 fis, clone HEP03855	AK025564	Hs.636894	ncRNA
IVGNh34734	45.4526	29.7235					uc003elf		mRNA
IVGNh09620	2.46667	4.90723				CDNA clone IMAGE:4827794	AK123063	Hs.680127	ncRNA
IVGNh06507	8.65362	8.40542	PCTP	PCTP	58488	Phosphatidylcholine transfer protein	AK058120	Hs.285218	mRNA	17q21-q24	+	GO:0005737|GO:0015914|GO:0008525|GO:0006869|GO:0006810|GO:0031210|GO:0005829|GO:0008203|GO:0008289
IVGNh26601	248.722	253.492					uc001jst		mRNA
IVGNh08022	2.45894	5.5424	PTER	PTER	9317	Phosphotriesterase related	AK094686	Hs.444321	mRNA	10p12	+	GO:0016788|GO:0008270|GO:0009056|GO:0046872
IVGNh32566	21.3407	21.4846					uc002sjg		mRNA
IVGNh19516	4.2512	4.83272				CDNA clone IMAGE:6301984	BC069259	Hs.690006	ncRNA
IVGNh19445	152.415	301.493	INPP5F	INPP5F	22876	Inositol polyphosphate-5-phosphatase F	BC067820	Hs.369755	mRNA	10q26.11	+	GO:0042578|GO:0016787
IVGNh38544	105.096	102.19					uc004bky		mRNA
IVGNh21374	412.607	1019.78	C8orf33	C8orf33	65265	Chromosome 8 open reading frame 33	BX648996	Hs.169615	mRNA	8q24.3	+
IVGNh12772	35.1664	16.7433	LOC642278		642278	Hypothetical LOC642278	AK130224		ncRNA	10p15.3
IVGNh29159	1887.56	6505.52					uc001xyd		mRNA
IVGNh37195	649.751	697.482					uc003txe		mRNA
IVGNh21349	452.275	323.39	KANK1	KANK1	23189	Ankyrin repeat domain 15	BX648931	Hs.306764	mRNA	9p24.3	+	GO:0005737|GO:0030837
IVGNh25646	3.1972	3.78977					uc001dsy		mRNA
IVGNh16530	1200.12	1233.07	AFF4	AFF4	27125	AF4/FMR2 family, member 4	BC025700		mRNA	5q31		GO:0005515|GO:0005739|GO:0003700|GO:0006366|GO:0005730|GO:0007286|GO:0005634
IVGNh38906	111.686	35.8479					uc004dvn		mRNA
IVGNh03723	103.27	69.7564				CDNA FLJ11966 fis, clone HEMBB1001114	AK022028	Hs.666695	ncRNA
IVGNh17252	27.3876	14.0841				Homo sapiens, clone IMAGE:5165176, mRNA	BC034299	Hs.568685	ncRNA
IVGNh20434	117.995	109.711	LRP5L	LRP5L	91355	Low density lipoprotein receptor-related protein 5-like	BC139736		mRNA	22q11.23		GO:0016020
IVGNh33664	929.878	1393.02					uc002ygs		mRNA
IVGNh10111	2.38783	3.66246	SKAP2	SKAP2	8935	Src kinase associated phosphoprotein 2	AK124044	Hs.200770	ncRNA	7p15.2		GO:0005515|GO:0007165|GO:0042113|GO:0005737|GO:0006461|GO:0008285|GO:0005886|GO:0005070|GO:0034329|GO:0005829
IVGNh37739	10.4988	18.3848					uc003wsm		mRNA
IVGNh19709	12.4319	9.62526	KCNK15	KCNK15	60598	Potassium channel, subfamily K, member 15	BC082981		mRNA	20q13.12	+	GO:0005244|GO:0016020|GO:0005267|GO:0016021|GO:0006813|GO:0006811
IVGNh09831	2.3698	3.51823	GPRASP2	GPRASP2	114928	G protein-coupled receptor associated sorting protein 2	AK123432		ncRNA	Xq22.1	+
IVGNh21919	197.855	245.38	SNX21	SNX21	90203	Sorting nexin family member 21	CR601928		mRNA	20q13.12	+	GO:0007154|GO:0005488|GO:0015031|GO:0035091
IVGNh12084	4.56496	4.46583				CDNA FLJ46196 fis, clone TESTI4007176	AK128075	Hs.689469	ncRNA
IVGNh19056	10.2848	5.02412	FAU	FAU	2197	Finkel-Biskis-Reilly murine sarcoma virus (FBR-MuSV) ubiquitously expressed	BC051834	Hs.387208	mRNA	11q13		GO:0010467|GO:0003735|GO:0003723|GO:0019083|GO:0019058|GO:0015935|GO:0005575|GO:0006415|GO:0006412|GO:0006414|GO:0005829|GO:0005622|GO:0003674|GO:0008150|GO:0022627|GO:0031018|GO:0016032|GO:0044267	hsa03010
IVGNh29646	397.503	527.375					uc002aov		mRNA
IVGNh26804	24.1942	70.5465					uc001kwc		mRNA
IVGNh32710	45.6154	14.6911					uc002tdp		ncRNA
IVGNh22538	2081.14	2955.88	PSMC6	PSMC6	5706	Proteasome (prosome, macropain) 26S subunit, ATPase, 6	CR617697	Hs.156171	mRNA	14q22.1	+	GO:0005515|GO:0006511|GO:0006200|GO:0005634|GO:0000216|GO:0031145|GO:0000084|GO:0030163|GO:0034641|GO:0000082|GO:0005737|GO:0000166|GO:0016032|GO:0030674|GO:0016887|GO:0006977|GO:0000502|GO:0016070|GO:0016071|GO:0006521|GO:0051437|GO:0006915|GO:0042981|GO:0051436|GO:0005524|GO:0051439|GO:0016787|GO:0000075|GO:0000278
IVGNh20183	61.0315	35.8217	ZNF571	ZNF571	51276	Zinc finger protein 571	BC114479		mRNA	19q13.12		GO:0005622|GO:0006355|GO:0005634|GO:0008270|GO:0003677|GO:0046872
IVGNh30324	2418.88	1550.37					uc002fcw		ncRNA
IVGNh17580	12.6312	4.30094				CDNA clone IMAGE:5266441	BC036509	Hs.638968	ncRNA
IVGNh12840	4.26667	3.59565				CDNA FLJ26822 fis, clone PRS06638	AK130332	Hs.544667	ncRNA
IVGNh25741	1033.48	2592.22					uc001emo		mRNA
IVGNh06399	2.42083	3.8948				CDNA FLJ25003 fis, clone CBL00559	AK057732	Hs.680555	ncRNA
IVGNh15555	44.485	60.0291	APBA2	APBA2	321	Amyloid beta (A4) precursor protein-binding, family A, member 2 (X11-like)	BC007794		mRNA	15q11-q12	+	GO:0005515|GO:0015031|GO:0007399
IVGNh12702	14.2918	3.3047				CDNA FLJ26491 fis, clone KDN06194	AK130001	Hs.640037	ncRNA
IVGNh20429	11.6383	3.20457	IGFBP5	IGFBP5	3488	Insulin-like growth factor binding protein 5	BC133664		ncRNA	2q33-q36		GO:0048630|GO:0017148|GO:0005515|GO:0030336|GO:0031994|GO:0048662|GO:0005576|GO:0001558|GO:0016942|GO:0014912|GO:0001649|GO:0007165|GO:0043569
IVGNh19632	3384.54	3256.2	BBIP1	BBIP1	92482	Hypothetical protein LOC92482	BC073157	Hs.232543	mRNA	10q25.2		GO:0005515|GO:0005929|GO:0042384|GO:0005737|GO:0034464
IVGNh07110	8928.3	12447.5	C9orf89	C9orf89	84270	Chromosome 9 open reading frame 89	AK091611	Hs.434213	mRNA	9q22.31	+	GO:0050700|GO:0005634|GO:0005829|GO:0043124
IVGNh11501	11.8102	5.08284				CDNA FLJ44840 fis, clone BRACE3048905	AK126790	Hs.689522	ncRNA
IVGNh13239	7.27525	5.88576				CDNA FLJ16188 fis, clone BRTHA2011321	AK131257	Hs.657380	ncRNA
IVGNh15818	87.3441	62.8383				Homo sapiens, Similar to PRO0478 protein, clone IMAGE:4043974, mRNA	BC013290	Hs.638718	ncRNA
IVGNh30642	51.9203	32.7306					uc002hct		mRNA
IVGNh14996	433.102	3.81088	SYTL2	SYTL2	54843	Synaptotagmin-like 2	AY386362	Hs.369520	mRNA	11q14		GO:0005515|GO:0042470|GO:0017137|GO:0005886|GO:0005546|GO:0005624|GO:0006887|GO:0042043|GO:0006886|GO:0006904|GO:0005737|GO:0001786|GO:0008270|GO:0016192|GO:0070382|GO:0019897
IVGNh14365	46.4397	29.062					AL833368		mRNA
IVGNh37258	42.3667	29.7925					uc003uib		mRNA
IVGNh06596	438.973	284.954					AK074236		mRNA
IVGNh21620	9.95838	3.7323	EPB42	EPB42	2038	Erythrocyte membrane protein band 4.2	CR593742	Hs.368642	mRNA	15q15-q21		GO:0005515|GO:0020027|GO:0005886|GO:0008360|GO:0050801|GO:0048536|GO:0055072|GO:0005524|GO:0000902|GO:0005737|GO:0043249|GO:0018149|GO:0003810|GO:0005200|GO:0030863|GO:0005856
IVGNh08589	4.98616	3.10372				CDNA FLJ38906 fis, clone NT2NE2004378	AK096225	Hs.659458	ncRNA
IVGNh31900	36.2202	14.558					uc002oss		ncRNA
IVGNh33468	2308.66	2678.39					uc002xae		mRNA
IVGNh16593	4.13509	2.9715	ZBED5	ZBED5	58486	Zinc finger, BED-type containing 5	BC026354		ncRNA	11p15.3		GO:0003677|GO:0046872
IVGNh29105	49.6113	19.7578					uc001xpm		mRNA
IVGNh18116	3765.46	1797.67					BC040550		mRNA
IVGNh20308	38.6064	27.8828	GFAP	GFAP	2670	Glial fibrillary acidic protein	BC127920		ncRNA	17q21		GO:0005622|GO:0005882|GO:0005737|GO:0045103|GO:0005200|GO:0009611|GO:0005624	hsa01510 hsa05060
IVGNh15050	5.16322	37.3151	WDHD1	WDHD1	11169	WD repeat and HMG-box DNA binding protein 1	AY517556	Hs.385998	mRNA	14q22.2		GO:0005737|GO:0005730|GO:0005634|GO:0005654|GO:0003677
IVGNh28584	35.273	22.9675					uc001uzk		mRNA
IVGNh20729	112.603	113.955	ARCN1	ARCN1	372	Archain 1	BX640860	Hs.33642	mRNA	11q23.3	+	GO:0030131|GO:0030126|GO:0005794|GO:0006890|GO:0031410|GO:0006886|GO:0048205|GO:0005829|GO:0005737|GO:0016020|GO:0000139|GO:0016192|GO:0016044
IVGNh02047	5.82282	3.11028				Full length insert cDNA clone YB41H06	AF147351	Hs.621449	ncRNA
IVGNh20507	71.1646	52.8054				CDNA FLJ43356 fis, clone NT2RP7011909, weakly similar to Homo sapiens X-linked retinopathy protein	BX537545	Hs.262907	ncRNA
IVGNh35528	9.70757	2.93332					uc003iko		ncRNA
IVGNh37848	38.6308	38.0062					uc003xjt		mRNA
IVGNh20632	16.5035	3.92352					BX538078		mRNA
IVGNh35362	7.94757	3.95322					uc003hpi		mRNA
IVGNh04394	2.64802	4.35747	ITPRIPL2	ITPRIPL2	162073	Hypothetical protein LOC162073	AK024121		ncRNA	16p12.3	+	GO:0016020|GO:0016021
IVGNh08827	262.824	392.884	SMTN	SMTN	6525	Smoothelin	AK096953	Hs.149098	mRNA	22q12.2	+	GO:0006939|GO:0005737|GO:0007517|GO:0003779|GO:0005856|GO:0008307|GO:0015629
IVGNh36761	10.0817	2.39681					uc003qhf		ncRNA
IVGNh17582	603.972	549.681	MICAL1	MICAL1	64780	Microtubule associated monoxygenase, calponin and LIM domain containing 1	BC036514	Hs.33476	mRNA	6q21		GO:0005515|GO:0005882|GO:0004497|GO:0007165|GO:0005737|GO:0017124|GO:0007010|GO:0008270|GO:0005856|GO:0046872|GO:0055114
IVGNh06055	29.1305	3.5488	LOC728606		728606	Potassium channel tetramerisation domain containing 1	AK056805	Hs.170599	ncRNA	18q11.2
IVGNh19807	45.8195	37.9526	MTMR11	MTMR11	10903	Myotubularin related protein 11	BC094756	Hs.425144	mRNA	1q12-q21		GO:0016791
IVGNh13002	4.97913	5.42473				CDNA FLJ27093 fis, clone SPL04314	AK130603	Hs.678988	ncRNA
IVGNh18253	4.90297	3.01589				CDNA clone IMAGE:5273004	BC041358	Hs.639267	mRNA
IVGNh09317	31.2079	11.1109				CDNA FLJ40931 fis, clone UTERU2007004	AK098250	Hs.690967	ncRNA
IVGNh23965	18.6929	17.8869					G36733		ncRNA
IVGNh15184	14.2065	8.15231				Reverse transcriptase-like protein	AY878356	Hs.693483	ncRNA
IVGNh03714	6.48453	8.53082				CDNA FLJ11953 fis, clone HEMBB1000883	AK022015	Hs.677083	ncRNA
IVGNh01896	103.007	83.89				Cell-line E8CASS clone E24L estradiol-induced mRNA sequence	AF127771	Hs.676458	ncRNA
IVGNh30708	3.67164	6.17028					uc002hqh		mRNA
IVGNh37314	136.177	76.5645					uc003usj		mRNA
IVGNh00965	275.05	321.714	MFSD11	MFSD11	79157	Major facilitator superfamily domain containing 11	AF015189	Hs.73965	mRNA	17q25	+	GO:0003674|GO:0008150|GO:0016020|GO:0005575|GO:0016021
IVGNh25351	226.777	554.294					uc001cbs		mRNA
IVGNh20580	3309.81	2968.07					BX537703		mRNA
IVGNh02842	6.93766	5.66865				Trapped 3' terminal exon, clone B2G5	AJ011598	Hs.539002	ncRNA
IVGNh06269	11.9083	4.26652	STK31	STK31	56164	Serine/threonine kinase 31	AK057430	Hs.309767	mRNA	7p15.3	+	GO:0000166|GO:0004674|GO:0006468|GO:0003676|GO:0005524|GO:0016740
IVGNh05697	2.81813	4.16171	RPL15	RPL15	6138	Ribosomal protein L15	AK055501	Hs.381219	ncRNA	3p24.2	+	GO:0010467|GO:0003735|GO:0003723|GO:0019083|GO:0019058|GO:0006415|GO:0006412|GO:0006414|GO:0005829|GO:0005622|GO:0031018|GO:0016032|GO:0005840|GO:0044267
IVGNh16896	95.8265	65.7033	TCTN1	TCTN1	79600	Tectonic family member 1	BC030993	Hs.211511	ncRNA	12q24.11	+	GO:0005576|GO:0007275
IVGNh34197	33.864	48.7931					uc003bpo		ncRNA
IVGNh16337	71.1029	45.996	ATP8A1	ATP8A1	10396	ATPase, aminophospholipid transporter (APLT), class I, type 8A, member 1	BC020943	Hs.435052	mRNA	4p13		GO:0015247|GO:0000287|GO:0005886|GO:0031410|GO:0005524|GO:0055085|GO:0015662|GO:0019829|GO:0006754|GO:0034220|GO:0000166|GO:0042584|GO:0016787|GO:0015914|GO:0004012|GO:0016820|GO:0016021|GO:0015917
IVGNh15725	167.78	152.192	DDX3Y	DDX3Y	8653	DEAD (Asp-Glu-Ala-Asp) box polypeptide 3, Y-linked	BC011022	Hs.99120	mRNA	Yq11	+	GO:0008026|GO:0005737|GO:0000166|GO:0016787|GO:0003723|GO:0004386|GO:0005634|GO:0003677|GO:0005524
IVGNh33299	1960.78	2551.68					uc002wbu		mRNA
IVGNh16180	262.037	320.291				CDNA clone IMAGE:4708811	BC018460	Hs.684482	ncRNA
IVGNh33625	2.58305	4.7267					uc002ybm		mRNA
IVGNh24330	2.44557	4.95948					G65558		ncRNA
IVGNh03442	532.46	551.622				CDNA FLJ11409 fis, clone HEMBA1000843	AK021471	Hs.677035	ncRNA
IVGNh15720	61.5472	78.9116					BC010906		mRNA
IVGNh09694	276.705	310.689	FBXO3	FBXO3	26273	F-box protein 3	AK123198	Hs.406787	mRNA	11p13		GO:0004842|GO:0016567|GO:0006508|GO:0005634
IVGNh19344	93.6475	35.1482	SMG6	SMG6	23293	Smg-6 homolog, nonsense mediated mRNA decay factor (C. elegans)	BC064916		mRNA	17p13.3		GO:0005515|GO:0035303|GO:0005697|GO:0000781|GO:0042162|GO:0005730|GO:0005634|GO:0003677|GO:0046872|GO:0005737|GO:0006406|GO:0004519|GO:0000184|GO:0000723|GO:0016787
IVGNh02208	2.54973	4.15726	ARHGEF6	ARHGEF6	9459	Rac/Cdc42 guanine nucleotide exchange factor (GEF) 6	AF207831		ncRNA	Xq26.3		GO:0051056|GO:0008624|GO:0048011|GO:0035023|GO:0007264|GO:0034329|GO:0007254|GO:0006915|GO:0005829|GO:0005085|GO:0005622|GO:0005737|GO:0005089|GO:0005096	hsa04810 hsa05212
IVGNh26663	255.12	155.835					uc001kbm		mRNA
IVGNh13379	673.241	258.728	TAGLN	TAGLN	6876	Transgelin	AK223002	Hs.410977	mRNA	11q23.2	+	GO:0005515|GO:0005737|GO:0007517|GO:0003779
IVGNh04107	2.50603	5.47831				CDNA FLJ13060 fis, clone NT2RP3001607	AK023122	Hs.301016	ncRNA
IVGNh36693	2.42123	4.90304					uc003pwo		ncRNA
IVGNh00487	18.5745	14.6937	ARHGAP6	ARHGAP6	395	Rho GTPase activating protein 6	AB208792	Hs.435291	mRNA	Xp22.3		GO:0051056|GO:0017124|GO:0007264|GO:0005884|GO:0010518|GO:0007266|GO:0007202|GO:0015629|GO:0005100|GO:0043087|GO:0005829|GO:0051895|GO:0005622|GO:0051497|GO:0007165|GO:0005737|GO:0016004|GO:0043274|GO:0005070|GO:0030041|GO:0005096
IVGNh34445	583.859	489.434					uc003cyf		mRNA
IVGNh05810	62.5987	43.7174	PRR5	PRR5	55615	Proline rich 5 (renal)	AK055848	Hs.102336	mRNA	22q13	+	GO:0007049
IVGNh25056	2.41598	4.24777					uc001ain		mRNA
IVGNh21901	1151.71	792.386				MRNA; cDNA DKFZp564B213 (from clone DKFZp564B213)	CR601492	Hs.547787	ncRNA
IVGNh20205	4.05416	5.44216	KIF6	KIF6	221458	Kinesin family member 6	BC117307		mRNA	6p21.2		GO:0005515|GO:0005737|GO:0000166|GO:0005874|GO:0003777|GO:0005856|GO:0005524|GO:0007018
IVGNh35069	1619.86	2510.24					uc003gcq		ncRNA
IVGNh09445	5.71816	4.34328	CCDC94	CCDC94	55702	Coiled-coil domain containing 94	AK098628	Hs.21811	ncRNA	19p13.3	+
IVGNh04648	253.881	183.65	ZBTB44	ZBTB44	29068	Zinc finger and BTB domain containing 44	AK024659		mRNA	11q24.3		GO:0005622|GO:0005634|GO:0008270|GO:0003677|GO:0046872
IVGNh07208	10.7585	3.9765					AK091995		ncRNA
IVGNh03884	12.3386	3.99334				CDNA FLJ12202 fis, clone MAMMA1000908	AK022264	Hs.658658	ncRNA
IVGNh11249	5.71877	4.3789				CDNA FLJ44346 fis, clone TRACH3005808, highly similar to Homo sapiens p150	AK126321	Hs.659440	ncRNA
IVGNh00544	234.307	373.543					AB209000		mRNA
IVGNh10129	127.834	74.4148				CDNA FLJ42101 fis, clone TESOP2006704	AK124095	Hs.658719	ncRNA
IVGNh25476	42.1946	25.2249					uc001cux		mRNA
IVGNh35602	2.91866	3.97247					uc003itk		mRNA
IVGNh38547	15988.7	8727.72					uc004blg		mRNA
IVGNh12587	2.43668	4.02636				CDNA FLJ26200 fis, clone ADG07167	AK129711	Hs.677555	ncRNA
IVGNh06101	5.9905	4.03458	SULT1C2P1	SULT1C2P1	151234	Hypothetical protein LOC151234	AK056906		mRNA	2q12.3	+
IVGNh37088	13851.3	829.132					uc003thq		mRNA
IVGNh16158	2372.23	4106.45	PCCB	PCCB	5096	Propionyl Coenzyme A carboxylase, beta polypeptide	BC018013	Hs.63788	mRNA	3q21-q22	+	GO:0005739|GO:0006635|GO:0000166|GO:0005759|GO:0016874|GO:0004658|GO:0005524|GO:0044255	hsa00280 hsa00640
IVGNh07191	2.45671	3.98305	SLC13A2	SLC13A2	9058	Solute carrier family 13 (sodium-dependent dicarboxylate transporter), member 2	AK091926	Hs.102307	mRNA	17p13.2	+	GO:0005215|GO:0005886|GO:0005887|GO:0006810|GO:0005624|GO:0006814|GO:0055085|GO:0015361|GO:0006811|GO:0015293
IVGNh02413	224.336	74.7953	TCP11L2	TCP11L2	255394	T-complex 11 (mouse)-like 2	AF306674		mRNA	12q23.3	+
IVGNh07824	2.98074	5.92481				CDNA FLJ36914 fis, clone BRACE2003885	AK094233	Hs.683882	ncRNA
IVGNh25104	15.1678	11.8175					uc001apx		mRNA
IVGNh11607	7.26687	6.45725	ZNF682	ZNF682	91120	Zinc finger protein 682	AK127015	Hs.306298	mRNA	19p12		GO:0005622|GO:0006355|GO:0005634|GO:0008270|GO:0003677|GO:0046872
IVGNh19987	2.83265	3.70385					BC107116		ncRNA
IVGNh32611	123.691	199.059					uc002spi		mRNA
IVGNh14596	2.48767	5.4458					AX785174		ncRNA
IVGNh05546	5.85145	6.31542					AK055075		mRNA
IVGNh34869	3.3606	3.51292					uc003feo		mRNA
IVGNh36080	321.339	417.542					uc003ltu		ncRNA
IVGNh26999	4.79477	3.71436					uc001mam		mRNA
IVGNh34036	14.0566	5.81442					uc003apj		ncRNA
IVGNh23103	3.93281	5.78747				MRNA; cDNA DKFZp434F2335 (from clone DKFZp434F2335)	CR749721	Hs.640460	ncRNA			GO:0006678|GO:0004777|GO:0046459|GO:0007417|GO:0006118|GO:0006681|GO:0005739|GO:0008152|GO:0016620|GO:0016491|GO:0006650|GO:0009450|GO:0042135
IVGNh09563	19.9375	54.344	KRT15	KRT15	3866	Keratin 15	AK122864		mRNA	17q21.2		GO:0005515|GO:0005882|GO:0008544|GO:0005200	hsa01430
IVGNh38418	191.403	306.301					uc004atx		mRNA
IVGNh04872	2.5356	3.58757				CDNA: FLJ21644 fis, clone COL08411	AK025297	Hs.612902	ncRNA
IVGNh04550	2.73243	3.4987	C14orf56	C14orf56	89919	Chromosome 14 open reading frame 56	AK024445		ncRNA	14q24.2
IVGNh03070	27.2307	15.9712	CHSY3	CHSY3	337876	Chondroitin synthase-2	AJ862728	Hs.213137	mRNA	5q23.3	+	GO:0005794|GO:0016020|GO:0016758|GO:0032580|GO:0016021|GO:0047238|GO:0050510|GO:0016740|GO:0046872	hsa00532 hsa01030
IVGNh04632	20.5812	14.83				CDNA: FLJ20953 fis, clone ADSE01979	AK024606	Hs.612884	ncRNA
IVGNh31056	398.963	316.537					uc002jte		mRNA
IVGNh12593	21.4701	8.23903				CDNA FLJ26206 fis, clone ADG07507	AK129717	Hs.681168	ncRNA
IVGNh22574	2.50606	3.74419					CR618631		ncRNA
IVGNh02330	5.44559	3.79862	LOC57399		57399	Uncharacterized gastric protein ZA52P	AF264626	Hs.287376	ncRNA	5q12.1
IVGNh06109	157.109	163.244			400642	Hypothetical gene supported by BC041875; BX648984	AK056929	Hs.643553	ncRNA
IVGNh06234	17.9586	8.00671	HSPB7	HSPB7	27129	Heat shock 27kDa protein family, member 7 (cardiovascular)	AK057295		mRNA	1p36.23-p34.3		GO:0005515|GO:0006986|GO:0005737|GO:0015030|GO:0009408|GO:0008016|GO:0005634|GO:0008022
IVGNh20939	2685.32	3749.34	DDX46	DDX46	9879	DEAD (Asp-Glu-Ala-Asp) box polypeptide 46	BX647426	Hs.406549	mRNA	5q31.1	+	GO:0006397|GO:0008026|GO:0008380|GO:0015030|GO:0000166|GO:0016607|GO:0016787|GO:0003723|GO:0004386|GO:0005634|GO:0005524
IVGNh12405	3824.15	3156.76	NUCB2	NUCB2	4925	Nucleobindin 2	AK128739		mRNA	11p15.1	+	GO:0005793|GO:0005794|GO:0005886|GO:0005783|GO:0005797|GO:0005509|GO:0005634|GO:0005576|GO:0005615|GO:0003677|GO:0005829|GO:0005640|GO:0005737
IVGNh25822	70.4229	72.556					uc001fgp		ncRNA
IVGNh25432	410.882	809.995					uc001cpf		mRNA
IVGNh34306	6.68566	3.9102					uc003cdt		mRNA
IVGNh16220	16.7662	31.938	LOC730202		730202	Hypothetical protein LOC730202	BC019017		ncRNA	14q32.2
IVGNh24182	4.12858	10.6201					G43234		ncRNA
IVGNh17197	6.69573	6.39608				Homo sapiens, clone IMAGE:4523945, mRNA	BC033844	Hs.128770	ncRNA
IVGNh04349	69.7555	58.1266	C20orf194	C20orf194	25943	Chromosome 20 open reading frame 194	AK023919		mRNA	20p13
IVGNh26403	10.7982	4.36088					uc001iqj		mRNA
IVGNh13936	270.85	689.649	TMEM48	TMEM48	55706	Transmembrane protein 48	AL354612		mRNA	1p32.3		GO:0005515|GO:0031965|GO:0016020|GO:0005643|GO:0031081|GO:0017056|GO:0005634|GO:0016021|GO:0051028|GO:0015031|GO:0051292|GO:0055085
IVGNh19881	5.92254	3.01839					BC100942		mRNA
IVGNh35097	1488.45	1388.99					uc003gfy		mRNA
IVGNh11571	17.8674	11.9788				CDNA FLJ44991 fis, clone BRAWH3008867	AK126938	Hs.679155	ncRNA
IVGNh25275	127.478	109.211					uc001bqv		mRNA
IVGNh34382	6.93753	3.08301					uc003cow		mRNA
IVGNh07823	22.7371	17.8173	NXPH4	NXPH4	11247	Neurexophilin 4	AK094231		mRNA	12q13.3	+	GO:0003674|GO:0007218|GO:0005576
IVGNh02274	13755.2	26811.6					AF231512		mRNA
IVGNh00714	485.791	1179.58	PWP2	PWP2	5822	PWP2 periodic tryptophan protein homolog (yeast)	AB209438		mRNA	21q22.3	+	GO:0007165|GO:0005737|GO:0005730|GO:0005634|GO:0004871
IVGNh01512	2.71286	8.80168				Full length insert cDNA clone ZD77B03	AF086410	Hs.660204	ncRNA
IVGNh04072	4.41106	5.09718	LOC284373		284373	Hypothetical protein LOC284373	AK022990	Hs.188680	ncRNA	19q13.41
IVGNh27162	17.0108	5.67903					uc001myp		mRNA
IVGNh27941	857.562	1886.63					uc001rqq		mRNA
IVGNh16241	183.579	226.664					BC019653		mRNA
IVGNh04538	82.7422	61.6727					AK024408		ncRNA
IVGNh10983	284.043	340.456	GSTM5	GSTM5	2949	Glutathione S-transferase M5	AK125820	Hs.75652	mRNA	1p13.3	+	GO:0005737|GO:0006805|GO:0008152|GO:0005789|GO:0004364|GO:0016740	hsa00480 hsa00980
IVGNh06469	6.61526	16.7092	FNIP2	FNIP2	57600	KIAA1450 protein	AK057981		ncRNA	4q32.1	+	GO:0005515|GO:0005737
IVGNh12543	13.9668	10.7144	GNAQ	GNAQ	2776	Guanine nucleotide binding protein (G protein), q polypeptide	AK129646	Hs.269782	ncRNA	9q21		GO:0005515|GO:0005886|GO:0003924|GO:0007202|GO:0009791|GO:0035412|GO:0016322|GO:0007507|GO:0006471|GO:0005737|GO:0000166|GO:0045634|GO:0007610|GO:0004871|GO:0048066|GO:0001664|GO:0005834|GO:0050821|GO:0005624|GO:0030168|GO:0007215|GO:0005525|GO:0031683|GO:0031234|GO:0006184|GO:0001501|GO:0019001|GO:0007186|GO:0007596|GO:0060158|GO:0001508|GO:0007189|GO:0006469|GO:0021884|GO:0042733|GO:0005096	hsa04020 hsa04540 hsa04720 hsa04730 hsa04912 hsa04916
IVGNh10307	85.6238	64.1581					AK124384		ncRNA
IVGNh10777	24.6232	7.96729				CDNA FLJ42673 fis, clone BRAMY2028856	AK125394	Hs.673151	ncRNA
IVGNh28123	6.93736	3.03911					uc001stv		ncRNA
IVGNh33084	240.795	225.659					uc002vbb		ncRNA
IVGNh08470	6.65757	5.01436				CDNA FLJ38546 fis, clone HCHON2001646	AK095865	Hs.659500	ncRNA
IVGNh18961	148.78	111.967	MAP3K12	MAP3K12	7786	Mitogen-activated protein kinase kinase kinase 12	BC050050		mRNA	12q13		GO:0005515|GO:0000287|GO:0019901|GO:0005886|GO:0016572|GO:0007254|GO:0005624|GO:0005524|GO:0042803|GO:0007243|GO:0030426|GO:0005829|GO:0033267|GO:0005737|GO:0004672|GO:0046777|GO:0000166|GO:0018105|GO:0004674|GO:0018107|GO:0006468|GO:0004709	hsa04010
IVGNh38103	57.6254	49.3395					uc003yws		mRNA
IVGNh06288	2.39663	3.62242	FEZ2	FEZ2	9637	Fasciculation and elongation protein zeta 2 (zygin II)	AK057492	Hs.258563	ncRNA	2p21		GO:0005515|GO:0007165|GO:0007411|GO:0007399
IVGNh38973	30.4387	28.5158				Kox26 mRNA for zinc finger protein, partial	X52357	Hs.684886	mRNA			GO:0005622|GO:0006355|GO:0008270|GO:0005634|GO:0003676|GO:0003677|GO:0046872|GO:0006350
IVGNh05970	10.1621	7.93558	KREMEN1	KREMEN1	83999	Kringle containing transmembrane protein 1	AK056425	Hs.229335	mRNA	22q12.1	+	GO:0005515|GO:0007154|GO:0016020|GO:0005624|GO:0016021|GO:0016055|GO:0060828
IVGNh31858	150427	131246					uc002olm		mRNA
IVGNh10157	204.2	200.828				CDNA FLJ42155 fis, clone THYMU2003632	AK124149	Hs.669965	mRNA
IVGNh12019	4.84724	3.12852					AK127920		ncRNA
IVGNh26091	1114.96	1078.81					uc001gyp		mRNA
IVGNh30165	280.928	240.906					uc002ech		mRNA
IVGNh32532	2.39554	5.78027					uc002sdx		ncRNA
IVGNh31830	36.541	31.337					uc002ofy		mRNA
IVGNh20192	7.51837	3.03505				CDNA clone IMAGE:40023569	BC115371	Hs.694586	ncRNA
IVGNh05991	96.3146	104.61				CDNA FLJ31794 fis, clone NT2RI2008808	AK056550	Hs.16003	ncRNA
IVGNh19672	207.616	202.844					BC080534		mRNA
IVGNh32441	86.1903	121.685					uc002rtd		mRNA
IVGNh02194	225.666	187.35	RECQL5	RECQL5	9400	RecQ protein-like 5	AF193041		mRNA	17q25		GO:0008026|GO:0031965|GO:0005730|GO:0006310|GO:0005634|GO:0006259|GO:0003676|GO:0005524|GO:0003678|GO:0005737|GO:0006281|GO:0000166|GO:0016787|GO:0005654
IVGNh36660	5.84618	3.46771					uc003psp		ncRNA
IVGNh11639	28.6013	28.1337					AK127086		mRNA
IVGNh29767	3078.75	2777.8					uc002bev		mRNA
IVGNh19517	23.2747	10.2068				CDNA clone IMAGE:6428333	BC069263	Hs.626373	ncRNA
IVGNh22599	5.4023	3.38147					CR619043		ncRNA
IVGNh08528	361.846	314.793				CDNA FLJ38745 fis, clone KIDNE2012291	AK096064	Hs.683844	ncRNA
IVGNh26846	19.6198	18.422					uc001lcw		mRNA
IVGNh18106	4.1123	5.8809					BC040505		mRNA
IVGNh32943	122.66	79.1092					uc002ulk		ncRNA
IVGNh16300	185.699	311.688	PPPDE1	PPPDE1	51029	Chromosome 1 open reading frame 121	BC020640		ncRNA	1q44	+
IVGNh30555	18.488	21.4335					uc002gnt		mRNA
IVGNh00159	322.644	320.402	PAK4	PAK4	10298	P21(CDKN1A)-activated kinase 4	AB032968	Hs.20447	mRNA	19q13.2	+	GO:0005515|GO:0007165|GO:0004672|GO:0005794|GO:0000166|GO:0004674|GO:0006928|GO:0006468|GO:0005524|GO:0016740	hsa04012 hsa04360 hsa04510 hsa04660 hsa04810 hsa05211
IVGNh11617	220.408	383.866					AK127035		mRNA
IVGNh36997	7.23348	2.46762					uc003sux		mRNA
IVGNh32272	49.3049	68.6271					uc002qxy		mRNA
IVGNh08011	120.578	80.267	CXorf23	CXorf23	256643	Chromosome X open reading frame 23	AK094661	Hs.28896	mRNA	Xp22.12		GO:0005739
IVGNh33974	1607.25	2306.77					uc003acq		mRNA
IVGNh06375	2.54804	5.42082				CDNA FLJ33120 fis, clone TRACH2001400	AK057682	Hs.680557	ncRNA
IVGNh38033	31.5241	12.5762					uc003ynw		mRNA
IVGNh28839	18.4977	6.93514					uc001wdk		mRNA
IVGNh17976	3.86299	4.35309				CDNA clone IMAGE:5301224	BC039407	Hs.686865	ncRNA
IVGNh29731	85.6493	66.8186					uc002bak		mRNA
IVGNh35022	99.9933	107.1					uc003fxi		ncRNA
IVGNh26280	171.063	181.092					uc001hzr		mRNA
IVGNh37638	3.01872	19.574					uc003wgz		mRNA
IVGNh07826	1141.79	1011.13	COPS4	COPS4	51138	COP9 constitutive photomorphogenic homolog subunit 4 (Arabidopsis)	AK094238	Hs.190384	mRNA	4q21.22	+	GO:0005515|GO:0005737|GO:0008180|GO:0005634
IVGNh32980	10.4861	5.93879					uc002uov		mRNA
IVGNh22458	19.1959	6.80412	NBEA	NBEA	26960	Neurobeachin	CR615674		mRNA	13q13	+	GO:0005515|GO:0005802|GO:0005737|GO:0005886|GO:0005829|GO:0012505
IVGNh00822	5.78207	4.23238	FZD6	FZD6	8323	Frizzled homolog 6 (Drosophila)	AB209734		mRNA	8q22.3-q23.1	+	GO:0001736|GO:0008406|GO:0005515|GO:0017147|GO:0005886|GO:0007199|GO:0007409|GO:0043433|GO:0033278|GO:0005737|GO:0090090|GO:0001942|GO:0060071|GO:0042813|GO:0042472|GO:0004930|GO:0030168|GO:0045177|GO:0001843|GO:0007275|GO:0001525|GO:0010551|GO:0030165|GO:0032589|GO:0016327|GO:0005887|GO:0035567	hsa04310 hsa04916 hsa05210 hsa05217
IVGNh27402	146.938	140.242					uc001oqj		mRNA
IVGNh06070	2.47582	4.27184				CDNA FLJ32268 fis, clone PROST1000493	AK056830	Hs.551176	ncRNA
IVGNh02966	2.52669	4.9664				B-cell neoplasia associated transcript, (BCMS gene), splice variant AL, non coding transcript	AJ412060	Hs.616702	ncRNA
IVGNh07091	8.41027	5.05099	C17orf69	C17orf69	147081	Chromosome 17 open reading frame 69	AK091529	Hs.128813	ncRNA	17q21.31	+	GO:0005576
IVGNh21316	2.67691	4.09523				MRNA; cDNA DKFZp686E18184 (from clone DKFZp686E18184)	BX648790	Hs.639867	ncRNA
IVGNh08740	4.75589	9.43219				CDNA FLJ39389 fis, clone PLACE6003621	AK096708	Hs.573143	ncRNA
IVGNh17940	188.326	450.976	TUBGCP5	TUBGCP5	114791	Tubulin, gamma complex associated protein 5	BC039271		mRNA	15q11.2	+	GO:0008017|GO:0000922|GO:0005737|GO:0005815|GO:0000086|GO:0007020|GO:0005874|GO:0000278|GO:0005856|GO:0008274|GO:0005829
IVGNh26915	113.982	59.5739					uc001llg		mRNA
IVGNh08068	16.9691	6.30056	BMP7	BMP7	655	Bone morphogenetic protein 7 (osteogenic protein 1)	AK094784		mRNA	20q13		GO:0001656|GO:0005515|GO:0001657|GO:0034504|GO:0051216|GO:0001654|GO:0005615|GO:0048596|GO:0009880|GO:0048646|GO:0007411|GO:0060548|GO:0072040|GO:0009887|GO:0072136|GO:0032355|GO:0010942|GO:0072134|GO:0072133|GO:0045746|GO:0001707|GO:0030501|GO:0030509|GO:0045786|GO:0005125|GO:0060686|GO:0060687|GO:0045839|GO:0001501|GO:0001503|GO:0060272|GO:0060485|GO:0060389|GO:0008083|GO:0040007|GO:0060445|GO:…	hsa04060 hsa04340 hsa04350
IVGNh30303	59.7125	65.2718					uc002fak		mRNA
IVGNh14779	111.506	213.905	DTX3L	DTX3L	151636	Deltex 3-like (Drosophila)	AY225123		mRNA	3q21.1	+	GO:0005515|GO:0042393|GO:0004842|GO:0005737|GO:0016874|GO:0005634|GO:0008270|GO:0010390|GO:0006974|GO:0046872|GO:0016568	hsa04330
IVGNh05418	36.0432	26.1167				CDNA FLJ30221 fis, clone BRACE2001742	AK054783	Hs.619152	ncRNA
IVGNh23837	11.8916	13.2574					G36585		ncRNA
IVGNh05073	4.38272	4.33591					AK026467		mRNA
IVGNh23755	12.121	6.76134					G36474		ncRNA
IVGNh33342	198.925	209.396					uc002wih		mRNA
IVGNh36620	13.8415	4.00012					uc003pnk		mRNA
IVGNh09153	2.59859	4.41884				CDNA FLJ40487 fis, clone TESTI2043869	AK097806	Hs.225968	ncRNA
IVGNh21509	526.802	640.568	VILL	VILL	50853	Villin-like	CR591344	Hs.103665	mRNA	3p21.3	+	GO:0007010|GO:0005200|GO:0003779|GO:0015629|GO:0051693
IVGNh35132	51.6316	38.1199					uc003gkh		mRNA
IVGNh32361	22.9967	49.4221					uc002rje		mRNA
IVGNh03751	6.98162	4.40327				CDNA FLJ12002 fis, clone HEMBB1001536	AK022064	Hs.672124	ncRNA
IVGNh06378	20.8453	8.85255					AK057687		mRNA
IVGNh14422	296.012	386.715	HDGF	HDGF	3068	Hepatoma-derived growth factor (high-mobility group protein 1-like)	AL833592		mRNA	1q21-q23		GO:0007165|GO:0005737|GO:0000166|GO:0008283|GO:0005634|GO:0003677|GO:0005615|GO:0008083|GO:0008201
IVGNh21781	454.751	355.779	CSNK2A2	CSNK2A2	1459	Casein kinase 2, alpha prime polypeptide	CR597978	Hs.82201	mRNA	16q21		GO:0005515|GO:0047485|GO:0000166|GO:0004674|GO:0007411|GO:0051726|GO:0006468|GO:0016055|GO:0005524|GO:0005829	hsa04310 hsa04520 hsa04530
IVGNh14509	2.76416	6.72481	MYO16	MYO16	23026	Myosin XVI	AL834447		mRNA	13q33.3	+	GO:0048471|GO:0008285|GO:0005886|GO:0019903|GO:0005624|GO:0021549|GO:0005625|GO:0016459|GO:0005524|GO:0032403|GO:0045749|GO:0005829|GO:0003774|GO:0005737|GO:0051015|GO:0000166|GO:0005654
IVGNh08604	6.04998	4.74409				CDNA FLJ38935 fis, clone NT2NE2014681	AK096254	Hs.444197	ncRNA
IVGNh04453	3.976	17.0806				CDNA FLJ14145 fis, clone MAMMA1002941	AK024207	Hs.677163	ncRNA
IVGNh16130	2.59582	4.45805					BC017884		ncRNA
IVGNh34728	8.26309	6.87747					uc003ekl		ncRNA
(+)E1A_r60_a97	27886.4	24989.2
IVGNh26297	113.377	186.786					uc001ibx		mRNA
IVGNh29184	2.493	10.2492					uc001ybv		mRNA
IVGNh29246	295.367	227.995					uc001yir		ncRNA
IVGNh26427	40.7253	11.156					uc001isu		ncRNA
IVGNh09931	2.52073	4.14424				CDNA FLJ41661 fis, clone FEBRA2026890	AK123655	Hs.145469	ncRNA
IVGNh16393	4.07244	10.4111				CDNA clone IMAGE:4825558	BC022083	Hs.375063	ncRNA
IVGNh27932	2.56519	5.69038					uc001rpo		ncRNA
IVGNh19817	312.094	265.455	SUN2	SUN2	25777	Unc-84 homolog B (C. elegans)	BC094797		mRNA	22q13.1		GO:0005515|GO:0008017|GO:0000794|GO:0031965|GO:0030335|GO:0007097|GO:0090292|GO:0005637|GO:0005634|GO:0034993|GO:0005635|GO:0090286|GO:0051642|GO:0016020|GO:0031022|GO:0006998|GO:0016021|GO:0007052|GO:0000784|GO:0005521|GO:0010008|GO:0005768
IVGNh30492	689.906	1270.99					uc002gcv		mRNA
IVGNh14775	16.9643	10.6874				HCCC11 (HCCC11)	AY211908	Hs.660862	ncRNA
IVGNh24768	6.92835	4.33103					U13706		ncRNA
IVGNh36187	5576.08	19954					uc003miw		mRNA
IVGNh25184	11.6606	6.62818					uc001bcx		mRNA
IVGNh16446	891.881	975.247	POLR2B	POLR2B	5431	Polymerase (RNA) II (DNA directed) polypeptide B, 140kDa	BC023503		mRNA	4q12	+	GO:0005515|GO:0008380|GO:0010467|GO:0006368|GO:0006367|GO:0006366|GO:0003899|GO:0016779|GO:0032549|GO:0006370|GO:0005634|GO:0003677|GO:0046872|GO:0050434|GO:0004672|GO:0006281|GO:0000398|GO:0006283|GO:0005665|GO:0016032|GO:0005654|GO:0006289|GO:0016740	hsa00230 hsa00240 hsa03020
IVGNh11917	2.31858	4.10674				CDNA FLJ45776 fis, clone NETRP2004090	AK127678	Hs.662009	ncRNA
IVGNh25723	2.37505	3.6741					uc001ehc		mRNA
IVGNh20136	154.971	1969.82	POLE2	POLE2	5427	Polymerase (DNA directed), epsilon 2 (p59 subunit)	BC112962	Hs.162777	mRNA	14q21-q22		GO:0003887|GO:0016779|GO:0005730|GO:0000216|GO:0005634|GO:0003677|GO:0043231|GO:0000084|GO:0006260|GO:0000082|GO:0006281|GO:0000723|GO:0006283|GO:0006270|GO:0000722|GO:0006297|GO:0005654|GO:0006289|GO:0000278|GO:0032201|GO:0016740	hsa00230 hsa00240 hsa03030
IVGNh24422	5.50903	4.20424					G65690		ncRNA
IVGNh27220	5.21313	4.09766					uc001nnd		mRNA
IVGNh15293	2.60168	4.01783					AY927620		ncRNA
IVGNh35947	2.39023	4.50648					uc003kvc		mRNA
IVGNh12010	7.42535	5.46512					AK127902		ncRNA
IVGNh00805	3.26346	3.6794	RPS6KA5	RPS6KA5	9252	Ribosomal protein S6 kinase, 90kDa, polypeptide 5	AB209667		mRNA	14q31-q32.1		GO:0005515|GO:0034142|GO:0005634|GO:0042221|GO:0051403|GO:0007243|GO:0002756|GO:0005737|GO:0000166|GO:0007173|GO:0007411|GO:0002755|GO:0006508|GO:0034138|GO:0034130|GO:0048011|GO:0006355|GO:0000287|GO:0034134|GO:0016572|GO:0006950|GO:0002224|GO:0005524|GO:0008063|GO:0009605|GO:0004672|GO:0004674|GO:0045087|GO:0008270|GO:0006468|GO:0005654|GO:0008237	hsa04010 hsa05219
IVGNh07182	8.56798	3.93624				CDNA FLJ34554 fis, clone KIDNE2000717	AK091873	Hs.675199	ncRNA
IVGNh08630	2.5083	4.54523	C17orf104	C17orf104	284071	Hypothetical protein FLJ35848	AK096357	Hs.349758	ncRNA	17q21.31	+
IVGNh09754	17.1597	5.19958	ZNF585A	ZNF585A	199704	Zinc finger protein 585A	AK123296		ncRNA	19q13.12		GO:0005622|GO:0006355|GO:0005634|GO:0008270|GO:0003676|GO:0046872
IVGNh20409	2.47068	3.82982	TPO	TPO	7173	Thyroid peroxidase	BC131807		ncRNA	2p25	+	GO:0009986|GO:0005886|GO:0005509|GO:0034641|GO:0005737|GO:0004601|GO:0005887|GO:0004447|GO:0016491|GO:0042446|GO:0042744|GO:0006979|GO:0055114|GO:0020037	hsa00350 hsa00360 hsa00680 hsa00940 hsa04060 hsa04630 hsa04640
IVGNh37252	7.09864	3.91449					uc003uhk		ncRNA
IVGNh24858	3020.88	1761.43				Cri-du-chat region mRNA, clone CSB3	U52836	Hs.684785	ncRNA
IVGNh03059	71.1638	55.2666	KRTAP5-3	KRTAP5-3	387266	Keratin associated protein 5-3	AJ628246		mRNA	11p15.5		GO:0045095
IVGNh23279	58.3752	57.3373					D82339_8		mRNA
IVGNh32054	356.693	314.6					uc002ppx		mRNA
IVGNh02952	18.1008	10.7538	XAGE-4		139629	XAGE-4 protein	AJ318895	Hs.381355	ncRNA	Xp11.21
IVGNh21765	5.05269	8.09476					CR597534		ncRNA
IVGNh14285	938.4	396.606	DDA1	DDA1	79016	DET1 and DDB1 associated 1	AL832922		ncRNA	19p13.11	+
IVGNh21818	22360.7	29490.7	PRKCDBP	PRKCDBP	112464	Protein kinase C, delta binding protein	CR598951	Hs.434044	mRNA	11p15.4		GO:0005080
IVGNh02347	1627.64	1470.62	MLL	MLL	4297	Myeloid/lymphoid or mixed-lineage leukemia (trithorax homolog, Drosophila)	AF272379	Hs.258855	mRNA	11q23	+	GO:0005515|GO:0003700|GO:0008285|GO:0006366|GO:0003702|GO:0008168|GO:0005634|GO:0009952|GO:0042800|GO:0042803|GO:0046872|GO:0042802|GO:0045322|GO:0045944|GO:0071339|GO:0070577|GO:0051569|GO:0035162|GO:0051568|GO:0006915|GO:0003677|GO:0006351|GO:0006306|GO:0035097|GO:0006461|GO:0003680|GO:0043984|GO:0003682|GO:0044428|GO:0008270|GO:0045893|GO:0016740|GO:0016568
IVGNh29714	663.956	811.923					uc002axx		mRNA
IVGNh08793	22.2457	27.8829				CDNA FLJ39506 fis, clone PROST2017612	AK096825	Hs.656381	mRNA
IVGNh25404	420.43	625.372					uc001cky		mRNA
IVGNh26717	316.305	1135.24					uc001kib		mRNA
IVGNh19658	146.057	486.383	GTSE1	GTSE1	51512	G-2 and S-phase expressed 1	BC075828	Hs.386189///Hs.439524	mRNA	22q13.2-q13.3	+	GO:0000085|GO:0003674|GO:0005881|GO:0005737|GO:0005856|GO:0007017|GO:0006977	hsa04115
IVGNh37059	3.39219	4.03596					uc003tdv		ncRNA
IVGNh12595	25.7209	12.497				CDNA FLJ26208 fis, clone ADG07605	AK129719	Hs.675396	ncRNA
IVGNh08114	65.3838	43.0853	FGFR1OP2	FGFR1OP2	26127	FGFR1 oncogene partner 2	AK094888		mRNA	12p11.23	+	GO:0005737|GO:0009611
IVGNh14881	35.9429	24.542					AY358205		mRNA
IVGNh07052	11.5766	26.1754	SNAP25	SNAP25	6616	Synaptosomal-associated protein, 25kDa	AK091322	Hs.167317	ncRNA	20p12-p11.2	+	GO:0005515|GO:0005802|GO:0043005|GO:0048471|GO:0016081|GO:0030054|GO:0005886|GO:0048791|GO:0007268|GO:0031201|GO:0045202|GO:0007409|GO:0007269|GO:0030426|GO:0005737|GO:0005249|GO:0008076|GO:0000149|GO:0046887|GO:0016197|GO:0032024|GO:0030252|GO:0017075|GO:0019717|GO:0070044|GO:0051963|GO:0007616|GO:0019904|GO:0030431|GO:0014047|GO:0006112|GO:0047485|GO:0050796|GO:0001504|GO:0045121|GO:0017022|GO:…	hsa04130
IVGNh26604	100.089	120.08					uc001jtd		mRNA
IVGNh02667	9.963	9.76376					AF451990		mRNA
IVGNh28577	131.582	103.493					uc001uyr		mRNA
IVGNh37674	612.289	769.263					uc003wku		mRNA
IVGNh05695	25.0856	20.553					AK055497		ncRNA
IVGNh33136	8.9074	3.13198					uc002vhs		mRNA
IVGNh29364	109.252	84.9715					uc001yxb		ncRNA
IVGNh22593	240.106	307.131	LOC644925		644925	Hypothetical LOC644925	CR618938		mRNA	14q22.2	+
IVGNh30751	171.055	158.809					uc002iat		mRNA
IVGNh26851	19.065	6.20149					uc001ldg		ncRNA
IVGNh13968	37.0452	16.4394	DKFZp547G183		55525	Hypothetical protein DKFZp547G183	AL359570		ncRNA	11q13.5
IVGNh27616	23580.7	21666.7					uc001ptc		mRNA
IVGNh37403	805.846	941.491					uc003vfk		mRNA
IVGNh32627	45.5106	37.1589					uc002ssf		mRNA
IVGNh31846	7.81091	8.42149					uc002oie		mRNA
IVGNh14225	164.219	183.624	STARD4	STARD4	134429	StAR-related lipid transfer (START) domain containing 4	AL832599	Hs.93842	mRNA	5q22.1		GO:0006869|GO:0006810|GO:0008289
IVGNh17301	11.494	4.30857				CDNA clone IMAGE:4828330	BC034632	Hs.621262	ncRNA
IVGNh37451	4.55113	3.02532					uc003vkn		mRNA
IVGNh21813	1106.9	1011.68	PLEKHA8	PLEKHA8	84725	Pleckstrin homology domain containing, family A (phosphoinositide binding specific) member 8	CR598838	Hs.233495	mRNA	7p21-p11.2	+	GO:0005737|GO:0051861|GO:0017089|GO:0015031	hsa05040
IVGNh32896	4178.2	6047.77					uc002ufq		mRNA
IVGNh27631	460.361	389.867					uc001pvr		mRNA
IVGNh01750	6.76392	3.02586					AF116621		ncRNA
IVGNh27831	174.502	311.909					uc001qyr		mRNA
IVGNh33419	30.979	22.4764					uc002wse		ncRNA
IVGNh26776	5.33162	2.75635					uc001krk		mRNA
IVGNh26852	4.3744	4.51976					uc001ldl		ncRNA
IVGNh07482	1723.13	1112.01	UBFD1	UBFD1	56061	Ubiquitin family domain containing 1	AK093029	Hs.3459	mRNA	16p12	+
IVGNh01918	36.2549	26.604	CCDC45	CCDC45	90799	Coiled-coil domain containing 45	AF130069		ncRNA	17q23.3	+	GO:0005515
IVGNh29202	188.528	120.152					uc001yef		ncRNA
IVGNh31047	7.04299	2.78812					uc002jrv		mRNA
IVGNh16700	251.905	203.861	IQCA1	IQCA1	79781	IQ motif containing with AAA domain	BC028699		mRNA	2q37.3		GO:0000166|GO:0005524
IVGNh38647	2.54839	4.09343					uc004bzh		mRNA
IVGNh15940	17.4829	21.9262				Homo sapiens, clone IMAGE:4447954, mRNA	BC015321	Hs.695279	ncRNA
IVGNh27101	8.61451	2.462					uc001mqn		mRNA
IVGNh19721	6.54884	2.57142				CDNA clone IMAGE:6201773	BC086865	Hs.690477	ncRNA
IVGNh30176	337.155	326.704					uc002eee		mRNA
IVGNh37278	440.349	231.049					uc003ulj		mRNA
IVGNh01623	7.55428	2.68556				Clone HQ0021	AF090883	Hs.612028	ncRNA
IVGNh08680	3.00051	4.35728				CDNA FLJ39218 fis, clone OCBBF2006660	AK096537	Hs.533067	ncRNA
IVGNh16341	91.6006	105.277					BC021029		ncRNA
IVGNh25096	19383.9	36692.7					uc001aou		mRNA
IVGNh03566	2.76793	3.97356				CDNA FLJ11647 fis, clone HEMBA1004396	AK021709	Hs.677054	ncRNA
IVGNh17020	364.649	293.824	GTPBP2	GTPBP2	54676	GTP binding protein 2	BC032315		mRNA	6p21		GO:0000166|GO:0003924|GO:0005525
IVGNh33144	307.623	424.961					uc002vil		mRNA
IVGNh37073	35.3868	81.9818					uc003tfc		mRNA
IVGNh17056	2585.83	5095.79	UBE2C	UBE2C	11065	Ubiquitin-conjugating enzyme E2C	BC032677	Hs.93002	mRNA	20q13.12	+	GO:0005515|GO:0010994|GO:0007094|GO:0006511|GO:0004842|GO:0016567|GO:0016874|GO:0031145|GO:0005829|GO:0051488|GO:0008054|GO:0000166|GO:0005680|GO:0007051|GO:0010458|GO:0016881|GO:0048015|GO:0031536|GO:0051437|GO:0051436|GO:0005524|GO:0051439|GO:0007067|GO:0007049|GO:0070979|GO:0000075|GO:0005654|GO:0000278|GO:0070936|GO:0043687|GO:0051301	hsa04120
IVGNh18846	58.9759	54.3669	COG1	COG1	9382	Component of oligomeric golgi complex 1	BC047465	Hs.283109	mRNA	17q25.1	+	GO:0005515|GO:0005794|GO:0000139|GO:0016020|GO:0007030|GO:0006891|GO:0017119|GO:0015031
IVGNh01748	2.60096	3.60592					AF116618		ncRNA
IVGNh12604	4.94312	2.53199				CDNA FLJ26220 fis, clone ADG08264	AK129731	Hs.689414	ncRNA
IVGNh18235	5.6049	8.0377				CDNA clone IMAGE:5432927	BC041055	Hs.595766	ncRNA
IVGNh11028	180.99	172.061	CRY1	CRY1	1407	Cryptochrome 1 (photolyase-like)	AK125915	Hs.151573	mRNA	12q23-q24.1		GO:0005515|GO:0005634|GO:0003677|GO:0008020|GO:0003913|GO:0005739|GO:0018298|GO:0009584|GO:0005737|GO:0006281|GO:0000166|GO:0007623|GO:0050896	hsa04710
IVGNh12426	5.50124	4.93734				CDNA FLJ45424 fis, clone BRHIP3037274	AK128778	Hs.607186	ncRNA
IVGNh38348	2806.36	1907.77					uc004aju		mRNA
IVGNh37864	125.781	58.1725					uc003xmv		mRNA
IVGNh29762	2.65589	4.33075					uc002bef		ncRNA
IVGNh08964	7.75128	4.84898	AGGF1	AGGF1	55109	Angiogenic factor with G patch and FHA domains 1	AK097255		ncRNA	5q13.3	+	GO:0005515|GO:0006396|GO:0048471|GO:0043499|GO:0007275|GO:0005576|GO:0003676|GO:0045766|GO:0005622|GO:0005737|GO:0001938|GO:0007155|GO:0001570
IVGNh10558	5.21068	9.19788				CDNA clone IMAGE:5261865	AK124888	Hs.586328	ncRNA
IVGNh07850	69.1708	43.2532					AK094283		mRNA
IVGNh05928	6.71365	4.123				CDNA FLJ31687 fis, clone NT2RI2005473	AK056249	Hs.625012	ncRNA
IVGNh23261	147.176	192.223					D42045_3		mRNA
IVGNh11218	18.2235	9.33009	C6orf170	C6orf170	221322	Chromosome 6 open reading frame 170	AK126259	Hs.121396	mRNA	6q22.31		GO:0005622|GO:0005929|GO:0005737|GO:0032313|GO:0007275|GO:0005097
IVGNh27598	136.686	129.507					uc001pqg		mRNA
IVGNh37399	25130.4	11137.6					uc003veu		mRNA
IVGNh07844	8.32322	9.34844			285813	Hypothetical protein LOC285813	AK094269	Hs.594133	ncRNA
IVGNh10546	108.531	138.979					AK124864		mRNA
IVGNh09179	15.194	4.36728					AK097867		ncRNA
IVGNh30044	11.677	10.0392					uc002ddn		mRNA
IVGNh32492	356.488	557.722					uc002rzo		mRNA
IVGNh18480	2.50387	4.46611	LOC339442		339442	Hypothetical protein LOC339442	BC042675	Hs.434245	ncRNA	1p34.3
IVGNh36898	19.1074	9.79784					uc003rth		mRNA
IVGNh02324	13.4418	37.489	STEAP3	STEAP3	55240	STEAP family member 3	AF262322		mRNA	2q14.2	+	GO:0009306|GO:0000293|GO:0005506|GO:0005886|GO:0005771|GO:0050660|GO:0009055|GO:0006915|GO:0055085|GO:0046872|GO:0006879|GO:0033572|GO:0007049|GO:0005488|GO:0016491|GO:0006826|GO:0016723|GO:0016021|GO:0010008|GO:0005768|GO:0006811|GO:0055114	hsa04115
IVGNh15027	340.608	765.983					AY456380		mRNA
IVGNh32790	5.80356	9.07873					uc002tsq		ncRNA
IVGNh14356	55.378	14.5381	DDX26B	DDX26B	203522	DEAD/H (Asp-Glu-Ala-Asp/His) box polypeptide 26B	AL833319		mRNA	Xq26.3	+
IVGNh12872	22.4635	14.0739	GPBP1L1	GPBP1L1	60313	GC-rich promoter binding protein 1-like 1	AK130376	Hs.238432	ncRNA	1p34.1		GO:0005634|GO:0003677
IVGNh08797	4877.49	6176.24					AK096844		mRNA
IVGNh22926	3.04124	4.13964				MRNA; cDNA DKFZp779A1168 (from clone DKFZp779A1168)	CR627150	Hs.543951	ncRNA
IVGNh18026	333.804	383.344	FGD4	FGD4	121512	FYVE, RhoGEF and PH domain containing 4	BC039708	Hs.117835	mRNA	12p11.21	+	GO:0008624|GO:0030036|GO:0031267|GO:0035023|GO:0007264|GO:0008360|GO:0030032|GO:0030175|GO:0046872|GO:0005829|GO:0005085|GO:0005622|GO:0005737|GO:0051015|GO:0007010|GO:0046847|GO:0005856|GO:0005089|GO:0051056|GO:0048011|GO:0005794|GO:0006915|GO:0007257|GO:0001726|GO:0030027|GO:0043088|GO:0008270
IVGNh28102	4.07832	3.98904					uc001sqx		mRNA
IVGNh29808	2.48101	4.10148					uc002bmd		ncRNA
IVGNh29638	13.838	7.08017					uc002ane		mRNA
IVGNh12486	30.0052	14.9628				CDNA FLJ26030 fis, clone PNC05549	AK129541	Hs.678867	ncRNA
IVGNh23319	2326.43	3384.77	YWHAQP8	YWHAQP8	392510	Tyrosine 3/tryptophan 5 -monooxygenase activation protein, theta polypeptide pseudogene	DQ145510		mRNA	Xq22.1
IVGNh25328	5841.87	5762.36					uc001bye		mRNA
IVGNh13200	28.5949	23.2918				CDNA FLJ27477 fis, clone DMC09313	AK130987	Hs.689278	ncRNA
IVGNh29356	9.23796	3.83533					uc001yug		mRNA
IVGNh25669	37.5802	18.0236					uc001dxw		mRNA
IVGNh09207	54.9305	55.5482				CDNA FLJ40620 fis, clone THYMU2013364	AK097939	Hs.681161	ncRNA
IVGNh39042	83.8237	168.924					X81637		mRNA
IVGNh20548	382.151	347.791	SDCCAG8	SDCCAG8	10806	Serologically defined colon cancer antigen 8	BX537630		mRNA	1q43	+	GO:0005737|GO:0005813|GO:0000086|GO:0000278|GO:0005856|GO:0005829
IVGNh32045	435.318	436.75					uc002poq		mRNA
IVGNh33781	9.75883	6.39429					uc002yyb		mRNA
IVGNh01216	3.26336	4.04983			91431	Prematurely terminated mRNA decay factor-like	AF075091	Hs.444338	ncRNA			GO:0008270
IVGNh05766	2.56029	4.54374	LASS5	LASS5	91012	LAG1 homolog, ceramide synthase 5	AK055740	Hs.270525	ncRNA	12q13.12		GO:0006665|GO:0005792|GO:0031965|GO:0008610|GO:0006355|GO:0003700|GO:0005783|GO:0030148|GO:0005634|GO:0043565|GO:0016020|GO:0005789|GO:0050291|GO:0016021|GO:0046513
IVGNh27335	83.3768	77.3802					uc001ogs		mRNA
IVGNh26409	687.142	740.347					uc001iqx		mRNA
IVGNh21435	91.3753	53.4101	C14orf37	C14orf37	145407	Chromosome 14 open reading frame 37	BX649130		mRNA	14q23.1		GO:0016020|GO:0005488|GO:0016021
IVGNh33214	2.49724	4.08938					uc002vrl		ncRNA
IVGNh31828	10.1115	11.27					uc002ofv		ncRNA
IVGNh27990	30.53	16.6414					uc001ryu		mRNA
IVGNh20447	376.032	369.542	TTC8	TTC8	123016	Tetratricopeptide repeat domain 8	BX247959	Hs.303055	mRNA	14q31.3	+	GO:0005515|GO:0060170|GO:0034464|GO:0005813|GO:0005886|GO:0048560|GO:0044441|GO:0042384|GO:0005737|GO:0050893|GO:0030030|GO:0005932|GO:0005856|GO:0007601|GO:0050896
IVGNh03327	245.838	360.881	RAVER2	RAVER2	55225	Ribonucleoprotein, PTB-binding 2	AK001632		mRNA	1p31.3	+	GO:0005737|GO:0000166|GO:0003723|GO:0005634
IVGNh27079	16.6444	3.92192					uc001mmi		mRNA
IVGNh28279	113.992	87.9013					uc001tos		mRNA
IVGNh05183	19.4273	40.9149	GPR157	GPR157	80045	G protein-coupled receptor 157	AK026883		ncRNA	1p36.23		GO:0005886|GO:0004930|GO:0016021
IVGNh10738	10.3285	6.39829				CDNA FLJ43318 fis, clone NT2RI2018311	AK125308	Hs.147507	ncRNA
IVGNh03206	10.4504	14.3531				CDNA FLJ10009 fis, clone HEMBA1000288	AK000871	Hs.548992	ncRNA
IVGNh07713	7.14237	8.12519				CDNA FLJ36553 fis, clone TRACH2008478	AK093872	Hs.167167	ncRNA
IVGNh28228	81.871	146.191					uc001thv		mRNA
IVGNh13630	7.62796	4.00339	MFSD4	MFSD4	148808	Major facilitator superfamily domain containing 4	AL110125		mRNA	1q32.1	+	GO:0016020|GO:0016021|GO:0055085
IVGNh11197	3.71253	3.73337	CROCCP3	CROCCP3	114819	Ciliary rootlet coiled-coil, rootletin-like 2	AK126226		mRNA	1p36.13
IVGNh32197	9.03912	4.15503					uc002qma		mRNA
IVGNh10527	41.855	29.396				MRNA full length insert cDNA clone EUROIMAGE 1509279	AK124833	Hs.648434	ncRNA
IVGNh21584	885.689	930.997	RRAS2	RRAS2	22800	Related RAS viral (r-ras) oncogene homolog 2	CR592913		mRNA	11p15.2		GO:0005515|GO:0005622|GO:0006184|GO:0007165|GO:0030335|GO:0000166|GO:0005886|GO:0005783|GO:0009987|GO:0003924|GO:0007265|GO:0005525	hsa04010 hsa04530 hsa04810
IVGNh32752	95.8086	194.044					uc002tmj		mRNA
IVGNh33021	50.1978	84.7006					uc002utq		mRNA
IVGNh38075	16.2703	9.95141					uc003ytl		mRNA
IVGNh21552	390.994	460.712	MAP3K15	MAP3K15	389840	Mitogen-activated protein kinase kinase kinase 15	CR592178		ncRNA	Xp22.12		GO:0000166|GO:0004674|GO:0006468|GO:0004709|GO:0005524|GO:0016740|GO:0046872
IVGNh07209	134.017	63.607	AHSA2	AHSA2	130872	AHA1, activator of heat shock 90kDa protein ATPase homolog 2 (yeast)	AK091998		ncRNA	2p15	+	GO:0005737|GO:0006950|GO:0051087|GO:0001671
IVGNh08237	3814.1	5534.56					AK095212		mRNA
IVGNh00060	3.53204	3.65619					AB011086		mRNA
IVGNh38833	4.36404	3.39104					uc004dft		mRNA
IVGNh05709	13.6032	3.65004					AK055533		mRNA
IVGNh14332	4.65046	5.00048	TIGIT	TIGIT	201633	V-set and transmembrane domain containing 3	AL833175	Hs.421750	mRNA	3q13.31	+	GO:0005515|GO:0005886|GO:0009986|GO:0032733|GO:0032695|GO:0050868|GO:0016021
IVGNh17296	2.49206	3.60192	PKD2L2	PKD2L2	27039	Polycystic kidney disease 2-like 2	BC034619		mRNA	5q31	+	GO:0008150|GO:0016020|GO:0005509|GO:0016021|GO:0005216|GO:0006811
IVGNh04095	557.238	698.514	TM7SF3	TM7SF3	51768	Transmembrane 7 superfamily member 3	AK023085	Hs.438641	mRNA	12q11-q12		GO:0005886|GO:0016021
IVGNh34122	152.113	297.465					uc003bdp		mRNA
IVGNh18985	2.52471	3.70213	LOC253805		253805	Hypothetical protein LOC253805	BC050316		ncRNA	11q25
IVGNh14877	526.925	614.161	CDH24	CDH24	64403	Cadherin-like 24	AY358199	Hs.155912	mRNA	14q11.2		GO:0016337|GO:0005886|GO:0008013|GO:0070097|GO:0005911|GO:0045294|GO:0034329|GO:0005509|GO:0016021|GO:0007156|GO:0045216|GO:0034332
IVGNh17532	2.31557	4.30213					BC036231		mRNA
IVGNh12761	2.33749	3.82755				CDNA FLJ26696 fis, clone MPG09637	AK130206	Hs.686490	ncRNA
IVGNh02652	3.82274	3.77388				Neuronal nitric oxide synthase (NOS1) mRNA, alternative exon 1i	AF446137	Hs.684465	ncRNA
IVGNh11231	6.77577	5.28607					AK126277		ncRNA
IVGNh17828	4.52386	5.27311				Homo sapiens, clone IMAGE:5194896, mRNA	BC038379	Hs.611279	ncRNA
IVGNh08645	33.1978	34.9541	LAMA3	LAMA3	3909	Laminin, alpha 3	AK096422	Hs.436367	mRNA	18q11.2	+	GO:0030334|GO:0045995|GO:0008544|GO:0005198|GO:0034329|GO:0005102|GO:0031581|GO:0005606|GO:0005576|GO:0030155|GO:0005604	hsa01430 hsa04510 hsa04512 hsa05222
IVGNh00029	31.2344	31.0517					AB007874		mRNA
IVGNh00135	420.301	568.376	TLN1	TLN1	7094	Talin 1	AB028950		mRNA	9p13		GO:0005515|GO:0005886|GO:0005158|GO:0006928|GO:0015629|GO:0043231|GO:0005829|GO:0005737|GO:0006936|GO:0007411|GO:0005911|GO:0030274|GO:0007155|GO:0007016|GO:0005813|GO:0030168|GO:0003779|GO:0032587|GO:0005576|GO:0001726|GO:0007596|GO:0030866|GO:0002576|GO:0017166|GO:0007043|GO:0005200|GO:0007044|GO:0005925	hsa04510
IVGNh31612	65.4295	54.8792					uc002nca		mRNA
IVGNh24917	181.902	452.344	LPCAT3	LPCAT3	10162	Membrane bound O-acyltransferase domain containing 5	U72517		mRNA	12p13		GO:0047184|GO:0016020|GO:0005783|GO:0005789|GO:0008654|GO:0016021|GO:0016740|GO:0008415
IVGNh13780	17.0019	14.07					AL136830		ncRNA
IVGNh16495	1800.77	1014.23					BC024716		ncRNA
IVGNh07408	182.662	161.989	STK10	STK10	6793	Serine/threonine kinase 10	AK092814		mRNA	5q35.1		GO:0000166|GO:0004674|GO:0006468|GO:0005524
IVGNh04483	53.861	51.2424	CCDC24	CCDC24	149473	Coiled-coil domain containing 24	AK024289		ncRNA	1p34.1	+
IVGNh09790	7314.7	9611.79	PRMT2	PRMT2	3275	Protein arginine methyltransferase 2	AK123352	Hs.154163	mRNA	21q22.3	+	GO:0005515|GO:0003713|GO:0008168|GO:0030331|GO:0060765|GO:0005634|GO:2000134|GO:0033142|GO:0032088|GO:0006917|GO:0050681|GO:0042974|GO:0008469|GO:0042975|GO:0042803|GO:0005829|GO:0042802|GO:0046966|GO:0007165|GO:0005737|GO:0035189|GO:0006479|GO:0004871|GO:0016740	hsa00150 hsa00340 hsa00350 hsa00380 hsa00440 hsa00450 hsa00626
IVGNh32987	7054.72	7500.85					uc002upw		mRNA
IVGNh14299	495.381	265.481	KANK1	KANK1	23189	Ankyrin repeat domain 15	AL833015	Hs.306764	mRNA	9p24.3	+	GO:0005737|GO:0030837
IVGNh24264	240.433	253.55					G43610		ncRNA
IVGNh17648	24.3678	24.4682	CRYBB1	CRYBB1	1414	Crystallin, beta B1	BC036790	Hs.37135	mRNA	22q11.2|22q12.1		GO:0005212|GO:0007601
IVGNh32336	222.056	161.385					uc002rfh		mRNA
IVGNh28848	13.8891	2.99253					uc001wdt		mRNA
IVGNh22658	32805.6	15975.6	GAPDH	GAPDH	2597	Glyceraldehyde-3-phosphate dehydrogenase	CR620635		mRNA	12p13	+	GO:0005515|GO:0035605|GO:0048471|GO:0005975|GO:0050821|GO:0006094|GO:0005634|GO:0004365|GO:0051402|GO:0006096|GO:0005829|GO:0035606|GO:0005737|GO:0051287|GO:0016020|GO:0016491|GO:0006006|GO:0016740|GO:0055114	hsa00010 hsa01510 hsa05010 hsa05040 hsa05050
IVGNh32464	4.46126	2.83841					uc002rvp		mRNA
IVGNh31522	15.8519	12.7347					uc002moo		mRNA
IVGNh16327	407.826	136.381				Homo sapiens, clone IMAGE:4717799, mRNA	BC020900	Hs.684432	ncRNA
IVGNh17267	2.53115	13.3675	NPL	NPL	80896	N-acetylneuraminate pyruvate lyase (dihydrodipicolinate synthase)	BC034429		ncRNA	1q25	+	GO:0005737|GO:0008747|GO:0005975|GO:0016829	hsa00530
IVGNh00166	45.3746	50.9613	KIAA1161	KIAA1161	57462	KIAA1161	AB032987		mRNA	9p13.3		GO:0016020|GO:0005975|GO:0016021|GO:0004553
IVGNh33798	5.91485	4.6995					uc002zah		ncRNA
IVGNh07458	16.1962	4.39317				CDNA FLJ35641 fis, clone SPLEN2012453	AK092960	Hs.638495	ncRNA
IVGNh37246	194.436	246.807					uc003ugo		mRNA
IVGNh35542	18.1798	2.89434					uc003ilv		mRNA
IVGNh04172	39.384	17.0069					AK023447		ncRNA
IVGNh22013	52.9161	61.5696				Full-length cDNA clone CS0DC015YP10 of Neuroblastoma Cot 25-normalized of Homo sapiens (human)	CR604509	Hs.660804	ncRNA
IVGNh10508	8.97124	3.65627				CDNA FLJ42799 fis, clone BRAWH3009285	AK124789	Hs.590304	ncRNA
IVGNh06336	26.5528	27.2144				CDNA FLJ33037 fis, clone THYMU2000317	AK057599	Hs.657794	ncRNA
IVGNh15077	16.3393	10.6459	ITLN1	ITLN1	55600	Intelectin 1 (galactofuranose binding)	AY549722	Hs.50813	mRNA	1q21.3		GO:0007165|GO:0005886|GO:0046326|GO:0001934|GO:0005102|GO:0005529|GO:0005576|GO:0045121|GO:0031225|GO:0031526|GO:0009624
IVGNh21152	2.57097	4.24612					BX648272		mRNA
IVGNh01584	2.65631	4.47976				Full length insert cDNA clone YW28G08	AF087983	Hs.684677	ncRNA
IVGNh19323	23854.6	24008.7	DYNC1H1	DYNC1H1	1778	Dynein, cytoplasmic 1, heavy chain 1	BC064521		mRNA	14q32.3-qter|14q32	+	GO:0005515|GO:0033962|GO:0005794|GO:0042623|GO:0005874|GO:0003777|GO:0005524|GO:0005829|GO:0034063|GO:0005737|GO:0000166|GO:0000086|GO:0006810|GO:0005868|GO:0000278|GO:0007052|GO:0005856|GO:0007018
IVGNh30697	138.386	64.0207					uc002hof		mRNA
IVGNh07150	5.93087	3.68402				CDNA FLJ34445 fis, clone HLUNG2002006	AK091764	Hs.664798	ncRNA
IVGNh32216	20.2351	12.1429					uc002qpr		mRNA
IVGNh13721	961.894	889.607	MOBKL1B	MOBKL1B	55233	MOB1, Mps One Binder kinase activator-like 1B (yeast)	AL122062		ncRNA	2p13.1		GO:0005515|GO:0035329|GO:0046872
IVGNh24703	2.52555	3.80092	GRIK2	GRIK2	2898	Glutamate receptor, ionotropic, kainate 2	S75105	Hs.98262	ncRNA	6q16.3-q21	+	GO:0031557|GO:0030054|GO:0005886|GO:0005234|GO:0050804|GO:0045202|GO:0007268|GO:0007215|GO:0051402|GO:0005887|GO:0050806|GO:0045211|GO:0015277|GO:0006810|GO:0004872|GO:0005216|GO:0048172|GO:0006811	hsa04080
IVGNh17034	132.692	111.134					BC032416		mRNA
IVGNh05746	1786.83	3143.82	TSPAN5	TSPAN5	10098	Tetraspanin 5	AK055659	Hs.118118	ncRNA	4q23		GO:0016020|GO:0016021
IVGNh00315	73.9346	72.316					AB067508		mRNA
IVGNh05367	2654.58	1712.08	ACAA2	ACAA2	10449	Acetyl-Coenzyme A acyltransferase 2 (mitochondrial 3-oxoacyl-Coenzyme A thiolase)	AK054673	Hs.200136	mRNA	18q21.1		GO:0005515|GO:0005739|GO:0006629|GO:0006695|GO:0006631|GO:0006916|GO:0003988|GO:0016740|GO:0008415	hsa00062 hsa00071 hsa00120 hsa00280
IVGNh01300	21.4038	14.2924				Full length insert cDNA clone YR23G01	AF085919	Hs.658589	ncRNA
IVGNh13905	3.37963	4.0605				MRNA; cDNA DKFZp434F1011 (from clone DKFZp434F1011)	AL157490	Hs.610991	ncRNA
IVGNh30867	18.43	8.08488					uc002isy		ncRNA
IVGNh22945	154.865	179.284	SEC14L1	SEC14L1	6397	SEC14-like 1 (S. cerevisiae)	CR627306		ncRNA	17q25.2	+	GO:0005794|GO:0016020|GO:0005488|GO:0006810|GO:0016021
(+)E1A_r60_1	346807	319206
IVGNh20591	9.08099	2.42943	CTNNA2	CTNNA2	1496	Catenin (cadherin-associated protein), alpha 2	BX537769	Hs.167368	mRNA	2p12-p11.1	+	GO:0005515|GO:0030424|GO:0045296|GO:0030054|GO:0005886|GO:0060134|GO:0007275|GO:0007409|GO:0021942|GO:0015629|GO:0030027|GO:0005829|GO:0048854|GO:0042692|GO:0048813|GO:0016323|GO:0005737|GO:0051823|GO:0016337|GO:0005913|GO:0051149|GO:0005912|GO:0005200	hsa04520 hsa04530 hsa04670 hsa05213
IVGNh38001	2.44139	4.73388					uc003yiz		ncRNA
IVGNh16044	103.919	77.4411	JMJD6	JMJD6	23210	Jumonji domain containing 6	BC016837		mRNA	17q25		GO:0005515|GO:0008380|GO:0003727|GO:0048024|GO:0070815|GO:0005886|GO:0060041|GO:0030324|GO:0003723|GO:0002040|GO:0005634|GO:0046872|GO:0030154|GO:0042802|GO:0007507|GO:0033746|GO:0048821|GO:0033749|GO:0004872|GO:0006397|GO:0033077|GO:0001568|GO:0005506|GO:0070079|GO:0001822|GO:0070078|GO:0005730|GO:0006915|GO:0043654|GO:0007275|GO:0018395|GO:0042116|GO:0016491|GO:0005654|GO:0016702|GO:0007166|GO:…
IVGNh29307	9.11273	8.23835					uc001yoo		mRNA
IVGNh16453	15.981	11.6109	C3orf62	C3orf62	375341	Chromosome 3 open reading frame 62	BC023586	Hs.403828	mRNA	3p21.31
IVGNh27177	397.111	405.373					uc001nda		mRNA
IVGNh12322	24.8637	14.0928				CDNA FLJ46701 fis, clone TRACH3014063	AK128542	Hs.570274	ncRNA
IVGNh23029	3.16389	3.76335					CR749404		mRNA
IVGNh16926	2.94604	4.04123	TMEM146	TMEM146	257062	Transmembrane protein 146	BC031233		mRNA	19p13.3	+	GO:0016020|GO:0016021
IVGNh13927	11.2216	17.4504	NPTXR	NPTXR	23467	Neuronal pentraxin receptor	AL162057	Hs.91622	mRNA	22q13.1		GO:0042542|GO:0005886|GO:0008029|GO:0004872|GO:0016021|GO:0005615|GO:0032403|GO:0046872
IVGNh37446	240.127	342.139					uc003vjp		mRNA
IVGNh27189	17.1164	15.5167					uc001nfk		mRNA
IVGNh03908	21.7041	9.86252	GGT1	GGT1	2678	Gamma-glutamyltransferase 1	AK022307		ncRNA	22q11.23	+	GO:0005515|GO:0006520|GO:0016020|GO:0003840|GO:0006750|GO:0016021|GO:0016740|GO:0008415	hsa00430 hsa00450 hsa00460 hsa00480 hsa00590
IVGNh38907	113.127	58.6542					uc004dvq		mRNA
IVGNh06450	93.5335	32.9296			730057	Hypothetical protein LOC730057	AK057923	Hs.660881	ncRNA
IVGNh09798	32.5726	33.7794				CDNA FLJ41369 fis, clone BRCAN2006117	AK123363	Hs.593565	ncRNA
IVGNh33574	41.1243	32.854					uc002xqx		mRNA
IVGNh18615	6.43787	4.6301				CDNA clone IMAGE:5294683	BC043430	Hs.655778	ncRNA
IVGNh11804	4.53656	5.68534	CNTFR	CNTFR	1271	Ciliary neurotrophic factor receptor	AK127444	Hs.129966	mRNA	9p13		GO:0005515|GO:0007165|GO:0008284|GO:0019955|GO:0005886|GO:0005102|GO:0004872|GO:0004897|GO:0031225|GO:0070120|GO:0007399|GO:0019898	hsa04060 hsa04630
IVGNh07676	6.42124	5.26113	2012-09-09	2012-09-09	10801	Septin 9	AK093770	Hs.440932	ncRNA	17q25	+	GO:0005515|GO:0048471|GO:0001725|GO:0005874|GO:0003924|GO:0005525|GO:0051291|GO:0006184|GO:0007049|GO:0005737|GO:0000166|GO:0005856|GO:0051301
IVGNh20222	3.016	7.38897	LOC339290		339290	Hypothetical protein LOC339290	BC119664		ncRNA	18p11.31	+
IVGNh29898	6768.59	10532					uc002cha		mRNA
IVGNh20080	219.266	166.452	ZNF276	ZNF276	92822	Zinc finger protein 276	BC111408		mRNA	16q24.3	+	GO:0005622|GO:0005634|GO:0008270|GO:0003677|GO:0046872
IVGNh19737	7.85391	4.44282	MAP7D2	MAP7D2	256714	MAP7 domain containing 2	BC089400	Hs.127951	mRNA	Xp22.12
IVGNh06688	6.87573	3.92005				CDNA FLJ90295 fis, clone NT2RP2000240	AK074776	Hs.438950	ncRNA
IVGNh32731	125.867	198.566					uc002tic		mRNA
IVGNh31110	11.3619	8.17552					uc002jyq		mRNA
IVGNh12226	2.53601	5.82062	ANKS1A	ANKS1A	23294	Ankyrin repeat and sterile alpha motif domain containing 1A	AK128362		ncRNA	6p21.31	+	GO:0005515|GO:0005737
IVGNh27584	47.6944	49.1747					uc001pog		mRNA
IVGNh08700	77.7412	21.3112	C21orf49	C21orf49	54067	Chromosome 21 open reading frame 49	AK096601	Hs.54725	ncRNA	21q22.11	+
IVGNh01556	2.73987	6.91261				Full length insert cDNA clone ZE08G04	AF086538	Hs.621474	ncRNA
IVGNh06552	21.4762	12.0864	FRMD1	FRMD1	79981	FERM domain containing 1	AK074110	Hs.266746	mRNA	6q27		GO:0005488|GO:0005856
IVGNh05298	1235.19	1090.55	TICAM2	TICAM2	353376	Toll-like receptor adaptor molecule 2	AK027512		mRNA	5q23.1		GO:0005515|GO:0034130|GO:0034142|GO:0005794|GO:0005886|GO:0034134|GO:0007249|GO:0031224|GO:0002224|GO:0002756|GO:0007165|GO:0008063|GO:0005737|GO:0006954|GO:0002755|GO:0045087|GO:0004871|GO:0043123|GO:0004888	hsa04620
IVGNh17853	62.09	52.0341	CXorf31	CXorf31	724087	Chromosome X open reading frame 31	BC038573		ncRNA	Xp11.3
IVGNh35142	376.415	253.95					uc003gkz		mRNA
IVGNh14578	140.107	180.459					AX765693		ncRNA
IVGNh22802	3573.08	17266.8	PSMG1	PSMG1	8624	Proteasome (prosome, macropain) assembly chaperone 1	CR624273		mRNA	21q22.3		GO:0005515|GO:0043248|GO:0005737|GO:0005783
IVGNh26326	5.71748	4.468					uc001igi		mRNA
IVGNh17845	97.5858	112.838				CDNA clone IMAGE:5223358	BC038543	Hs.677561	ncRNA
IVGNh17914	2.50315	3.94555				CDNA clone IMAGE:4823654	BC039046	Hs.623825	ncRNA
IVGNh02539	24.174	12.2745					AF344194		ncRNA
IVGNh08319	16.95	9.78535				CDNA FLJ38094 fis, clone CTONG2027736	AK095413	Hs.667642	ncRNA
IVGNh34313	3.5783	3.93531					uc003cep		mRNA
IVGNh16771	12.0667	18.6294				CDNA clone IMAGE:5272053	BC029589	Hs.669084	ncRNA
IVGNh34473	501.649	1242.1					uc003dcv		mRNA
IVGNh35756	2.57779	4.36516					uc003jml		mRNA
IVGNh16686	7.05683	5.60046	SMOC2	SMOC2	64094	SPARC related modular calcium binding 2	BC028420		mRNA	6q27	+	GO:0007165|GO:0005509|GO:0005576|GO:0005604
IVGNh29173	4.86093	4.58141					uc001xzv		mRNA
IVGNh27929	34.5807	15.8451					uc001rpf		ncRNA
IVGNh14135	2.71117	3.91756				MRNA; cDNA DKFZp686L0310 (from clone DKFZp686L0310)	AL832136	Hs.407141	ncRNA
IVGNh04836	2.41214	4.04219				CDNA: FLJ21543 fis, clone COL06171	AK025196	Hs.612901	ncRNA
IVGNh02128	24.8432	12.4765	ADH1B	ADH1B	125	Alcohol dehydrogenase 1B (class I), beta polypeptide	AF153821	Hs.4	mRNA	4q23		GO:0005737|GO:0006805|GO:0005488|GO:0004024|GO:0006069|GO:0016491|GO:0008270|GO:0046872|GO:0005829	hsa00010 hsa00071 hsa00120 hsa00350 hsa00624 hsa00641 hsa00980
IVGNh00630	2.44297	4.09397					AB209226		mRNA
IVGNh09229	8.63024	5.91753			728117	Hypothetical protein LOC728117	AK097995	Hs.676393	ncRNA
IVGNh34490	69.8041	77.0925					uc003dfh		ncRNA
IVGNh20943	823.5	990.524	YY1	YY1	7528	YY1 transcription factor	BX647456	Hs.388927	mRNA	14q	+	GO:0005515|GO:0031519|GO:0005667|GO:0016566|GO:0003700|GO:0006357|GO:0005886|GO:0003714|GO:0003713|GO:0010843|GO:0010553|GO:0005634|GO:0048593|GO:0009952|GO:0003677|GO:0046872|GO:0016363|GO:0006351|GO:0005622|GO:0008270
IVGNh14886	9.58237	6.12602				Clone DNA175753 VCEW9374 (UNQ9374)	AY358216	Hs.626043	ncRNA
IVGNh29945	77.3999	74.9198					uc002cok		mRNA
IVGNh33611	11.6395	4.6837					uc002xzg		ncRNA
IVGNh34140	351.242	325.887					uc003bgr		mRNA
IVGNh36350	15.4498	5.31364					uc003nkj		ncRNA
IVGNh09306	2.34781	4.30875	FDFT1	FDFT1	2222	Farnesyl-diphosphate farnesyltransferase 1	AK098208		ncRNA	8p23.1-p22	+	GO:0005515|GO:0006695|GO:0005792|GO:0006694|GO:0051996|GO:0005783|GO:0008299|GO:0016020|GO:0045338|GO:0016491|GO:0005789|GO:0016765|GO:0016021|GO:0004310|GO:0055114	hsa00100 hsa00900
IVGNh02371	765.562	1421.49	EXOSC5	EXOSC5	56915	Exosome component 5	AF285785	Hs.283741	mRNA	19q13.1		GO:0005515|GO:0006396|GO:0016070|GO:0016071|GO:0006364|GO:0003723|GO:0005730|GO:0043928|GO:0005634|GO:0000178|GO:0005829|GO:0005737|GO:0004527|GO:0000175|GO:0016787|GO:0000288
IVGNh05082	14.7553	21.7387				CDNA: FLJ22840 fis, clone KAIA4709	AK026493	Hs.557703	ncRNA
IVGNh13203	14.1046	15.8424				CDNA FLJ27487 fis, clone RCT03859	AK130997	Hs.675906	ncRNA
IVGNh15391	7430.44	10508.1					BC002483		mRNA
IVGNh14458	4.79329	3.55899				MRNA; cDNA DKFZp434L1127 (from clone DKFZp434L1127)	AL833881	Hs.638557	ncRNA
IVGNh11011	3.96736	4.61998				CDNA FLJ43899 fis, clone TESTI4009928	AK125887	Hs.144722	ncRNA
IVGNh11063	38.4516	40.811	WASH5P	WASH5P	375690	Family with sequence similarity 39, member E	AK125998		ncRNA	19p13.3
IVGNh34929	120.619	65.8851					uc003fla		mRNA
IVGNh22764	17.6988	6.52025	CHRND	CHRND	1144	Cholinergic receptor, nicotinic, delta	CR623061	Hs.156289	mRNA	2q33-q34	+	GO:0048630|GO:0005230|GO:0030054|GO:0005886|GO:0045202|GO:0007268|GO:0005892|GO:0050905|GO:0007165|GO:0006936|GO:0050881|GO:0045211|GO:0006810|GO:0004872|GO:0016021|GO:0005216|GO:0004889|GO:0006811
IVGNh04469	529.078	435.861	TULP3	TULP3	7289	Tubby like protein 3	AK024246		mRNA	12p13.3	+	GO:0006355|GO:0005886|GO:0001843|GO:0005546|GO:0021953|GO:0005576|GO:0005634|GO:0007275|GO:0060831|GO:0048702|GO:0035085|GO:0001701|GO:0005929|GO:0005737|GO:0031076|GO:0007186|GO:0007420|GO:0021915|GO:0060173|GO:0060434|GO:0042733|GO:0021914
IVGNh16351	3.77104	3.85449	SLC25A19	SLC25A19	60386	Solute carrier family 25 (mitochondrial thiamine pyrophosphate carrier), member 19	BC021162		ncRNA	17q25.3		GO:0005739|GO:0016020|GO:0005488|GO:0005743|GO:0030302|GO:0016021|GO:0030233|GO:0055085
IVGNh04870	3.938	3.26429				CDNA: FLJ21638 fis, clone COL08269	AK025291	Hs.677346	ncRNA
IVGNh18732	3161.46	2542.29					BC045532		mRNA
IVGNh30759	2.32952	4.52152					uc002ibw		mRNA
IVGNh32575	45.5582	35.8845					uc002skz		ncRNA
IVGNh35715	2.28731	5.18726					uc003jgm		ncRNA
IVGNh20345	2.52268	3.81838				CDNA clone IMAGE:40119874	BC128525	Hs.677767	ncRNA
IVGNh14194	18.3761	3.42171	LRRK2	LRRK2	120892	Leucine-rich repeat kinase 2	AL832453	Hs.187636	mRNA	12q12	+	GO:0005515|GO:0005802|GO:0030424|GO:0005886|GO:0007264|GO:0003924|GO:0008340|GO:0007406|GO:0042803|GO:0030425|GO:0005622|GO:0022028|GO:0040012|GO:0000186|GO:0005737|GO:0043068|GO:0046777|GO:0000166|GO:0021772|GO:0018105|GO:0015631|GO:0000165|GO:0007528|GO:0042391|GO:0031398|GO:2000173|GO:0019717|GO:0006979|GO:0061002|GO:0010942|GO:0004708|GO:0005792|GO:0048312|GO:0005624|GO:0014043|GO:0005525|GO:…	hsa01510
IVGNh26958	75.8383	45.3777					uc001lsk		ncRNA
IVGNh13565	6.94519	3.76083	ULK2	ULK2	9706	Unc-51-like kinase 2 (C. elegans)	AL080134	Hs.168762	ncRNA	17p11.2		GO:0005515|GO:0007165|GO:0000166|GO:0004674|GO:0006468|GO:0007409|GO:0005524	hsa04140 hsa04150
IVGNh08236	153.5	77.2524	NBEA	NBEA	26960	Neurobeachin	AK095211		mRNA	13q13	+	GO:0005515|GO:0005802|GO:0005737|GO:0005886|GO:0005829|GO:0012505
IVGNh15025	6.07148	3.11205	PADI6	PADI6	353238	Peptidyl arginine deiminase, type VI	AY443100		mRNA	1p36.13	+	GO:0018101|GO:0005737|GO:0016787|GO:0005509|GO:0005634|GO:0004668|GO:0006464
IVGNh22550	942.515	1691.95					CR617996		mRNA
IVGNh22623	9423.1	6776.65	CSNK1E	CSNK1E	1454	Casein kinase 1, epsilon	CR619665		mRNA	22q13.1		GO:0005515|GO:0090263|GO:0032436|GO:0030178|GO:0005634|GO:0005524|GO:0005829|GO:0007165|GO:0005737|GO:0004672|GO:0006281|GO:0000166|GO:0004674|GO:0000086|GO:0006468|GO:0034613|GO:0000278	hsa04310 hsa04340 hsa04710
IVGNh24086	16.4786	20.7995					G36952		ncRNA
IVGNh17508	147.361	197.83	RPS6KB1	RPS6KB1	6198	Ribosomal protein S6 kinase, 70kDa, polypeptide 1	BC036033		mRNA	17q23.1	+	GO:0005515|GO:0014070|GO:0030054|GO:0009408|GO:0045202|GO:0007281|GO:0000166|GO:0046324|GO:0016301|GO:0014878|GO:0032496|GO:0019717|GO:0031929|GO:0032868|GO:0009986|GO:0007616|GO:0007568|GO:0009636|GO:0051384|GO:0016310|GO:0045931|GO:0007049|GO:0048633|GO:0043491|GO:0008286|GO:0048471|GO:0045471|GO:0005634|GO:0005741|GO:0032870|GO:0005829|GO:0014911|GO:0005739|GO:0000082|GO:0005737|GO:0033762|GO:…	hsa04012 hsa04150 hsa04350 hsa04910 hsa05221
IVGNh15330	82.9746	64.5772					BC000118		mRNA
IVGNh29312	218.292	227.06					uc001ypp		mRNA
IVGNh17272	882.002	927.503	BCKDHB	BCKDHB	594	Branched chain keto acid dehydrogenase E1, beta polypeptide (maple syrup urine disease)	BC034481		mRNA	6q14.1	+	GO:0003863|GO:0005515|GO:0005739|GO:0034641|GO:0005759|GO:0016831|GO:0005947|GO:0009083|GO:0003826|GO:0055114	hsa00280
IVGNh13590	7.35351	3.21287				MRNA full length insert cDNA clone EUROIMAGE 29222	AL109671	Hs.593529	ncRNA
IVGNh09804	88.2625	112.517					AK123373		ncRNA
IVGNh16980	23.948	70.3076	TMEM38B	TMEM38B	55151	Transmembrane protein 38B	BC031938	Hs.411925	mRNA	9q31.2	+	GO:0031965|GO:0016020|GO:0005783|GO:0005267|GO:0033017|GO:0016021|GO:0006813|GO:0071805|GO:0006811
IVGNh25139	59.8705	35.7735					uc001awa		mRNA
IVGNh02225	3924.43	4780.61					AF217518		mRNA
IVGNh15201	4.56638	4.81778	MNX1	MNX1	3110	Motor neuron and pancreas homeobox 1	AY927463	Hs.37035	ncRNA	7q36		GO:0006355|GO:0003700|GO:0006357|GO:0003702|GO:0021520|GO:0021953|GO:0005634|GO:0021675|GO:0009791|GO:0009653|GO:0006351|GO:0043565|GO:0008045|GO:0048667|GO:0048812|GO:0031018|GO:0006959|GO:0060539|GO:0021904|GO:0001764	hsa04950
IVGNh01252	28.497	29.1304	ABCC3	ABCC3	8714	ATP-binding cassette, sub-family C (CFTR/MRP), member 3	AF085691		mRNA	17q22	+	GO:0005215|GO:0005886|GO:0042626|GO:0005624|GO:0055085|GO:0005524|GO:0000166|GO:0005887|GO:0015721|GO:0015711|GO:0015432|GO:0006810|GO:0008514|GO:0008206|GO:0016887	hsa02010
IVGNh20233	7.56809	2.99681				CDNA clone IMAGE:40085576	BC122568	Hs.694581	ncRNA
IVGNh13444	301.481	243.123	GUCY1A3	GUCY1A3	2982	Guanylate cyclase 1, soluble, alpha 3	AK226125	Hs.24258	mRNA	4q31.3-q33|4q31.1-q31.2	+	GO:0007263|GO:0008015|GO:0030168|GO:0004383|GO:0005525|GO:0035556|GO:0008074|GO:0005737|GO:0000166|GO:0007596|GO:0006182|GO:0004872|GO:0020037	hsa00230 hsa04540 hsa04730
IVGNh06474	212.589	327.361	DIAPH1	DIAPH1	1729	Diaphanous homolog 1 (Drosophila)	AK057994		mRNA	5q31		GO:0030036|GO:0005886|GO:0007605|GO:0005102|GO:0032587|GO:0003779|GO:0042995|GO:0005737|GO:0005488|GO:0030041|GO:0017048|GO:0005856|GO:0016043	hsa04510 hsa04810
IVGNh26708	4.99337	6.54892					uc001kgy		ncRNA
IVGNh19871	688.434	762.425	INTS8	INTS8	55656	Integrator complex subunit 8	BC099915		mRNA	8q22.1	+	GO:0005515|GO:0032039|GO:0005634|GO:0016180
IVGNh35933	227.432	84.2141					uc003ktc		mRNA
IVGNh11286	2.54251	25.7018				CDNA FLJ44441 fis, clone UTERU2020242	AK126405	Hs.197143	ncRNA
IVGNh09132	8.30465	6.66557				CDNA FLJ40436 fis, clone TESTI2039613	AK097755	Hs.702545	ncRNA
IVGNh12723	10.8247	7.22532	TTC4	TTC4	7268	Tetratricopeptide repeat domain 4	AK130047		mRNA	1p32.3	+	GO:0005488
IVGNh21748	96.6314	26.6617	MAPRE2	MAPRE2	10982	Microtubule-associated protein, RP/EB family, member 2	CR597075		ncRNA	18q12.1	+	GO:0008017|GO:0007165|GO:0005737|GO:0007049|GO:0007067|GO:0008283|GO:0005874|GO:0015630|GO:0051301
IVGNh22046	67.5295	104.376	POC5	POC5	134359	Chromosome 5 open reading frame 37	CR605391	Hs.432726	mRNA	5q13.3		GO:0005737|GO:0007049|GO:0005814|GO:0005856
IVGNh09469	3.97499	2.82134				CDNA FLJ25864 fis, clone CBR01892	AK098730	Hs.661810	ncRNA
IVGNh27414	2685.57	1928.03					uc001osg		mRNA
IVGNh14534	75.0057	41.6326					AX721102		mRNA
IVGNh33085	100.211	85.8297					uc002vbc		mRNA
IVGNh01170	14.2529	9.25579	LTB4R2	LTB4R2	56413	Leukotriene B4 receptor 2	AF075012		ncRNA	14q11.2-q12	+	GO:0051546|GO:0005886|GO:0006935|GO:0005887|GO:0001632|GO:0005624|GO:0004872|GO:0004974|GO:0007194	hsa04020 hsa04080
IVGNh16196	35547.2	37296.8	ANXA1	ANXA1	301	Annexin A1	BC018683		mRNA	9q12-q21.2|9q21.13	+	GO:0006629|GO:0005515|GO:0046632|GO:0031340|GO:0006928|GO:0005634|GO:0001533|GO:0005544|GO:0016323|GO:0005737|GO:0006954|GO:0005543|GO:0042127|GO:0030674|GO:0050482|GO:0004859|GO:0005509|GO:0005102|GO:0006916|GO:0005576|GO:0019834|GO:0042383|GO:0007165|GO:0005929|GO:0007049|GO:0018149|GO:0005198|GO:0030216|GO:0007166
IVGNh38114	9.71935	4.55908					uc003yyk		mRNA
IVGNh11390	25.3664	24.0694	CCDC72	CCDC72	51372	Coiled-coil domain containing 72	AK126594	Hs.356440	mRNA	3p21.31	+
IVGNh37313	6.21261	2.63789					uc003usi		mRNA
IVGNh18771	5.76054	4.93728				CDNA clone IMAGE:5311137	BC045703	Hs.672670	ncRNA
IVGNh25226	1393.66	2131.32					uc001bhz		mRNA
IVGNh05035	9.92416	2.54567				CDNA: FLJ22641 fis, clone HSI06942	AK026294	Hs.677374	ncRNA
IVGNh25021	9.01337	6.46656					uc001abu		ncRNA
IVGNh28919	9.4337	2.85304					uc001wne		mRNA
IVGNh18312	29.7762	15.1159	CES4A	CES4A	283848	Hypothetical protein FLJ37464	BC041823	Hs.346947	mRNA	16q22.1	+	GO:0004091|GO:0016787|GO:0005576
IVGNh11373	33.6208	12.4643	PAPLN	PAPLN	89932	Papilin, proteoglycan-like sulfated glycoprotein	AK126555		mRNA	14q24.2	+	GO:0004867|GO:0005578|GO:0005576|GO:0008270|GO:0004222|GO:0030414
IVGNh32024	243.961	209.579					uc002pkw		mRNA
IVGNh26141	2.54316	3.93166					uc001hfn		ncRNA
IVGNh30643	255.754	383.123					uc002hcx		mRNA
IVGNh24822	40.4881	37.7314	ZZEF1	ZZEF1	23140	Zinc finger, ZZ-type with EF-hand domain 1	U33270	Hs.277624	mRNA	17p13.2		GO:0005680|GO:0005509|GO:0008270|GO:0030071
IVGNh05946	7.75566	2.66642	CPZ	CPZ	8532	Carboxypeptidase Z	AK056317	Hs.78068	mRNA	4p16.1	+	GO:0005578|GO:0006508|GO:0005576|GO:0008233|GO:0008270|GO:0016055|GO:0008237|GO:0046872|GO:0004181
IVGNh12922	3.21305	4.20763				CDNA FLJ26946 fis, clone RCT08108	AK130456	Hs.200573	ncRNA
IVGNh23942	113.096	159.992					G36708		ncRNA
IVGNh37963	5.52581	9.58954					uc003ybi		mRNA
IVGNh25118	522.143	686.152					uc001asc		mRNA
IVGNh37129	8.35764	2.68605					uc003toa		ncRNA
IVGNh30500	60.3598	49.2764					uc002gey		ncRNA
IVGNh16264	464.433	427.575	NOD1	NOD1	10392	Nucleotide-binding oligomerization domain containing 1	BC020114	Hs.405153	mRNA	7p15-p14		GO:0005515|GO:0032755|GO:0034142|GO:0005886|GO:0042228|GO:0050830|GO:0046330|GO:0032874|GO:0051259|GO:0051403|GO:0005829|GO:0042802|GO:0005622|GO:0035556|GO:0000187|GO:0002756|GO:0016323|GO:0005737|GO:0006954|GO:0051092|GO:0000166|GO:0002755|GO:0009595|GO:0070374|GO:0043123|GO:0034138|GO:0042742|GO:0050700|GO:0034130|GO:0032760|GO:0006919|GO:0034134|GO:0042834|GO:0007254|GO:0006915|GO:0006952|GO:…	hsa05120
IVGNh30523	33.1456	31.3492					uc002gip		mRNA
IVGNh08297	93.0704	23.4217				CDNA FLJ38034 fis, clone CTONG2013393	AK095353	Hs.624550	ncRNA
IVGNh10451	250.229	176.438	STX17	STX17	55014	Syntaxin 17	AK124662		ncRNA	9q31.1	+	GO:0005484|GO:0016020|GO:0005783|GO:0005730|GO:0016021|GO:0016192|GO:0006886	hsa04130
IVGNh32213	67.7	32.7572					uc002qof		mRNA
IVGNh16758	26.0713	20.7256	ZIC4	ZIC4	84107	Zic family member 4	BC029507	Hs.415766	mRNA	3q24		GO:0005622|GO:0005634|GO:0008270|GO:0003677|GO:0046872
IVGNh06346	32.7815	8.50275				CDNA FLJ33059 fis, clone TRACH2000002	AK057621	Hs.680558	ncRNA
IVGNh30336	5.34755	4.89123					uc002fey		ncRNA
IVGNh28616	176.47	95.7609					uc001vcg		mRNA
IVGNh35752	255.929	186.428					uc003jlq		mRNA
IVGNh37440	6.03667	3.90545					uc003vit		ncRNA
IVGNh02136	606.367	435.877					AF159295		mRNA
IVGNh05389	110.107	269.67	TUBA4A	TUBA4A	7277	Tubulin, alpha 4a	AK054731	Hs.75318	mRNA	2q35		GO:0005515|GO:0051258|GO:0005874|GO:0003924|GO:0030168|GO:0005576|GO:0005525|GO:0005829|GO:0005737|GO:0000166|GO:0005198|GO:0007596|GO:0006457|GO:0000086|GO:0002576|GO:0051084|GO:0000278|GO:0005856|GO:0044267|GO:0007018	hsa04540 hsa05130 hsa05131
IVGNh25807	22.6782	9.20135					uc001fdu		mRNA
IVGNh18180	4.20127	6.96575				CDNA clone IMAGE:5303580	BC040840	Hs.556816	ncRNA
IVGNh35194	15.5206	11.1839					uc003gsd		mRNA
IVGNh14114	830.326	970.04	AGAP9	AGAP9	642517	Centaurin, gamma-like family, member 6	AL832069		mRNA	10q11.22	+	GO:0008060|GO:0032312|GO:0008270|GO:0005525|GO:0046872
IVGNh11448	19.0739	5.57456				CDNA FLJ44742 fis, clone BRACE3027976	AK126696	Hs.689527	ncRNA
IVGNh30031	2560.57	1877.89					uc002dbl		mRNA
IVGNh00806	55.4368	52.3686	TEP1	TEP1	7011	Telomerase-associated protein 1	AB209669		mRNA	14q11.2		GO:0000781|GO:0005697|GO:0005737|GO:0000166|GO:0003720|GO:0003723|GO:0030529|GO:0000722|GO:0005625|GO:0005634|GO:0005524|GO:0016363
IVGNh00228	362.513	317.117	MEMO1	MEMO1	51072	Mediator of cell motility 1	AB041019	Hs.444969	mRNA	2p22-p21		GO:0005634|GO:0005829
IVGNh29122	555.795	634.199					uc001xsj		mRNA
IVGNh10991	2.52041	4.06521	FAM162A	FAM162A	26355	Chromosome 3 open reading frame 28	AK125835		ncRNA	3q21.1	+	GO:0005739|GO:0016020|GO:0016021
IVGNh25673	2.97268	7.07814					uc001dzj		ncRNA
IVGNh27829	11.3872	4.0701					uc001qya		ncRNA
IVGNh31004	3321.3	7257.08					uc002jnh		mRNA
IVGNh21965	254.749	143.441				Full-length cDNA clone CS0DI018YL11 of Placenta Cot 25-normalized of Homo sapiens (human)	CR603341	Hs.539885	ncRNA			GO:0006629|GO:0019395|GO:0009755|GO:0046982|GO:0016020|GO:0042562|GO:0004872|GO:0016021|GO:0042802
IVGNh21664	87.6204	158.997	RSG1	RSG1	79363	Chromosome 1 open reading frame 89	CR594894		mRNA	1p36.13		GO:0005622|GO:0000166|GO:0007264|GO:0005525
ETG05_36762	5.42356	3.39613
IVGNh14139	6.98132	4.44078					AL832145		mRNA
IVGNh33124	82.2659	7.97732					uc002vgp		ncRNA
IVGNh05527	7.30614	8.62654				CDNA FLJ30452 fis, clone BRACE2009293	AK055014	Hs.663856	ncRNA
IVGNh38724	27.5957	59.3566					uc004cjw		ncRNA
IVGNh31810	93.6362	108.164					uc002odt		mRNA
IVGNh07413	34.6207	21.6621					AK092824		mRNA
IVGNh36924	34.9931	43.4646					uc003skq		mRNA
IVGNh21501	6.50069	7.00981				Full-length cDNA clone CS0DM004YG21 of Fetal liver of Homo sapiens (human)	CR591180	Hs.282703	ncRNA
IVGNh16237	15850.7	26631.7					BC019360		mRNA
IVGNh10665	4.59144	7.48055				CDNA FLJ12348 fis, clone MAMMA1002299	AK125124	Hs.657005	ncRNA
IVGNh01650	11.9137	6.96787	C9orf38	C9orf38	29044	Chromosome 9 open reading frame 38	AF090921		ncRNA	9p24.1
IVGNh04607	2.49631	4.32686				CDNA: FLJ20907 fis, clone ADSE00408	AK024560	Hs.621404	ncRNA
IVGNh25299	1466.21	1775.78					uc001btx		mRNA
IVGNh38472	75.5497	60.6573					uc004bad		ncRNA
IVGNh23922	9.50149	4.30511					G36685		mRNA
IVGNh36038	24.4022	7.11584					uc003lms		mRNA
IVGNh11839	202.618	175.336	DOCK9	DOCK9	23348	Dedicator of cytokinesis 9	AK127508		mRNA	13q32.3		GO:0005085|GO:0005515|GO:0008150|GO:0051020|GO:0016020|GO:0007596|GO:0005575|GO:0005525|GO:0005829|GO:0012505
IVGNh16539	55.7049	79.4422	PEX13	PEX13	5194	Peroxisome biogenesis factor 13	BC025779	Hs.161377	mRNA	2p16.1	+	GO:0005515|GO:0016560|GO:0005624|GO:0015031|GO:0021795|GO:0001967|GO:0001561|GO:0016020|GO:0007626|GO:0016021|GO:0001764|GO:0060152|GO:0005779|GO:0005778|GO:0005777
IVGNh06048	337.034	276.485	MPHOSPH8	MPHOSPH8	54737	M-phase phosphoprotein 8	AK056785		mRNA	13q12.11	+	GO:0003674|GO:0005737|GO:0007049|GO:0003682|GO:0005634|GO:0000785|GO:0006333
IVGNh02241	93.5171	66.237	CIDEB	CIDEB	27141	Cell death-inducing DFFA-like effector b	AF218586		mRNA	14q12		GO:0005622|GO:0008630|GO:0006915|GO:0006917|GO:0005829
ETG08_142674	4.63373	3.31364
IVGNh08365	18.7884	8.32036	TSSC4	TSSC4	10078	Tumor suppressing subtransferable candidate 4	AK095568		ncRNA	11p15.5	+
IVGNh31509	107.872	77.4021					uc002mmd		mRNA
IVGNh01127	7.7674	4.74371				Clone 24571 mRNA sequence	AF070564	Hs.656675	ncRNA
IVGNh06738	16049.8	21817.7					AK075351		mRNA
IVGNh01492	3.24188	4.88889				Full length insert cDNA clone ZD65G03	AF086361	Hs.572247	ncRNA
IVGNh27386	205.638	236.672					uc001ooy		ncRNA
IVGNh04973	16.2787	11.2874				CDNA: FLJ22240 fis, clone HRC02512	AK025893	Hs.666674	ncRNA
IVGNh37947	5160.94	4175.55					uc003xzh		mRNA
IVGNh06119	3.2824	8.26391	LOC643659		643659	HCG2019139	AK056971		ncRNA	20p11.23
IVGNh33938	94.4069	76.0919					uc002zxb		mRNA
IVGNh04678	6.25127	5.09986				CDNA: FLJ21209 fis, clone COL00396	AK024862	Hs.677284	ncRNA
IVGNh31761	209.542	133.196					uc002nvr		mRNA
IVGNh05368	2.5584	4.02349	EML5	EML5	161436	Echinoderm microtubule associated protein like 5	AK054679	Hs.325846	ncRNA	14q31.3		GO:0005737|GO:0005874|GO:0005856
IVGNh02663	7.93617	3.46711	CLIC6	CLIC6	54102	Chloride intracellular channel 6	AF448439		mRNA	21q22.12	+	GO:0005737|GO:0005244|GO:0031749|GO:0005886|GO:0005247|GO:0034707|GO:0016021|GO:0008022|GO:0031751|GO:0042803|GO:0006811|GO:0031750
IVGNh39174	4.59481	3.91098					Z73903		ncRNA
IVGNh04162	2.42652	5.05049				CDNA FLJ13345 fis, clone OVARC1002082	AK023407	Hs.669741	ncRNA
IVGNh33288	2.47363	3.94389					uc002wad		mRNA
IVGNh36166	644.332	670.172					uc003mfp		mRNA
IVGNh15656	4027.64	2581					BC009495		mRNA
IVGNh29074	419.587	537.202					uc001xlh		ncRNA
IVGNh25911	1103.86	1447.25					uc001fyi		mRNA
IVGNh04520	4.97358	8.22711	CDK13	CDK13	8621	Cell division cycle 2-like 5 (cholinesterase-related cell division controller)	AK024379	Hs.233552	ncRNA	7p13	+	GO:0070816|GO:0030097|GO:0005515|GO:0008284|GO:0007088|GO:0019908|GO:0007275|GO:0008353|GO:0005524|GO:0004672|GO:0000166|GO:0016607|GO:0000380|GO:0016740|GO:0004693
IVGNh36680	56.9455	46.1631					uc003pvb		mRNA
IVGNh34831	26.5694	24.2098					uc003faf		mRNA
IVGNh05636	4.6132	3.56157	C2orf83	C2orf83	56918	Hypothetical protein DKFZp547H025	AK055355	Hs.283092	mRNA	2q36.3		GO:0005542|GO:0016020|GO:0006810|GO:0008518
IVGNh38006	24962.8	28211.4					uc003yjy		mRNA
IVGNh35051	11.3249	5.18203					uc003gaq		ncRNA
IVGNh25543	364.318	111.035					uc001dev		mRNA
IVGNh09147	597.064	623.488	TIPARP	TIPARP	25976	TCDD-inducible poly(ADP-ribose) polymerase	AK097785	Hs.12813	mRNA	3q25.31	+	GO:0005515|GO:0030097|GO:0006807|GO:0001822|GO:0016757|GO:0008209|GO:0048705|GO:0003676|GO:0009791|GO:0046872|GO:0003950|GO:0006471|GO:0008585|GO:0008210|GO:0060325|GO:0048745|GO:0060021|GO:0044236|GO:0008270|GO:0048008|GO:0001570
IVGNh19477	23361.4	10819	COL4A2	COL4A2	1284	Collagen, type IV, alpha 2	BC068210		mRNA	13q34	+	GO:0005515|GO:0031012|GO:0005581|GO:0007411|GO:0030198|GO:0016525|GO:0005587|GO:0005576|GO:0005201	hsa01430 hsa04510 hsa04512 hsa05222
IVGNh03717	2.46316	8.26329					AK022018		ncRNA
IVGNh02045	44.4326	50.3611				Full length insert cDNA clone YB38D04	AF147347	Hs.684623	ncRNA
IVGNh19414	4.52127	3.61622			440983	Hypothetical gene supported by BC066916	BC066916	Hs.535002	ncRNA
IVGNh20081	28.9021	29.6284				CDNA clone IMAGE:40008434	BC111420	Hs.694424	ncRNA
IVGNh04978	165.142	89.3587	MFSD7	MFSD7	84179	Major facilitator superfamily domain containing 7	AK025922		mRNA	4p16.3		GO:0016020|GO:0016021|GO:0055085
IVGNh24686	2.70127	5.86766	FAH	FAH	2184	Fumarylacetoacetate hydrolase (fumarylacetoacetase)	S63548	Hs.73875	mRNA	15q23-q25	+	GO:0004334|GO:0006559|GO:0034641|GO:0016787|GO:0009072|GO:0006527|GO:0006572|GO:0046872|GO:0005829	hsa00350 hsa00643
IVGNh26756	10.8951	8.13752					uc001knx		mRNA
IVGNh00121	1019.08	760.749	STK38L	STK38L	23012	Serine/threonine kinase 38 like	AB023182	Hs.184523	mRNA	12p11.23	+	GO:0005515|GO:0005737|GO:0000287|GO:0000166|GO:0004674|GO:0051128|GO:0003779|GO:0006468|GO:0015629|GO:0005524|GO:0007243
IVGNh14443	163.7	163.521	OBSCN	OBSCN	84033	Obscurin, cytoskeletal calmodulin and titin-interacting RhoGEF	AL833724		mRNA	1q42.13	+	GO:0005515|GO:0008624|GO:0030018|GO:0035023|GO:0007264|GO:0030016|GO:0030154|GO:0046872|GO:0005829|GO:0005622|GO:0005085|GO:0005737|GO:0000166|GO:0008307|GO:0005089|GO:0051056|GO:0048011|GO:0006915|GO:0007275|GO:0031430|GO:0005524|GO:0031432|GO:0004674|GO:0006468|GO:0004713|GO:0016740
IVGNh24504	2.35269	4.34532				(clone xip7) mRNA sequence	L19368	Hs.544828	ncRNA
IVGNh28000	31.161	38.8591					uc001rzw		mRNA
IVGNh32535	540.657	1518.74					uc002sef		mRNA
IVGNh15973	2.6827	3.68227	LOC646482		646482	Hypothetical LOC646482	BC015677		ncRNA	13q12.13
IVGNh03797	18.2706	11.5866				CDNA FLJ12064 fis, clone HEMBB1002232	AK022126	Hs.677101	ncRNA
IVGNh28879	209.202	273.003					uc001whk		mRNA
IVGNh26256	301.854	120.741					uc001hws		mRNA
IVGNh24720	48.7808	48.1687	SPAG8	SPAG8	26206	Sperm associated antigen 8	S83157	Hs.256747	mRNA	9p13.3		GO:0003674|GO:0008150|GO:0001669|GO:0016020|GO:0031410
IVGNh26948	93.884	44.7637					uc001lqx		mRNA
IVGNh25499	12.7748	8.95207					uc001cyw		mRNA
IVGNh35463	250.426	260.152					uc003ict		mRNA
IVGNh13747	8.66749	3.50324	C6orf204	C6orf204	387119	Chromosome 6 open reading frame 204	AL133101		ncRNA	6q22
IVGNh10551	34.264	32.1683	ANKMY1	ANKMY1	51281	Ankyrin repeat and MYND domain containing 1	AK124879		mRNA	2q37.3		GO:0008270|GO:0046872
IVGNh30391	15.4942	3.16144					uc002fmk		mRNA
IVGNh04182	4.99479	2.95407					AK023474		ncRNA
IVGNh21313	160.658	195.079	PIK3C2A	PIK3C2A	5286	Phosphoinositide-3-kinase, class 2, alpha polypeptide	BX648778	Hs.175343	mRNA	11p15.5-p14		GO:0005794|GO:0006661|GO:0005886|GO:0048015|GO:0030136|GO:0005634|GO:0031410|GO:0005524|GO:0046854|GO:0005737|GO:0007154|GO:0000166|GO:0016303|GO:0016773|GO:0035005|GO:0035091|GO:0005942|GO:0004428	hsa04070
IVGNh26541	485.638	682.137					uc001jkd		mRNA
IVGNh22930	2.46111	4.51691				MRNA; cDNA DKFZp686N0531 (from clone DKFZp686N0531)	CR627168	Hs.542959	ncRNA
IVGNh32136	1730.61	1381.27					uc002qbs		mRNA
IVGNh36180	46.4018	37.8297					uc003mhl		mRNA
IVGNh16310	303.476	167.43	ZC3HAV1L	ZC3HAV1L	92092	Zinc finger CCCH-type, antiviral 1-like	BC020784		mRNA	7q34
IVGNh13205	13.1615	12.0557	TAF15	TAF15	8148	TAF15 RNA polymerase II, TATA box binding protein (TBP)-associated factor, 68kDa	AK130999	Hs.402752	ncRNA	17q11.1-q11.2	+	GO:0005622|GO:0005737|GO:0000166|GO:0003723|GO:0005634|GO:0008270|GO:0003677|GO:0046872
IVGNh20915	9.24897	4.32802	TDO2	TDO2	6999	Tryptophan 2,3-dioxygenase	BX647341	Hs.183671	mRNA	4q31-q32	+	GO:0006569|GO:0004833|GO:0005625|GO:0046872|GO:0005829|GO:0034641|GO:0019825|GO:0019441|GO:0016491|GO:0019442|GO:0016597|GO:0055114|GO:0020037	hsa00380
IVGNh29980	785.163	895.822					uc002cuc		ncRNA
IVGNh26153	2.51043	3.631					uc001hhs		mRNA
IVGNh20167	19.9004	2.57108				CDNA clone IMAGE:40053538	BC113836	Hs.631488	ncRNA
IVGNh01930	3.68993	3.57143					AF130090		ncRNA
IVGNh06628	3.18785	5.34551	FLJ23865		200317	Hypothetical protein FLJ23865	AK074445	Hs.297397	ncRNA	22q13.1
IVGNh38998	2.62221	6.3316	TRA@	TRA@	6955	T cell receptor alpha locus	X61077		ncRNA	14q11.2	+
IVGNh12194	1579.23	1915.12					AK128302		mRNA
IVGNh01076	196.892	203.904				Clone FBC12 Cri-du-chat critical region mRNA	AF056429	Hs.670649	ncRNA
IVGNh23055	245.097	231.524	GAS8	GAS8	2622	Growth arrest-specific 8	CR749499	Hs.431792	mRNA	16q24.3	+	GO:0005515|GO:0003674|GO:0005929|GO:0005737|GO:0005794|GO:0008285|GO:0005874|GO:0009434|GO:0005932|GO:0030317|GO:0005856
IVGNh09863	5.19713	3.59023	WDR33	WDR33	55339	WD repeat domain 33	AK123510		mRNA	2q14.3		GO:0005515|GO:0005634|GO:0007283|GO:0006301
IVGNh34422	627.048	814.091					uc003cto		mRNA
IVGNh21717	719.622	650.603	INPP5K	INPP5K	51763	Skeletal muscle and kidney enriched inositol phosphatase	CR596159		mRNA	17p13.3		GO:0005515|GO:0043005|GO:0030036|GO:0052658|GO:0052659|GO:0005783|GO:0046030|GO:0005624|GO:0004445|GO:0001726|GO:0005829|GO:0042577|GO:0016787|GO:0004437|GO:0016312	hsa00562 hsa04070 hsa04910
IVGNh30215	122.36	113.442					uc002ele		mRNA
IVGNh21957	171.268	154.538	RPS28	RPS28	6234	Ribosomal protein S28	CR603137	Hs.153177	mRNA	19p13.2	+	GO:0005515|GO:0010467|GO:0003735|GO:0019083|GO:0006364|GO:0019058|GO:0015935|GO:0006415|GO:0006412|GO:0005829|GO:0006414|GO:0005622|GO:0022627|GO:0031018|GO:0016032|GO:0042274|GO:0044267	hsa03010
IVGNh24418	25.773	22.5096					G65685		ncRNA
IVGNh12134	1869.66	2298.19					AK128173		mRNA
IVGNh32709	152.289	214.521					uc002tdl		mRNA
IVGNh28040	36.6567	32.8444					uc001shy		mRNA
IVGNh24523	11.7159	5.28197				T cell receptor beta chain variable region (TCRB) mRNA, 5' end	L26054	Hs.521251	ncRNA
IVGNh04866	2.7315	4.53743					AK025278		ncRNA
IVGNh09066	2.46409	4.05516	PLCZ1	PLCZ1	89869	Phospholipase C, zeta 1	AK097555	Hs.97542	mRNA	12p12.3		GO:0016042|GO:0035556|GO:0005737|GO:0048471|GO:0007343|GO:0016787|GO:0004435|GO:0005509|GO:0005634|GO:0006816|GO:0007275|GO:0004871	hsa00562 hsa04020 hsa04070
IVGNh28027	7901.09	6148.45					uc001sfo		mRNA
IVGNh05941	7898.58	5325.26	KLHDC2	KLHDC2	23588	Kelch domain containing 2	AK056298		mRNA	14q21.3	+	GO:0005515|GO:0005634
IVGNh35053	671.79	380.697					uc003gat		mRNA
IVGNh37586	9.92752	11.0461					uc003vzm		mRNA
IVGNh03636	78.8597	58.7649	ZNF350	ZNF350	59348	Zinc finger protein 350	AK021864	Hs.407694	mRNA	19q13.41		GO:0005515|GO:0005622|GO:0016564|GO:0006355|GO:0017053|GO:0005730|GO:0005634|GO:0008270|GO:0003677|GO:0016363|GO:0046872
IVGNh25297	4031.59	6382.86					uc001btr		mRNA
IVGNh33797	126.221	110.072					uc002zad		mRNA
IVGNh27132	21541	27984.5					uc001mus		mRNA
IVGNh09715	7.63056	6.05028				CDNA FLJ41243 fis, clone BRAMY2032317	AK123237	Hs.680137	ncRNA
IVGNh05369	11.8058	5.3189				CDNA FLJ30123 fis, clone BRACE1000092	AK054685	Hs.680632	ncRNA
IVGNh18362	2.52247	5.25521	S100B	S100B	6285	S100 calcium binding protein B	BC041935	Hs.422181	ncRNA	21q22.3		GO:0005515|GO:0048471|GO:0008283|GO:0005509|GO:0048156|GO:0005576|GO:0005634|GO:0007409|GO:0007417|GO:0001726|GO:0048154|GO:0042803|GO:0042802|GO:0005737|GO:0050786|GO:0045087|GO:0007611|GO:0008270|GO:0043123|GO:0048306
IVGNh21506	7.07015	9.57368	LOC388942		388942	Hypothetical gene supported by AK126414	CR591256		ncRNA	2p21	+
IVGNh29156	272.499	197.919					uc001xxv		mRNA
IVGNh34827	340.121	507.424					uc003ezk		mRNA
IVGNh09621	3.91871	5.38278				CDNA FLJ41069 fis, clone 3NB692002365	AK123064	Hs.640251	ncRNA
IVGNh31773	38.2946	32.6806					uc002nxf		mRNA
IVGNh34276	769.609	551.695					uc003bzq		mRNA
IVGNh36801	209.203	354.984					uc003qnh		mRNA
IVGNh35946	7.10634	4.31319					uc003kuw		mRNA
IVGNh15073	27.2098	22.1983	RNF26	RNF26	79102	Ring finger protein 26	AY545553		ncRNA	11q23	+	GO:0008150|GO:0008270|GO:0005575|GO:0046872
IVGNh21336	5.10316	5.38212	WDR63	WDR63	126820	WD repeat domain 63	BX648851	Hs.97933	mRNA	1p22.3	+
IVGNh23359	8.00199	7.97309	GUCY2D	GUCY2D	3000	Guanylate cyclase 2D, membrane (retina-specific)	DQ426876		mRNA	17p13.1	+	GO:0005515|GO:0005886|GO:0004383|GO:0005525|GO:0005524|GO:0042802|GO:0035556|GO:0005640|GO:0004672|GO:0000166|GO:0005887|GO:0006182|GO:0004872|GO:0006468|GO:0007168|GO:0007601|GO:0050896|GO:0016772	hsa00230 hsa04540 hsa04730
IVGNh24794	12.5376	4.21673	CNGB1	CNGB1	1258	Cyclic nucleotide gated channel beta 1	U18945	Hs.147062	mRNA	16q13		GO:0007608|GO:0030552|GO:0000166|GO:0016020|GO:0005222|GO:0006810|GO:0016021|GO:0007601|GO:0050896|GO:0006811|GO:0015276|GO:0017071	hsa04740
IVGNh20150	113.691	117.727	SLC7A6	SLC7A6	9057	Solute carrier family 7 (cationic amino acid transporter, y+ system), member 6	BC113100		mRNA	16q22.1	+	GO:0006520|GO:0005886|GO:0006865|GO:0050900|GO:0003333|GO:0055085|GO:0034641|GO:0016323|GO:0015297|GO:0006461|GO:0015171|GO:0007596|GO:0005887|GO:0006810|GO:0006811
IVGNh11844	3.43521	4.42685	SNX31	SNX31	169166	Hypothetical protein MGC39715	AK127517		mRNA	8q22		GO:0007154|GO:0015031|GO:0035091
IVGNh21351	239.054	180.528	IRF2	IRF2	3660	Interferon regulatory factor 2	BX648934		mRNA	4q34.1-q35.1		GO:0005515|GO:0006355|GO:0003700|GO:0008283|GO:0003702|GO:0019221|GO:0005730|GO:0005634|GO:0000122|GO:0003677|GO:0006351|GO:0060337|GO:0007596|GO:0005654|GO:0005925|GO:0060333
IVGNh04593	3.32281	4.19594				CDNA: FLJ20879 fis, clone ADKA03124	AK024532	Hs.589009	ncRNA
IVGNh05091	310.184	339.224					AK026529		mRNA
IVGNh18048	3.6506	4.54014				CDNA clone IMAGE:4815487	BC040193	Hs.548511	ncRNA
IVGNh00044	3.74094	9.54907	NHLH2	NHLH2	4808	Nescient helix loop helix 2	AB007959	Hs.46296	ncRNA	1p12-p11		GO:0007617|GO:0030528|GO:0005634|GO:0007275|GO:0042698|GO:0007417|GO:0003677|GO:0030154
IVGNh16257	16.4138	18.4506				CDNA clone IMAGE:4914394	BC019907	Hs.638683	mRNA
IVGNh18298	2.57504	6.21711	AJAP1	AJAP1	55966	Adherens junction associated protein 1	BC041648	Hs.25924	ncRNA	1p36.32	+	GO:0016323|GO:0016324|GO:0030054|GO:0005886|GO:0005912|GO:0016021|GO:0007155
IVGNh32967	472.69	596.966					uc002uno		mRNA
IVGNh05219	23.8738	20.1002	RNF125	RNF125	54941	Ring finger protein 125	AK027134		ncRNA	18q12.1	+	GO:0005622|GO:0016874|GO:0008270|GO:0032480|GO:0046872
IVGNh04719	68.4777	80.218	C1orf52	C1orf52	148423	Chromosome 1 open reading frame 52	AK024939	Hs.26226	mRNA	1p22.3
IVGNh09363	2.58593	4.52178				CDNA FLJ25497 fis, clone CBR01611	AK098363	Hs.683795	ncRNA
IVGNh18995	5.28153	7.02653	PCDHB14	PCDHB14	56122	Protocadherin beta 14	BC050417		mRNA	5q31	+	GO:0016339|GO:0005886|GO:0005509|GO:0007268|GO:0016021|GO:0007155|GO:0007156|GO:0007416
IVGNh28639	264.879	658.446					uc001vfb		mRNA
IVGNh15418	293.534	526.051					BC003172		mRNA
IVGNh04625	180.406	229.556	MAN1A1	MAN1A1	4121	Mannosidase, alpha, class 1A, member 1	AK024588	Hs.102788	ncRNA	6q22		GO:0005793|GO:0005794|GO:0005783|GO:0004571|GO:0005509|GO:0005624|GO:0015923|GO:0000139|GO:0016020|GO:0016798|GO:0008152|GO:0016021|GO:0044267|GO:0043687|GO:0018279	hsa00510 hsa01030
IVGNh16478	754.75	501.501				CDNA clone IMAGE:3936053	BC024155	Hs.684409	ncRNA
IVGNh38839	10.7139	22.0834					uc004dhb		ncRNA
IVGNh25042	18.0454	18.2208					uc001aea		mRNA
IVGNh33204	17.907	23.4971					uc002vqb		mRNA
IVGNh11691	14.6914	38.7787	DPF1	DPF1	8193	D4, zinc and double PHD fingers family 1	AK127198		mRNA	19q13.2		GO:0005737|GO:0071565|GO:0005634|GO:0008270|GO:0006917|GO:0046872|GO:0007399
IVGNh31140	56.7836	50.0413					uc002kdz		mRNA
IVGNh36591	179.019	152.584					uc003pji		ncRNA
IVGNh28930	354.074	214.736					uc001woz		mRNA
IVGNh37315	220.704	129.578					uc003usl		mRNA
IVGNh32842	3.23674	4.07775					uc002tyt		mRNA
IVGNh19761	44.7861	36.4625					BC092442		mRNA
IVGNh20538	64.3704	47.1306	MYD88	MYD88	4615	Myeloid differentiation primary response gene (88)	BX537602	Hs.82116	mRNA	3p22	+	GO:0005515|GO:0032755|GO:0016064|GO:0034142|GO:0005886|GO:0050830|GO:0019221|GO:0046330|GO:0002238|GO:0045351|GO:0031224|GO:0005829|GO:0005737|GO:0051092|GO:0002755|GO:0045944|GO:0042127|GO:0032496|GO:0044130|GO:0043123|GO:0031663|GO:0070555|GO:0048011|GO:0034130|GO:0032740|GO:0032760|GO:0034134|GO:0050671|GO:0050727|GO:0070976|GO:0005121|GO:0032747|GO:0006916|GO:0005123|GO:0002224|GO:0009615|GO:…	hsa04210 hsa04620
IVGNh25247	15.4123	6.84272					uc001blo		mRNA
IVGNh24352	2.37496	3.81501					G65583		ncRNA
IVGNh37977	3.56462	4.36263					uc003yea		ncRNA
IVGNh30250	106.286	103.887					uc002ery		mRNA
IVGNh28517	311.343	119.15					uc001usa		mRNA
IVGNh04041	555.124	325.038	KIAA0319L	KIAA0319L	79932	KIAA0319-like	AK022734		mRNA	1p34.2		GO:0005515|GO:0044433|GO:0016020|GO:0016021
IVGNh28539	1405.37	703.81					uc001uug		mRNA
IVGNh27065	139.615	111.704					uc001mjq		mRNA
IVGNh24249	2.71752	4.03731					G43552		ncRNA
IVGNh19729	2.30184	3.68194			285026	Hypothetical protein LOC285026	BC087856	Hs.591627	mRNA
IVGNh04154	2.5665	4.30468			730200	Hypothetical protein LOC730200	AK023375	Hs.667940	ncRNA
IVGNh24987	11.6503	7.6458	ERBB3	ERBB3	2065	V-erb-b2 erythroblastic leukemia viral oncogene homolog 3 (avian)	U88358	Hs.118681	ncRNA	12q13	+	GO:0005515|GO:0005886|GO:0051048|GO:0061098|GO:0005634|GO:0007409|GO:0051402|GO:0005615|GO:0042803|GO:0007507|GO:0014037|GO:0016323|GO:0043524|GO:0016324|GO:0030296|GO:0000166|GO:0019838|GO:0045211|GO:0046326|GO:0042127|GO:0042476|GO:0009968|GO:0032869|GO:0046982|GO:0042493|GO:0060056|GO:0021545|GO:0005576|GO:0014068|GO:0005524|GO:0016328|GO:0014065|GO:0043235|GO:0007165|GO:0007162|GO:0005887|GO:…	hsa04012 hsa04020
IVGNh28614	6.02546	6.20293					uc001vcc		mRNA
IVGNh38664	7.68276	11.1275					uc004cbw		mRNA
IVGNh31377	3.26762	3.8028					uc002lnx		ncRNA
IVGNh16793	155.153	84.9707					BC029885		mRNA
IVGNh38953	616.832	862.798	ARAF	ARAF	369	V-raf murine sarcoma 3611 viral oncogene homolog	X04790	Hs.446641	mRNA	Xp11.4-p11.2	+	GO:0005515|GO:0005626|GO:0005575|GO:0005524|GO:0046872|GO:0005829|GO:0035556|GO:0005739|GO:0004672|GO:0000166|GO:0004674|GO:0006468|GO:0005057|GO:0006464	hsa04012 hsa04650 hsa04720 hsa04730 hsa04810 hsa04910 hsa05210 hsa05211 hsa05212 hsa05213 hsa05214 hsa05215 hsa05218 hsa05219 hsa05220 hsa05221 hsa05223
IVGNh23197	57.8699	42.0164	KIAA1715	KIAA1715	80856	KIAA1715	CR936742	Hs.209561	mRNA	2q31		GO:0005515|GO:0016020|GO:0007596|GO:0007275|GO:0060173|GO:0016021|GO:0035115|GO:0042733
IVGNh26745	21.5414	6.07479					uc001kmo		mRNA
IVGNh05320	151.411	174.135	CAND1	CAND1	55832	Cullin-associated and neddylation-dissociated 1	AK027783		mRNA	12q14	+	GO:0005515|GO:0016567|GO:0045899|GO:0016563|GO:0000151|GO:0017025|GO:0005634|GO:0043086|GO:0030154
IVGNh35401	238.744	317.248					uc003hug		mRNA
IVGNh13112	7.10222	6.49016				CDNA FLJ27270 fis, clone TMS00491	AK130780	Hs.679533	ncRNA
IVGNh06407	14.5138	7.13707	SYK	SYK	6850	Spleen tyrosine kinase	AK057772	Hs.371720	ncRNA	9q22	+	GO:0005515|GO:0046638|GO:0050853|GO:0045401|GO:0045425|GO:0005886|GO:0008283|GO:0045579|GO:0050731|GO:0005829|GO:0050850|GO:0035556|GO:0019815|GO:0005737|GO:0046777|GO:0000166|GO:0044419|GO:0042101|GO:0007159|GO:0046641|GO:0009887|GO:0019370|GO:0001820|GO:0045588|GO:0030593|GO:0019904|GO:0043366|GO:0030168|GO:0007257|GO:0005524|GO:0043306|GO:0004672|GO:0005178|GO:0006461|GO:0007229|GO:0007596|GO:…	hsa04650 hsa04662 hsa04664
IVGNh02532	621.389	475.554	STK24	STK24	8428	Serine/threonine kinase 24 (STE20 homolog, yeast)	AF339826		mRNA	13q31.2-q32.3		GO:0005515|GO:0006915|GO:0005524|GO:0006921|GO:0005829|GO:0007165|GO:0005737|GO:0004672|GO:0000166|GO:0004674|GO:0006468|GO:0005654|GO:0016740
IVGNh24172	156.598	209.973					G43204		ncRNA
IVGNh15121	9.7567	8.41596	IGHG1	IGHG1	3500	Immunoglobulin heavy constant gamma 1 (G1m marker)	AY671772		ncRNA	14q32.33		GO:0005515|GO:0006955|GO:0005624|GO:0005576|GO:0003823
IVGNh21782	2.27971	4.08881	CDO1	CDO1	1036	Cysteine dioxygenase, type I	CR598067	Hs.442378	mRNA	5q23.2		GO:0006534|GO:0045471|GO:0010243|GO:0051384|GO:0051591|GO:0046872|GO:0008198|GO:0005829|GO:0006954|GO:0000097|GO:0007595|GO:0033762|GO:0016491|GO:0042412|GO:0017172|GO:0043200|GO:0019448|GO:0055114	hsa00272 hsa00430
IVGNh06994	6663.36	7628.55	PRPF31	PRPF31	26121	PRP31 pre-mRNA processing factor 31 homolog (S. cerevisiae)	AK091105		mRNA	19q13.42	+	GO:0000244|GO:0008380|GO:0015030|GO:0003723|GO:0005690|GO:0005634|GO:0016607|GO:0000398|GO:0071339|GO:0043021|GO:0005684|GO:0046540|GO:0005687|GO:0070990
IVGNh15997	14.0318	7.58879					BC015979		ncRNA
IVGNh31527	1334.4	1188.88					uc002mpg		mRNA
IVGNh28241	5.58016	3.58344					uc001tjz		mRNA
IVGNh07498	25.5734	4.8808				CDNA FLJ35829 fis, clone TESTI2006460	AK093148	Hs.245476	ncRNA
IVGNh01825	403.212	629.857					AF118081		ncRNA
IVGNh08036	163.746	353.976	C19orf60	C19orf60	55049	Chromosome 19 open reading frame 60	AK094710		mRNA	19p13.11	+	GO:0005515
IVGNh25843	220.947	226.56					uc001fle		mRNA
IVGNh09758	2.42266	3.56002					AK123303		ncRNA
IVGNh24261	2.31045	4.32041					G43607		ncRNA
IVGNh23167	2652.67	2667.93	CELF2	CELF2	10659	CUG triplet repeat, RNA binding protein 2	CR936676	Hs.309288	mRNA	10p13	+	GO:0005515|GO:0006397|GO:0006396|GO:0005737|GO:0000166|GO:0003723|GO:0008016|GO:0005634
IVGNh26723	3131.63	2999.34					uc001kjb		mRNA
IVGNh14649	686.86	1054.38	POLE4	POLE4	56655	Polymerase (DNA-directed), epsilon 4 (p12 subunit)	AY034104		mRNA	2p12	+	GO:0005515|GO:0005622|GO:0043565|GO:0043966|GO:0003887|GO:0016779|GO:0005671|GO:0005634|GO:0016740	hsa00230 hsa00240 hsa03030
IVGNh04691	4.21054	4.7255				CDNA: FLJ21226 fis, clone COL00721	AK024879	Hs.677286	ncRNA
IVGNh18222	2.46236	4.55737				CDNA clone IMAGE:4814849	BC040988	Hs.434674	ncRNA
IVGNh17917	2.42477	4.33018					BC039085		mRNA
IVGNh02335	2.3402	3.94983	TBL1XR1	TBL1XR1	79718	Transducin (beta)-like 1X-linked receptor 1	AF268194		ncRNA	3q26.32		GO:0005515|GO:0008013|GO:0003714|GO:0016563|GO:0005730|GO:0010843|GO:0010553|GO:0005634|GO:0003677|GO:0042393|GO:0000118|GO:0047485|GO:0045944|GO:0017053|GO:0005654|GO:0005876|GO:0043161|GO:0060070|GO:0045892|GO:0044255|GO:0016568	hsa04310
IVGNh01769	401.179	64.7004					AF116660		mRNA
IVGNh36154	26.7444	3.07533					uc003mdl		ncRNA
IVGNh15115	18.9056	13.9011				Clone IMAGE:4081578, mRNA sequence	AY660579	Hs.460482	ncRNA
IVGNh34264	9.8325	7.0215					uc003byc		ncRNA
IVGNh34043	165.952	238.583					uc003aqp		mRNA
IVGNh29028	7.69001	12.9878					uc001xeo		ncRNA
IVGNh06490	2265.11	2083.19	CARKD	CARKD	55739	Hypothetical protein FLJ10769	AK058043	Hs.408324	mRNA	13q34	+	GO:0003674|GO:0008150|GO:0005575
IVGNh10305	1437.11	1675.19	KIAA0090	KIAA0090	23065	KIAA0090	AK124379	Hs.439200	mRNA	1p36.13		GO:0005515|GO:0016020|GO:0016021
IVGNh03214	301.01	307.381					AK000905		mRNA
IVGNh06754	479.807	502.833					AK075493		mRNA
IVGNh06706	29.3639	16.4054					AK075038		ncRNA
IVGNh22873	45.1925	47.6633	CHFR	CHFR	55743	Checkpoint with forkhead and ring finger domains	CR625905		mRNA	12q24.33		GO:0005515|GO:0000209|GO:0007093|GO:0004842|GO:0016874|GO:0005634|GO:0046872|GO:0007067|GO:0007049|GO:0000166|GO:0019941|GO:0016605|GO:0008270|GO:0051301
IVGNh23603	6.21347	3.1587					G30770		ncRNA
IVGNh16342	15145.3	18519.8					BC021034		mRNA
IVGNh08259	323.865	316.878	STX17	STX17	55014	Syntaxin 17	AK095262		mRNA	9q31.1	+	GO:0005484|GO:0016020|GO:0005783|GO:0005730|GO:0016021|GO:0016192|GO:0006886	hsa04130
IVGNh30680	81.9291	116.384					uc002hjh		mRNA
IVGNh02327	7.80159	8.02973				Uncharacterized gastric protein ZA32P	AF264622	Hs.675123	ncRNA
IVGNh25242	10.0681	6.4917					uc001bkj		mRNA
IVGNh27793	969.293	239.898					uc001qrv		mRNA
IVGNh36859	24.4046	15.123					uc003qwi		ncRNA
IVGNh12083	4.68864	3.22282				CDNA FLJ46195 fis, clone TESTI4006539	AK128074	Hs.666120	ncRNA
IVGNh29099	22.6964	10.0977					uc001xow		mRNA
IVGNh30413	163	90.2762					uc002fop		mRNA
IVGNh16988	11.1493	3.53118				CDNA clone IMAGE:4828714	BC031954	Hs.620387	ncRNA
IVGNh25655	27.4672	5.21475					uc001dvl		mRNA
IVGNh14452	124.603	115.119	PRKRIP1	PRKRIP1	79706	PRKR interacting protein 1 (IL11 inducible)	AL833837	Hs.406395	mRNA	7q22.1	+	GO:0003725|GO:0042326|GO:0019901|GO:0005730|GO:0004860|GO:0005634|GO:0006469
IVGNh23210	24.4082	9.25338	TDRD6	TDRD6	221400	Tudor domain containing 6	CR936792		mRNA	6p12.3	+	GO:0033391|GO:0005737|GO:0005783|GO:0007275|GO:0007283|GO:0043186|GO:0003676|GO:0007281|GO:0030154
IVGNh33008	6.82905	3.13075					uc002usp		mRNA
IVGNh06356	1289.13	1679.55	ADPGK	ADPGK	83440	ADP-dependent glucokinase	AK057651		mRNA	15q24.1		GO:0043843|GO:0005975|GO:0005576|GO:0006096|GO:0016740|GO:0046872
IVGNh31537	129.729	333.801					uc002mql		mRNA
IVGNh24604	29.4912	17.1857				Clone 206 T-cell receptor beta chain (TCRBV19S1P)	M27390	Hs.449281	mRNA
IVGNh12589	18.1879	10.8297					AK129713		mRNA
IVGNh24999	32.3326	17.999	KIAA0649	KIAA0649	9858	KIAA0649	U90903		ncRNA	9q34.3	+	GO:0005515|GO:0005730|GO:0005634
IVGNh08111	36.6262	26.8535				CDNA FLJ37556 fis, clone BRCAN2028545	AK094875	Hs.638454	ncRNA			GO:0005739|GO:0005515|GO:0003954|GO:0032981|GO:0051539|GO:0005747|GO:0005506|GO:0016651|GO:0006120|GO:0005743|GO:0008137|GO:0046872
IVGNh13539	992.936	1138.55	CDIPT	CDIPT	10423	CDP-diacylglycerol--inositol 3-phosphatidyltransferase (phosphatidylinositol synthase)	AL050383	Hs.121549	mRNA	16p11.2		GO:0030145|GO:0005794|GO:0006661|GO:0005886|GO:0005783|GO:0043178|GO:0046341|GO:0005529|GO:0008654|GO:0019992|GO:0016780|GO:0000139|GO:0008526|GO:0005789|GO:0016021|GO:0016740|GO:0003881	hsa00564 hsa04070
IVGNh19606	4.15839	3.37681	DIP2B	DIP2B	57609	DIP2 disco-interacting protein 2 homolog B (Drosophila)	BC071796		mRNA	12q13.12	+	GO:0005634|GO:0003824|GO:0008134
IVGNh31328	182.098	238.795					uc002lgr		mRNA
IVGNh38632	40.0112	27.6834					uc004bxj		mRNA
IVGNh34986	5.6836	2.43982					uc003fte		mRNA
IVGNh29611	12.1275	5.91631					uc002aij		ncRNA
IVGNh33811	1154.48	1543.96					uc002zcs		mRNA
IVGNh33134	3177.46	3041.94					uc002vhj		mRNA
IVGNh09993	1564.62	2103.78	DAB2	DAB2	1601	Disabled homolog 2, mitogen-responsive phosphoprotein (Drosophila)	AK123803		mRNA	5p13		GO:0005515|GO:0032091|GO:0007588|GO:0006907|GO:0030308|GO:0008283|GO:2000096|GO:0032436|GO:0005634|GO:0031410|GO:0008022|GO:0001701|GO:0030665|GO:0005737|GO:0005905|GO:0000904|GO:0016020|GO:0001934|GO:0045893|GO:0090090|GO:0045892
IVGNh36077	96.9699	70.2683					uc003lsz		mRNA
IVGNh29826	38.6243	10.6631					uc002bpa		mRNA
IVGNh21254	2.67508	4.31647	FAM55D	FAM55D	54827	Family with sequence similarity 55, member D	BX648601	Hs.179100	mRNA	11q23.2		GO:0005576
IVGNh26224	20.5012	5.60288					uc001hsm		mRNA
IVGNh11351	6.1538	3.68186	LPCAT2	LPCAT2	54947	Acyltransferase like 1	AK126523		ncRNA	16q12.2	+	GO:0047184|GO:0005794|GO:0005795|GO:0005783|GO:0006663|GO:0005509|GO:0008654|GO:0047192|GO:0000139|GO:0016020|GO:0008152|GO:0005789|GO:0016021|GO:0016740|GO:0016044|GO:0008415
IVGNh13005	25.8243	26.1118				CDNA FLJ27098 fis, clone SPL04641	AK130608	Hs.678959	ncRNA
IVGNh30783	36.6153	30.9294					uc002igs		mRNA
IVGNh01342	10.2284	9.09881				Full length insert cDNA clone YT88G03	AF085980	Hs.684721	ncRNA
IVGNh32493	435.358	557.279					uc002rzt		mRNA
IVGNh38750	441.268	523.297					uc004cnl		mRNA
IVGNh11144	27.7586	19.9054	LOC729696		729696	Hypothetical protein LOC729696	AK126149		ncRNA	8q21.11
IVGNh03974	15.9363	32.7035	DOCK6	DOCK6	57572	Dedicator of cytokinesis 6	AK022412		mRNA	19p13.2		GO:0005085|GO:0051020|GO:0007596|GO:0005525|GO:0005829
IVGNh11221	163.673	214.643	RNF149	RNF149	284996	Ring finger protein 149	AK126261	Hs.142074	mRNA	2q11.2		GO:0016020|GO:0016874|GO:0008270|GO:0016021|GO:0046872
IVGNh24946	73.9029	51.0704					U80747		mRNA
IVGNh10195	4.77635	7.46622	KIF2C	KIF2C	11004	Kinesin family member 2C	AK124208		ncRNA	1p34.1	+	GO:0005515|GO:0005881|GO:0000236|GO:0008283|GO:0005634|GO:0005829|GO:0005737|GO:0051010|GO:0000166|GO:0000087|GO:0015630|GO:0007019|GO:0007018|GO:0005871|GO:0030951|GO:0051983|GO:0019237|GO:0003777|GO:0005524|GO:0007067|GO:0007596|GO:0000777|GO:0000776|GO:0000278|GO:0000775|GO:0051301
IVGNh27448	261.876	193.808					uc001owq		ncRNA
IVGNh11437	8.11007	7.09093	C1orf150	C1orf150	148823	Chromosome 1 open reading frame 150	AK126682	Hs.388765	mRNA	1q44	+
IVGNh28479	7.02624	4.16889					uc001uoi		ncRNA
IVGNh26529	1889.66	3580.34					uc001jim		mRNA
IVGNh34872	10.0025	6.41872					uc003fes		mRNA
IVGNh38467	16.0338	9.02039					uc004azq		ncRNA
IVGNh00027	5.43526	5.21963	MITF	MITF	4286	Microphthalmia-associated transcription factor	AB006989	Hs.166017	mRNA	3p14.2-p14.1	+	GO:0006355|GO:0016563|GO:0005634|GO:0007275|GO:0030318|GO:0003677	hsa04916 hsa05218
IVGNh28010	281.815	500.583					uc001sbz		mRNA
IVGNh12799	24.4755	11.1809				MRNA; cDNA DKFZp451M0319 (from clone DKFZp451M0319)	AK130260	Hs.689374	ncRNA
IVGNh31227	112.367	78.5356					uc002ktu		mRNA
IVGNh09950	26.2689	23.2196	MAP3K14	MAP3K14	9020	Mitogen-activated protein kinase kinase kinase 14	AK123696	Hs.404183	mRNA	17q21		GO:0005515|GO:0031295|GO:0007249|GO:0005524|GO:0005829|GO:0006955|GO:0005737|GO:0004704|GO:0004672|GO:0000166|GO:0004674|GO:0006468|GO:0043123|GO:0004709	hsa04010 hsa04210 hsa04660 hsa05120
IVGNh02756	7.45694	9.73039					AF533651		ncRNA
IVGNh05144	92.9351	68.8167	ZBTB44	ZBTB44	29068	Zinc finger and BTB domain containing 44	AK026770		ncRNA	11q24.3		GO:0005622|GO:0005634|GO:0008270|GO:0003677|GO:0046872
IVGNh14014	18.3153	14.1672	TTC15	TTC15	51112	Tetratricopeptide repeat domain 15	AL390132	Hs.252713	ncRNA	2p25.3	+	GO:0005488
IVGNh21323	59.3258	50.0894	HEATR5B	HEATR5B	54497	HEAT repeat containing 5B	BX648805		mRNA	2p22.2		GO:0005488
IVGNh28868	213.438	249.902					uc001wfr		mRNA
IVGNh34873	3.90798	11.0076					uc003feu		mRNA
IVGNh38040	9.66692	4.06248					uc003yoy		mRNA
IVGNh35260	11.8965	10.0179					uc003hag		mRNA
IVGNh06039	198.238	192.203	FAM100A	FAM100A	124402	Family with sequence similarity 100, member A	AK056747		mRNA	16p13.3
IVGNh25956	10.7721	7.30165					uc001ggx		ncRNA
IVGNh22180	359.72	321.108	TRIP4	TRIP4	9325	Thyroid hormone receptor interactor 4	CR608924		mRNA	15q22.31	+	GO:0016922|GO:0005737|GO:0006366|GO:0003713|GO:0016563|GO:0005730|GO:0005634|GO:0008270|GO:0046872
IVGNh07055	2.51453	4.09262				CDNA FLJ34016 fis, clone FCBBF2002541	AK091335	Hs.603066	ncRNA
IVGNh31393	26.8055	40.9658					uc002lsd		mRNA
IVGNh05370	201.877	362.831					AK054686		mRNA
IVGNh22983	11.643	14.2297					CR749224		mRNA
IVGNh24479	2.65208	5.46537				Autonomously replicating sequence (ARS) mRNA	L08438	Hs.672575	ncRNA
IVGNh26472	402.903	640.924					uc001izq		mRNA
IVGNh04185	5.49693	5.05265	UBC	UBC	7316	Ubiquitin C	AK023485		ncRNA	12q24.3		GO:0005515|GO:0050852|GO:0008624|GO:0034142|GO:0005886|GO:0007249|GO:0000216|GO:0005634|GO:0051403|GO:0031145|GO:0005829|GO:0000084|GO:0000187|GO:0002756|GO:0000082|GO:0005737|GO:0051092|GO:0007173|GO:0002755|GO:0016032|GO:0043123|GO:0034138|GO:0032480|GO:0006977|GO:0048011|GO:0034130|GO:0016070|GO:0016071|GO:0034134|GO:0042059|GO:0051437|GO:0007254|GO:0006915|GO:0006916|GO:0042981|GO:0051436|GO:…	hsa03320
IVGNh17929	509.554	464.153	SMNDC1	SMNDC1	10285	Survival motor neuron domain containing 1	BC039110		mRNA	10q23		GO:0005515|GO:0006397|GO:0008380|GO:0005737|GO:0015030|GO:0016607|GO:0000375|GO:0003723|GO:0006915|GO:0005634|GO:0005681|GO:0006917
IVGNh24980	116.363	9.83468					U85044		ncRNA
IVGNh14021	120.183	119.047	SMU1	SMU1	55234	Smu-1 suppressor of mec-8 and unc-52 homolog (C. elegans)	AL512690		mRNA	9p12		GO:0005737|GO:0005634
IVGNh26749	192.981	284.161					uc001kmy		mRNA
IVGNh28139	32.2563	8.02635					uc001swa		ncRNA
IVGNh10901	2.73261	6.15693				CDNA FLJ43660 fis, clone SYNOV4004823	AK125648	Hs.155085	ncRNA
IVGNh31168	2.39535	4.62415					uc002kmn		ncRNA
IVGNh23954	20.9727	102.081					G36722		ncRNA
IVGNh26056	24.7798	10.5048					uc001gug		mRNA
IVGNh29738	9.51633	3.87611					uc002bbs		mRNA
IVGNh14227	18.0044	8.36835	SPEF2	SPEF2	79925	Sperm flagellar 2	AL832607	Hs.298863	mRNA	5p13.2	+	GO:0006139|GO:0046983|GO:0005524|GO:0019205
IVGNh08197	2.36946	3.76192				CDNA FLJ37783 fis, clone BRHIP2028187	AK095102	Hs.656892	ncRNA
IVGNh38189	399.033	217.587					uc003zjl		mRNA
IVGNh00279	420.389	364.115	CDK13	CDK13	8621	Cell division cycle 2-like 5 (cholinesterase-related cell division controller)	AB058694	Hs.233552	mRNA	7p13	+	GO:0070816|GO:0030097|GO:0005515|GO:0008284|GO:0007088|GO:0019908|GO:0007275|GO:0008353|GO:0005524|GO:0004672|GO:0000166|GO:0016607|GO:0000380|GO:0016740|GO:0004693
IVGNh28998	99.5408	83.4313					uc001xai		mRNA
IVGNh00527	715.431	602.417					AB208919		mRNA
IVGNh15563	92.6048	79.8281	C1orf213	C1orf213	148898	Chromosome 1 open reading frame 213	BC007899	Hs.61884	mRNA	1p36.12	+
IVGNh24000	2.4864	3.92571					G36787		ncRNA
IVGNh18024	216.925	344.859	TFAP4	TFAP4	7023	Transcription factor AP-4 (activating enhancer binding protein 4)	BC039696		mRNA	16p13		GO:0005515|GO:0016564|GO:0071157|GO:0016566|GO:0008285|GO:0042826|GO:0003705|GO:0045736|GO:0016563|GO:0005634|GO:0042803|GO:0032582|GO:0045944|GO:0017053|GO:0007090|GO:0006978|GO:0043066|GO:0043065|GO:0046982|GO:0003713|GO:0010843|GO:0070888|GO:0003677|GO:0043923|GO:0043392|GO:0043922|GO:0043565|GO:0006461|GO:0045893|GO:0071549
IVGNh35184	4376.32	7144.07					uc003gqv		mRNA
IVGNh05017	358.549	744.001	TUBE1	TUBE1	51175	Tubulin, epsilon 1	AK026242	Hs.34851	mRNA	6q21		GO:0005737|GO:0051258|GO:0000166|GO:0005815|GO:0007098|GO:0005874|GO:0003924|GO:0005200|GO:0005525|GO:0005856|GO:0000242|GO:0007018
IVGNh05874	81.1803	84.43	NDUFV3	NDUFV3	4731	NADH dehydrogenase (ubiquinone) flavoprotein 3, 10kDa	AK056041		mRNA	21q22.3	+	GO:0005739|GO:0022904|GO:0005737|GO:0005747|GO:0016020|GO:0070469|GO:0005730|GO:0005743|GO:0006120|GO:0006810|GO:0005634|GO:0008137	hsa00190
IVGNh30673	4.1081	12.3078					uc002hhf		mRNA
IVGNh09166	796.454	811.921					AK097848		mRNA
IVGNh05065	5.56964	5.01725				CDNA: FLJ22799 fis, clone KAIA2625	AK026452	Hs.543230	ncRNA
IVGNh16884	10.7091	8.52597					BC030806		mRNA
IVGNh25103	2.37728	3.53524					uc001app		mRNA
IVGNh38240	10.2701	4.90086					uc003zpr		ncRNA
IVGNh21410	4.24143	3.87168				MRNA; cDNA DKFZp779K0956 (from clone DKFZp779K0956)	BX649078	Hs.639849	ncRNA
IVGNh28067	5.04423	5.25886					uc001slx		ncRNA
IVGNh22042	60.6515	19.9886	HCRTR1	HCRTR1	3061	Hypocretin (orexin) receptor 1	CR605321	Hs.388226	mRNA	1p33	+	GO:0016499|GO:0007631|GO:0005886|GO:0004930|GO:0005887|GO:0007218|GO:0007268|GO:0004872|GO:0017046	hsa04080
IVGNh07919	22.7712	5.38661				CDNA FLJ37102 fis, clone BRACE2019258	AK094421	Hs.662068	ncRNA
IVGNh23291	116.921	111.82					D87682_4		mRNA
IVGNh20854	178.345	275.942	TRA@	TRA@	6955	T cell receptor alpha locus	BX647165		mRNA	14q11.2	+
IVGNh29196	17.6188	5.72295					uc001ydn		mRNA
IVGNh16338	364.038	361.874					BC020999		mRNA
IVGNh38324	211.92	173.063					uc004aff		mRNA
IVGNh29278	22.5711	12.7402					uc001yjz		ncRNA
IVGNh02540	2.51191	3.70481				Clone MDRUP1 multidrug-resistance transporter protein (ABCB1) mRNA, 5' UTR	AF345337	Hs.689937	ncRNA
IVGNh00107	67.5787	55.4798	RASGRP3	RASGRP3	25780	RAS guanyl releasing protein 3 (calcium and DAG-regulated)	AB020653	Hs.143674	mRNA	2p25.1-p24.1	+	GO:0005085|GO:0005515|GO:0005622|GO:0051056|GO:0046582|GO:0000165|GO:0005887|GO:0007264|GO:0005509|GO:0004871|GO:0019992	hsa04010 hsa04662
IVGNh34943	796.643	1479.25					uc003fmq		mRNA
IVGNh36047	65.0847	28.4458					uc003lor		mRNA
IVGNh31656	34.4129	3.05662					uc002nil		mRNA
IVGNh02014	4.25909	4.08791				Apoptosis related protein APR-4	AF144054	Hs.539580	ncRNA
IVGNh02057	30.433	26.6437				Full length insert cDNA clone YB64D10	AF147368	Hs.655365	ncRNA
IVGNh37058	54.7882	49.8648					uc003tdu		mRNA
IVGNh02220	666.45	1078.03	HDAC8	HDAC8	55869	Histone deacetylase 8	AF212246	Hs.310536	mRNA	Xq13		GO:0032041|GO:0016575|GO:0046970|GO:0005634|GO:0000122|GO:0000228|GO:0046872|GO:0006333|GO:0005737|GO:0000118|GO:0016787|GO:0004407|GO:0034739|GO:0046969|GO:0016568|GO:0008134
IVGNh01573	2.56061	3.48499				Full length insert cDNA clone YU51E08	AF087965	Hs.684680	ncRNA
IVGNh12660	2.3388	7.61513					AK129920		mRNA
IVGNh28476	20.0976	15.8412					uc001uoc		mRNA
IVGNh24594	2778.97	4081.51					M22976		mRNA
IVGNh08357	31.8961	22.0674	DEAF1	DEAF1	10522	Deformed epidermal autoregulatory factor 1 (Drosophila)	AK095535	Hs.243994	ncRNA	11p15.5		GO:0005515|GO:0005667|GO:0006366|GO:0003702|GO:0016563|GO:0048706|GO:0001843|GO:0005576|GO:0007275|GO:0005634|GO:0003677|GO:0009653|GO:0007281|GO:0046872|GO:0007399|GO:0033599|GO:0005737|GO:0003690|GO:0008270
IVGNh08890	4.47373	4.56578				CDNA FLJ39795 fis, clone SPLEN2004060	AK097114	Hs.666251	ncRNA
IVGNh19617	643.704	798.504					BC071877		mRNA
IVGNh34126	5.51778	2.77559					uc003bec		mRNA
IVGNh25191	5.54877	5.42112					uc001bdu		mRNA
IVGNh33864	47.7631	29.2048					uc002zmn		mRNA
IVGNh14531	16.496	8.65705					AX721095		ncRNA
IVGNh17790	17.9766	6.61583	COPA	COPA	1314	Coatomer protein complex, subunit alpha	BC037941	Hs.162121	ncRNA	1q23-q25		GO:0005792|GO:0030126|GO:0005794|GO:0006890|GO:0005576|GO:0005625|GO:0031410|GO:0030157|GO:0005615|GO:0006886|GO:0048205|GO:0030117|GO:0005829|GO:0005737|GO:0000139|GO:0005179|GO:0016020|GO:0005198|GO:0016192|GO:0016044
IVGNh24722	115.002	93.3113				HBGT mRNA, partial sequence	S83374	Hs.661429	ncRNA
IVGNh12570	13.7905	5.51268				CDNA FLJ26177 fis, clone ADG04148	AK129688	Hs.689423	ncRNA
IVGNh31022	82.9791	63.2285					uc002jow		mRNA
IVGNh11923	45.8229	18.99				CDNA FLJ45783 fis, clone NETRP2006454	AK127685	Hs.666653	ncRNA
IVGNh14006	611.984	176.107				MRNA full length insert cDNA clone EUROIMAGE 2004482	AL389956	Hs.667730	ncRNA
IVGNh11771	14.3712	6.91354	GAD2	GAD2	2572	Glutamate decarboxylase 2 (pancreatic islets and brain, 65kDa)	AK127375	Hs.231829	mRNA	10p11.23	+	GO:0005515|GO:0030424|GO:0048471|GO:0005794|GO:0030054|GO:0005886|GO:0042493|GO:0007268|GO:0045202|GO:0031225|GO:0007269|GO:0016829|GO:0005829|GO:0042734|GO:0005737|GO:0004351|GO:0000139|GO:0030170|GO:0016023|GO:0030672|GO:0061202|GO:0042136|GO:0006540|GO:0019752	hsa00251 hsa00252 hsa00410 hsa00430 hsa00650 hsa04940
IVGNh28612	731.022	919.239					uc001vbx		mRNA
IVGNh18817	515.063	497.09	BTBD7	BTBD7	55727	BTB (POZ) domain containing 7	BC047071		mRNA	14q32.12
IVGNh20055	229.717	286.17	DSCR3	DSCR3	10311	Down syndrome critical region gene 3	BC110655	Hs.369488	mRNA	21q22.2		GO:0003674|GO:0008150|GO:0007034|GO:0005634|GO:0030904
IVGNh23866	2.35653	3.96352					G36619		ncRNA
IVGNh36971	610.236	994.635					uc003srg		mRNA
IVGNh01137	117.957	87.1593				Clone 24583 mRNA sequence	AF070595	Hs.655754	ncRNA
IVGNh25431	13.5806	16.1895					uc001coz		mRNA
IVGNh24131	2.48347	4.02198					G43015		ncRNA
IVGNh37504	10.7488	2.96995					uc003vqe		ncRNA
IVGNh27300	60.7202	19.9742					uc001oaw		mRNA
IVGNh16428	133.2	78.9452	ZNF606	ZNF606	80095	Zinc finger protein 606	BC022533		mRNA	19q13.4		GO:0005622|GO:0006355|GO:0005634|GO:0008270|GO:0003677|GO:0046872
IVGNh38076	34.4886	21.3546					uc003ytm		mRNA
IVGNh07154	77.1723	95.4036	LONRF3	LONRF3	79836	LON peptidase N-terminal domain and ring finger 3	AK091777	Hs.144266	mRNA	Xq24	+	GO:0005515|GO:0004176|GO:0006508|GO:0008270|GO:0046872
IVGNh33714	27.8442	19.1103					uc002yoy		mRNA
IVGNh10953	275.492	1330.86					AK125763		mRNA
IVGNh17004	2.51665	3.99133				CDNA clone IMAGE:4826992	BC032032	Hs.621282	ncRNA
IVGNh20063	22.5997	8.36136				CDNA FLJ34195 fis, clone FCBBF3019320	BC110864	Hs.655024	ncRNA
IVGNh17675	7.87031	3.21077	PER3	PER3	8863	Period homolog 3 (Drosophila)	BC036937	Hs.162200	ncRNA	1p36.23	+	GO:0005737|GO:0006355|GO:0005634|GO:0004871|GO:0048511	hsa04710
IVGNh29282	1162.46	1223.13					uc001ykt		mRNA
IVGNh36209	127.389	88.0524					uc003mmm		mRNA
IVGNh20336	13.6947	10.1538	CORO2B	CORO2B	10391	Coronin, actin binding protein, 2B	BC128424		ncRNA	15q23	+	GO:0005737|GO:0030036|GO:0051015|GO:0016020|GO:0003779|GO:0015629
IVGNh35062	31.8216	24.8906					uc003gce		mRNA
IVGNh31904	72.3296	73.7864					uc002otd		mRNA
IVGNh08473	1590.93	2511.42	MTG1	MTG1	92170	Mitochondrial GTPase 1 homolog (S. cerevisiae)	AK095872		mRNA	10q26.3	+	GO:0005515|GO:0005622|GO:0005739|GO:0000166|GO:0005525
IVGNh22609	211.98	313.481	NUDT8	NUDT8	254552	Nudix (nucleoside diphosphate linked moiety X)-type motif 8	CR619375	Hs.433329	mRNA	11q13.2		GO:0005739|GO:0016787|GO:0046872	hsa00500 hsa00790
IVGNh16270	78.0681	139.544	ZHX3	ZHX3	23051	Zinc fingers and homeoboxes 3	BC020258	Hs.380133	mRNA	20q12		GO:0005515|GO:0005622|GO:0043565|GO:0005737|GO:0003700|GO:0005730|GO:0005634|GO:0008270|GO:0045892|GO:0006351|GO:0046872
IVGNh07561	25.7553	3.27385				CDNA FLJ36135 fis, clone TESTI2024718	AK093454	Hs.637057	ncRNA
IVGNh24618	88.395	92.9398					M34571		mRNA
IVGNh29620	21.1058	17.2057					uc002ajx		ncRNA
IVGNh35033	239.992	158.025					uc003fyk		mRNA
IVGNh08673	18.6918	10.8742	MPI	MPI	4351	Mannose phosphate isomerase	AK096520	Hs.75694	mRNA	15q22-qter	+	GO:0005737|GO:0005975|GO:0008270|GO:0009298|GO:0006488|GO:0016853|GO:0044267|GO:0046872|GO:0004476|GO:0005829|GO:0018279|GO:0043687	hsa00051
IVGNh21386	2.39283	3.72777				MRNA; cDNA DKFZp686J1794 (from clone DKFZp686J1794)	BX649016	Hs.639853	ncRNA
IVGNh17199	3.39074	3.75472	FRMD8	FRMD8	83786	FERM domain containing 8	BC033851		ncRNA	11q13	+	GO:0005488|GO:0005856
IVGNh34713	2.95369	11.153					uc003eir		ncRNA
IVGNh14368	1072.9	784.547	SAV1	SAV1	60485	Salvador homolog 1 (Drosophila)	AL833378		mRNA	14q13-q23		GO:0005515|GO:0007165|GO:0005737|GO:0005634|GO:0035329|GO:0042802
IVGNh03885	8.99241	4.82362				CDNA FLJ12203 fis, clone MAMMA1000914	AK022265	Hs.677117	ncRNA
IVGNh31615	11.7774	10.8895					uc002ncn		ncRNA
IVGNh19653	23.6	21.2244	ADNP	ADNP	23394	Activity-dependent neuroprotector homeobox	BC075794		mRNA	20q13.13		GO:0005515|GO:0032091|GO:0030424|GO:0003700|GO:0010835|GO:0045773|GO:0050731|GO:0005634|GO:0060206|GO:0005615|GO:0046872|GO:0030425|GO:0005622|GO:0032147|GO:0005737|GO:0043524|GO:0009743|GO:0010035|GO:0033484|GO:0031668|GO:0043025|GO:0043526|GO:0051965|GO:0042277|GO:0006355|GO:0005507|GO:0007614|GO:0005730|GO:0048487|GO:0043565|GO:0003682|GO:0050805|GO:0010976|GO:0010629|GO:0030828|GO:0008270
IVGNh08746	367.296	374.305	HIC2	HIC2	23119	Hypermethylated in cancer 2	AK096724		mRNA	22q11.21	+	GO:0005622|GO:0005886|GO:0005730|GO:0005634|GO:0008270|GO:0008022|GO:0003677|GO:0005925|GO:0045892|GO:0046872
IVGNh38310	131.343	268.601					uc004abf		mRNA
IVGNh27445	782.59	697.9					uc001owl		ncRNA
IVGNh12398	2.40708	4.56205	KCNG1	KCNG1	3755	Potassium voltage-gated channel, subfamily G, member 1	AK128721	Hs.118695	mRNA	20q13		GO:0005244|GO:0016020|GO:0005249|GO:0008076|GO:0005267|GO:0016021|GO:0006813|GO:0055085|GO:0071805|GO:0006811
IVGNh21568	2.62502	4.41444				Full-length cDNA clone CS0DI008YP18 of Placenta Cot 25-normalized of Homo sapiens (human)	CR592540	Hs.572445	ncRNA
IVGNh05671	5.02686	7.7584	MORN1	MORN1	79906	MORN repeat containing 1	AK055432		ncRNA	1p36.33-p36.32
IVGNh15951	2.6314	4.48286	ROPN1B	ROPN1B	152015	Ropporin, rhophilin associated protein 1B	BC015413		ncRNA	3q21.2	+	GO:0046982|GO:0008603|GO:0030159|GO:0030317|GO:0007283|GO:0007266|GO:0042803|GO:0019861|GO:0000910|GO:0007165|GO:0016337|GO:0005737|GO:0007342|GO:0007340
IVGNh07283	20.9913	5.50154	LOC283575		283575	Hypothetical protein LOC283575	AK092322		ncRNA	14q24.3
IVGNh31812	146.286	291.965					uc002odz		mRNA
IVGNh20181	32.4928	22.6486				CDNA clone IMAGE:40010430	BC114455	Hs.661783	ncRNA
IVGNh32115	13.7333	8.95024					uc002pzm		mRNA
IVGNh26119	20.1149	5.08578					uc001hcb		mRNA
IVGNh11517	45.4745	61.2118	THADA	THADA	63892	Thyroid adenoma associated	AK126824	Hs.369592	mRNA	2p21		GO:0005488
IVGNh24468	428.526	497.724				(clone NCD18) tumor necrosis factor receptor related protein mRNA, complete exon and repeat region	L04489	Hs.661094	mRNA
IVGNh11383	2404.97	1994.7					AK126576		mRNA
IVGNh32605	2.57501	6.1081					uc002sos		mRNA
IVGNh08267	1022.46	1801.74	SYNPO	SYNPO	11346	Synaptopodin	AK095279	Hs.435228	ncRNA	5q33.1	+	GO:0005515|GO:0030054|GO:0005886|GO:0051492|GO:0045202|GO:0014069|GO:0003779|GO:0042995|GO:0015629|GO:0005737|GO:0043197|GO:0045211|GO:0032233|GO:0043204|GO:0005923
IVGNh18913	9.24229	8.01158				Homo sapiens, Similar to RIKEN cDNA E130308A19 gene, clone IMAGE:6198463, mRNA	BC047922	Hs.660744	mRNA
IVGNh14260	3.24408	5.93938				MRNA; cDNA DKFZp686H1927 (from clone DKFZp686H1927)	AL832765	Hs.620715	ncRNA
IVGNh21232	41.8345	22.7957				MRNA; cDNA DKFZp686G0685 (from clone DKFZp686G0685)	BX648528	Hs.639877	ncRNA
IVGNh21662	24621.5	15741	FHL2	FHL2	2274	Four and a half LIM domains 2	CR594847	Hs.443687	mRNA	2q12.2		GO:0005515|GO:0030018|GO:0003713|GO:0005634|GO:0050681|GO:0015629|GO:0031430|GO:0046872|GO:0042802|GO:0005737|GO:0008270|GO:0009725|GO:0045893|GO:0005925|GO:0044255|GO:0030521
IVGNh05628	2.3755	3.90687	NFYC	NFYC	4802	Nuclear transcription factor Y, gamma	AK055329		ncRNA	1p32|1p32	+	GO:0005515|GO:0006355|GO:0003700|GO:0060041|GO:0006357|GO:0003702|GO:0003713|GO:0005634|GO:0003677|GO:0006351|GO:0043565|GO:0005622|GO:0016602|GO:0006457	hsa04612
IVGNh07716	2.60157	4.36369	EBF2	EBF2	64641	Early B-cell factor 2	AK093878		ncRNA	8p21.2		GO:0006355|GO:0030528|GO:0005634|GO:0007275|GO:0003677|GO:0046872
IVGNh20996	235.743	413.723	C2orf60	C2orf60	129450	Chromosome 2 open reading frame 60	BX647677	Hs.204619	mRNA	2q33.1		GO:0000049|GO:0005506|GO:0016491|GO:0016706|GO:0016702|GO:0031591|GO:0008033|GO:0042803|GO:0046872|GO:0055114
IVGNh32132	172.577	102.123					uc002qbl		ncRNA
IVGNh14603	26.8658	17.4033					AX795394		mRNA
IVGNh12639	86.1995	89.7655				CDNA FLJ26330 fis, clone HRT02122	AK129840	Hs.654710	ncRNA
IVGNh13959	3.10493	4.52309	MESP1	MESP1	55897	Mesoderm posterior 1 homolog (mouse)	AL357535		ncRNA	15q26.1		GO:0003259|GO:0090082|GO:0007369|GO:0003700|GO:0003236|GO:0003139|GO:0042662|GO:0005634|GO:0060913|GO:0042664|GO:0001947|GO:0003143|GO:0043193|GO:0032582|GO:0060975|GO:0051155|GO:0045446|GO:0003241|GO:0055007|GO:0022008|GO:0045747|GO:0010843|GO:0010552|GO:0007275|GO:0060921|GO:0003677|GO:0006351|GO:0048368|GO:0070368|GO:0003210|GO:0003211|GO:0060947|GO:0030528
IVGNh34318	84.3739	128.401					uc003cfw		mRNA
IVGNh08609	48.4429	32.6989	ZNF665	ZNF665	79788	Zinc finger protein 665	AK096261		mRNA	19q13.42		GO:0005622|GO:0005634|GO:0008270|GO:0003677|GO:0046872
IVGNh25971	1978.42	2641.47					uc001gim		mRNA
IVGNh35806	809.98	961.737					uc003jsx		mRNA
IVGNh28317	26.596	24.7466					uc001tuv		mRNA
IVGNh15549	211.214	233.108	C14orf144	C14orf144	145195	Chromosome 14 open reading frame 144	BC007749		ncRNA	14q32.33	+	GO:0005576
IVGNh12450	9.97666	13.024					AK128845		ncRNA
IVGNh30198	380.855	472.801					uc002ehu		ncRNA
IVGNh37602	3747.72	4992.63					uc003wcj		mRNA
IVGNh36565	30.1534	11.301					uc003pfu		mRNA
IVGNh20435	17.1913	6.26809	RAPGEFL1	RAPGEFL1	51195	Rap guanine nucleotide exchange factor (GEF)-like 1	BC139785		ncRNA	17q21.1	+	GO:0005085|GO:0005622|GO:0007186|GO:0007264|GO:0005624|GO:0007399
IVGNh30604	293.65	426.794					uc002gvm		mRNA
IVGNh17062	54.1868	71.4762	BBS9	BBS9	27241	Bardet-Biedl syndrome 9	BC032715	Hs.372360	mRNA	7p14	+	GO:0005515|GO:0060170|GO:0034464|GO:0005886|GO:0005815|GO:0005730|GO:0005634|GO:0003674|GO:0005929|GO:0005737|GO:0045444|GO:0005856|GO:0007601|GO:0050896
IVGNh29753	10.9715	5.85941					uc002bdf		mRNA
IVGNh04141	2.50142	4.86008					AK023324		ncRNA
IVGNh13829	19.9515	11.0126	ADCK3	ADCK3	56997	Chaperone, ABC1 activity of bc1 complex homolog (S. pombe)	AL137511	Hs.118241	ncRNA	1q42.13	+	GO:0005739|GO:0008219|GO:0000166|GO:0004674|GO:0016301|GO:0005524|GO:0016740
IVGNh32475	17.657	9.54564					uc002rxj		ncRNA
IVGNh15471	4.30319	7.14745	CCT8	CCT8	10694	Chaperonin containing TCP1, subunit 8 (theta)	BC005220	Hs.125113	ncRNA	21q22.11		GO:0005737|GO:0000166|GO:0005815|GO:0016235|GO:0042623|GO:0006457|GO:0051084|GO:0045111|GO:0051082|GO:0005524|GO:0044267|GO:0005829
IVGNh33125	2031	358.712					uc002vgp		mRNA
IVGNh30873	32.8969	9.10604					uc002itt		mRNA
IVGNh23330	8.08159	7.91758				Multiple sclerosis-related transcript 1 mRNA sequence	DQ218281	Hs.675700	ncRNA
IVGNh08945	79.2441	119.675	ZNF584	ZNF584	201514	Zinc finger protein 584	AK097218	Hs.439551	ncRNA	19q13.43	+	GO:0005622|GO:0006355|GO:0005634|GO:0008270|GO:0003677|GO:0046872
IVGNh10264	539.012	555.629					AK124309		mRNA
IVGNh24025	2.52903	4.14601					G36873		ncRNA
IVGNh07173	540.203	540.846					AK091857		mRNA
IVGNh34354	124.866	106.571					uc003ckw		mRNA
IVGNh04470	523.556	533.197	CAPRIN2	CAPRIN2	65981	Caprin family member 2	AK024247	Hs.234355	mRNA	12p11		GO:0017148|GO:0030308|GO:0003723|GO:0090263|GO:0005102|GO:0010552|GO:0030154|GO:0032092|GO:0043235|GO:0005739|GO:0033138|GO:0005737|GO:0050775|GO:0061003|GO:0040008
IVGNh38426	26.1857	39.4777					uc004aux		mRNA
IVGNh21325	968.586	44.3231	INHBA	INHBA	3624	Inhibin, beta A	BX648811		mRNA	7p15-p13		GO:0042541|GO:0005515|GO:0030308|GO:0042701|GO:0030154|GO:0042802|GO:0071397|GO:0045077|GO:0001942|GO:0046982|GO:0046882|GO:0046881|GO:0006952|GO:0046880|GO:0010551|GO:0045786|GO:0045650|GO:0032925|GO:0005125|GO:0005179|GO:0045648|GO:0040007|GO:0008083|GO:0060279|GO:0045578|GO:0008285|GO:0016563|GO:0007267|GO:0071372|GO:0001541|GO:0000082|GO:0002244|GO:0061029|GO:0045944|GO:0042476|GO:0060021|GO:…	hsa04060 hsa04350
IVGNh02437	1194.73	1196.44	STXBP2	STXBP2	6813	Syntaxin binding protein 2	AF318317		mRNA	19p13.3-p13.2	+	GO:0030347|GO:0043304|GO:0005886|GO:0043312|GO:0010447|GO:0042581|GO:0042582|GO:0031201|GO:0015031|GO:0030027|GO:0005829|GO:0006904|GO:0030348|GO:0005737|GO:0016324|GO:0070820|GO:0017075
IVGNh26353	27.7197	4.26539					uc001ijo		mRNA
IVGNh32359	32.5476	38.413					uc002ris		mRNA
IVGNh10595	8760.52	9897.88	WIPI2	WIPI2	26100	WD repeat domain, phosphoinositide interacting 2	AK124974	Hs.122363	mRNA	7p22.1	+	GO:0000046|GO:0043234|GO:0034045|GO:0005776|GO:0006914|GO:0080025|GO:0032266|GO:0000045|GO:0070772|GO:0005829
IVGNh11056	16.4007	5.16383	SUB1	SUB1	10923	SUB1 homolog (S. cerevisiae)	AK125970	Hs.229641	ncRNA	5p13.3	+	GO:0005515|GO:0005667|GO:0003697|GO:0006357|GO:0003713|GO:0005730|GO:0005634|GO:0003677
IVGNh11211	3.53927	3.75022	FLJ44255		400644	Hypothetical gene supported by AK126243	AK126243		ncRNA	18p11.21
IVGNh32818	7.95642	5					uc002twc		ncRNA
IVGNh10187	16.9558	11.4565	PSMC1	PSMC1	5700	Proteasome (prosome, macropain) 26S subunit, ATPase, 1	AK124201	Hs.356654	mRNA	14q32.11	+	GO:0005515|GO:0006200|GO:0005634|GO:0000216|GO:0031145|GO:0000084|GO:0030163|GO:0034641|GO:0000082|GO:0005737|GO:0000166|GO:0016032|GO:0016887|GO:0006977|GO:0000502|GO:0016070|GO:0016071|GO:0006521|GO:0051437|GO:0005730|GO:0006915|GO:0042981|GO:0051436|GO:0005524|GO:0051439|GO:0016787|GO:0000075|GO:0000278
IVGNh18693	33465	40328.7	GSTP1	GSTP1	2950	Glutathione S-transferase pi	BC044846		mRNA	11q13	+	GO:0005515|GO:0006805|GO:0071460|GO:0005886|GO:0045471|GO:0031100|GO:0006749|GO:0005634|GO:0033591|GO:0005829|GO:0043295|GO:0005737|GO:0008144|GO:0031667|GO:0032355|GO:0043200|GO:0032869|GO:0009636|GO:0006916|GO:0004364|GO:0007417|GO:0071385|GO:0071364|GO:0014003|GO:0008152|GO:0016740	hsa00480 hsa00980 hsa05215
IVGNh14028	4.42023	3.9353	TMEM234	TMEM234	56063	Chromosome 1 open reading frame 91	AL512700	Hs.272299	ncRNA	1p36.11-p34.2		GO:0016020|GO:0016021
IVGNh36264	6510.62	4600.95					uc003mxu		mRNA
IVGNh24806	175.067	190.351	TMEM106A	TMEM106A	113277	Transmembrane protein 106A	U25750		mRNA	17q21.31	+	GO:0003674|GO:0008150|GO:0016020|GO:0005575|GO:0016021
IVGNh35529	16.6359	15.8347					uc003ikp		mRNA
IVGNh22132	10469.1	10845.3	PLP2	PLP2	5355	Proteolipid protein 2 (colonic epithelium-enriched)	CR607707	Hs.77422	mRNA	Xp11.23	+	GO:0005515|GO:0034220|GO:0005886|GO:0006935|GO:0005783|GO:0015075|GO:0019221|GO:0005789|GO:0005624|GO:0016021|GO:0006811|GO:0019956
IVGNh19955	127.392	129.556	TTC19	TTC19	54902	Tetratricopeptide repeat domain 19	BC105128		mRNA	17p12	+	GO:0005515|GO:0005739
IVGNh32929	20211.8	29270.8					uc002ukb		mRNA
IVGNh06133	24.4964	25.6122				CDNA FLJ32498 fis, clone SKNSH2000319	AK057060	Hs.600152	ncRNA
IVGNh06161	192.842	232.035	RNF166	RNF166	115992	Ring finger protein 166	AK057106		mRNA	16q24.3		GO:0005622|GO:0008270|GO:0046872
IVGNh34495	138.284	133.023					uc003dga		mRNA
IVGNh02084	53.016	39.5987	RSC1A1	RSC1A1	6248	Regulatory solute carrier protein, family 1, member 1	AF147408	Hs.239459	ncRNA	1p36.1	+	GO:0005903|GO:0050892|GO:0005794|GO:0030054|GO:0005886|GO:0005730|GO:0006810|GO:0005624|GO:0005634|GO:0008200|GO:0043231|GO:0051051
IVGNh08184	203.943	99.7639				CDNA FLJ37755 fis, clone BRHIP2023762	AK095074	Hs.654860	ncRNA
IVGNh18814	9.93689	5.55037	C1orf141	C1orf141	400757	Chromosome 1 open reading frame 141	BC047053		mRNA	1p31.3
IVGNh19324	2.48571	3.49375	SDR16C5	SDR16C5	195814	Epidermal retinal dehydrogenase 2	BC064525	Hs.170673	mRNA	8q12.1		GO:0005783|GO:0043616|GO:0016020|GO:0050908|GO:0042574|GO:0005488|GO:0042572|GO:0016491|GO:0005789|GO:0000299|GO:0016021|GO:0004745|GO:0055114
IVGNh21993	255.193	255.51	GGNBP2	GGNBP2	79893	Gametogenetin binding protein 2	CR604061		mRNA	17q12	+	GO:0005737|GO:0016023|GO:0005634|GO:0007275|GO:0007283|GO:0030154
IVGNh16072	120.91	141.938					BC017103		ncRNA
IVGNh07420	504.761	1048.75	POLE3	POLE3	54107	Polymerase (DNA directed), epsilon 3 (p17 subunit)	AK092840	Hs.108112	mRNA	9q33		GO:0005515|GO:0005622|GO:0006260|GO:0043565|GO:0043966|GO:0003887|GO:0016779|GO:0005671|GO:0005634|GO:0016740	hsa00230 hsa00240 hsa03030
IVGNh28942	3.38526	3.66064					uc001wqo		mRNA
IVGNh03931	9.08161	5.51348				CDNA FLJ12284 fis, clone MAMMA1001757	AK022346	Hs.658320	ncRNA
IVGNh26031	75.4478	71.9248					uc001gqo		mRNA
IVGNh01987	10.7559	7.54975					AF138861		ncRNA
IVGNh01227	5.79855	4.14592				Full length insert cDNA YU10E03	AF075106	Hs.621497	ncRNA
IVGNh19902	7.81999	6.82564	CDH4	CDH4	1002	Cadherin 4, type 1, R-cadherin (retinal)	BC101651		mRNA	20q13.3	+	GO:0005886|GO:0005887|GO:0007411|GO:0034329|GO:0005509|GO:0045773|GO:0007155|GO:0007156|GO:0007157|GO:0045216|GO:0034332	hsa04514
IVGNh19585	206417	188423	RPS18P9	RPS18P9	645958	Hypothetical LOC645958	BC071678		mRNA	6q25.1	+
IVGNh11882	6.7169	3.57603				CDNA FLJ45696 fis, clone FEBRA2015292	AK127599	Hs.633953	ncRNA
IVGNh36662	151.795	154.386					uc003pst		mRNA
IVGNh16314	42.9327	34.8374				CDNA clone MGC:23914 IMAGE:4769647	BC020828	Hs.684462	ncRNA
IVGNh10555	3568.27	5211.02	NDFIP1	NDFIP1	80762	Nedd4 family interacting protein 1	AK124884	Hs.9788	mRNA	5q31.3	+	GO:0048302|GO:0005515|GO:0045732|GO:0048471|GO:0032713|GO:0032410|GO:0002761|GO:0048294|GO:0042130|GO:0006879|GO:0045619|GO:0002829|GO:0031398|GO:0004871|GO:0043123|GO:0005938|GO:0005794|GO:0050699|GO:0005576|GO:0051224|GO:0007165|GO:0000139|GO:0016020|GO:0050728|GO:0010629|GO:0016021|GO:0010008|GO:0005768
IVGNh15005	44.647	49.0013	CLEC4G	CLEC4G	339390	C-type lectin superfamily 4, member G	AY423706	Hs.220649	mRNA	19p13.2		GO:0005515|GO:0016020|GO:0005529|GO:0016021
IVGNh27637	17.5972	21.6433					uc001pwo		mRNA
IVGNh35444	51.8459	25.5111					uc003iag		mRNA
IVGNh30485	12.2122	6.4215					uc002gbn		mRNA
IVGNh37706	581.432	570.696					uc003wnn		mRNA
IVGNh15770	2.35662	3.81237				Homo sapiens, clone IMAGE:3861368, mRNA	BC012388	Hs.676770	ncRNA
IVGNh30802	26.6635	33.0079					uc002iiv		mRNA
IVGNh02946	378.141	355.049	ORMDL3	ORMDL3	94103	ORM1-like 3 (S. cerevisiae)	AJ308027		ncRNA	17q12		GO:0005515|GO:0016020|GO:0005783|GO:0006672|GO:0005789|GO:0035339|GO:0016021
IVGNh02235	66.2328	91.186					AF218003		mRNA
IVGNh32840	411.166	464.979					uc002tym		mRNA
IVGNh17939	15.1746	7.55173	NLRP2	NLRP2	55655	NLR family, pyrin domain containing 2	BC039269	Hs.369279	mRNA	19q13.42	+	GO:0005515|GO:0043280|GO:0032090|GO:0005737|GO:0000166|GO:0050718|GO:0006915|GO:0005524
IVGNh36784	7.15227	2.96229					uc003qkz		mRNA
IVGNh13917	8.18719	2.98209	FRMD7	FRMD7	90167	FERM domain containing 7	AL161984	Hs.170776	mRNA	Xq26.2		GO:0003674|GO:0043005|GO:0005488|GO:0010975|GO:0043025|GO:0005856|GO:0007399|GO:0030426
IVGNh04989	5.81743	9.03655	ELK3	ELK3	2004	ELK3, ETS-domain protein (SRF accessory protein 2)	AK026078	Hs.46523	mRNA	12q23	+	GO:0005515|GO:0006355|GO:0003700|GO:0003714|GO:0005730|GO:0005634|GO:0032422|GO:0001525|GO:0006351|GO:0043231|GO:0005739|GO:0007165|GO:0042060
IVGNh19874	59.7305	112.793				CDNA clone IMAGE:6470300	BC100296	Hs.656622	ncRNA
IVGNh18861	6.24771	5.58642	NUP43	NUP43	348995	Nucleoporin 43kDa	BC047539		ncRNA	6q25.1		GO:0005515|GO:0000236|GO:0005975|GO:0005634|GO:0005635|GO:0015031|GO:0055085|GO:0010827|GO:0008645|GO:0005829|GO:0007059|GO:0015758|GO:0000087|GO:0031080|GO:0000777|GO:0000776|GO:0016032|GO:0051028|GO:0000278|GO:0051301
IVGNh16528	283.167	259.163	CFL2	CFL2	1073	Cofilin 2 (muscle)	BC025683	Hs.180141	mRNA	14q12		GO:0005515|GO:0005622|GO:0005737|GO:0003779|GO:0005634|GO:0005856|GO:0016363	hsa04360 hsa04810
IVGNh06580	973.615	1052.88	MOV10	MOV10	4343	Mov10, Moloney leukemia virus 10, homolog (mouse)	AK074174		mRNA	1p13.2	+	GO:0005515|GO:0005737|GO:0000166|GO:0016787|GO:0000932|GO:0003723|GO:0004386|GO:0031047|GO:0005524|GO:0035279
IVGNh23015	18.2851	3.76795	EDAR	EDAR	10913	Ectodysplasin A receptor	CR749352	Hs.171971	mRNA	2q13		GO:0005515|GO:0042346|GO:0005886|GO:0045177|GO:0006915|GO:0007275|GO:0030154|GO:0007165|GO:0008544|GO:0043473|GO:0042475|GO:0004872|GO:0060662|GO:0016021|GO:0001942|GO:0004888	hsa04060
IVGNh33455	626.261	462.489					uc002wxr		mRNA
IVGNh26436	596.686	633.817					uc001iup		mRNA
IVGNh03144	2221.84	1859.16	STARD10	STARD10	10809	StAR-related lipid transfer (START) domain containing 10	AK000422	Hs.188606	ncRNA	11q13
IVGNh29886	100.38	107.394					uc002bxk		mRNA
(+)E1A_r60_a135	819.44	750.504
[truncated: 32,517 more rows]

## Sheet: absFC>4
ProbeName	[HUVEC-hypoxia]	[HUVEC-normoxia]	Log Fold change([HUVEC-hypoxia] vs [HUVEC-normoxia])	Absolute Fold change	Regulation([HUVEC-hypoxia] vs [HUVEC-normoxia])	Symbol	Accession	Entrez ID	Description	UniGene	Feature	location
IVGNh14996	433.102	3.81088	6.67191	101.964	up	SYTL2	AY386362	54843	Synaptotagmin-like 2	Hs.369520	mRNA	11q14
IVGNh27488	398.307	4.13565	6.4331	86.4082	up		uc001paz				mRNA
IVGNh00238	399.88	6.35511	5.81898	56.453	up	SYTL2	AB046817	54843	Synaptotagmin-like 2	Hs.369520	mRNA	11q14
IVGNh04684	483.313	10.9069	5.31312	39.7566	up	SYTL2	AK024872	54843	Synaptotagmin-like 2	Hs.369520	mRNA	11q14
IVGNh28956	151.013	3.78514	5.16165	35.7942	up		uc001wsb				mRNA
IVGNh27489	152.166	3.92203	5.12137	34.8085	up		uc001pbf				mRNA
IVGNh08556	1186.41	34.3535	4.95347	30.9844	up	ADSSL1	AK096124	122622	Adenylosuccinate synthase like 1		mRNA	14q32.33
IVGNh10464	2370.76	70.9682	4.90551	29.9712	up	GALNTL4	AK124690	374378	UDP-N-acetyl-alpha-D-galactosamine:polypeptide N-acetylgalactosaminyltransferase-like 4		mRNA	11p15.3
IVGNh35394	242.318	9.21024	4.56099	23.6045	up		uc003hto				ncRNA
IVGNh22993	2.69593	54.5069	-4.49411	22.5352	down	XRCC2	CR749256	7516	X-ray repair complementing defective repair in Chinese hamster cells 2		mRNA	7q36.1
IVGNh38763	2622.54	51504.1	-4.45218	21.8897	down		uc004coq				ncRNA
IVGNh20477	157.997	6.59148	4.42662	21.5054	up	UPB1	BX537493	51733	Ureidopropionase, beta		mRNA	22q11.2
IVGNh26972	145.863	6.4716	4.33782	20.2216	up		uc001lvc				mRNA
IVGNh21325	968.586	44.3231	4.29322	19.606	up	INHBA	BX648811	3624	Inhibin, beta A		mRNA	7p15-p13
IVGNh22799	178.019	8.67806	4.20198	18.4045	up	ARRDC3	CR624187	57561	Arrestin domain containing 3		ncRNA	5q14.3
IVGNh05363	8841.84	446.752	4.15027	17.7564	up	ADSSL1	AK054648	122622	Adenylosuccinate synthase like 1		mRNA	14q32.33
IVGNh21510	252.137	12.7593	4.14806	17.7293	up	LOX	CR591353	4015	Lysyl oxidase	Hs.102267	ncRNA	5q23.2
IVGNh28075	52.4297	2.68197	4.13249	17.5389	up		uc001snm				mRNA
IVGNh33492	164.957	8.49091	4.1235	17.43	up		uc002xcy				mRNA
IVGNh06867	61.4783	3.23462	4.09188	17.0522	up		AK090699		CDNA FLJ33380 fis, clone BRACE2006413	Hs.683957	ncRNA
IVGNh14449	2005.26	107.751	4.06148	16.6966	up	FER1L4	AL833764	80307	Fer-1-like 4 (C. elegans)	Hs.72222	mRNA	20q11.22
IVGNh34280	2278.69	124.643	4.0358	16.402	up		uc003cas				mRNA
IVGNh24812	4.08903	60.0956	-4.03396	16.3811	down		U29108		Lipoma Li-294 ectopic sequence from HMGI-C fusion mRNA, 3' sequence, clone pCH172	Hs.679655	ncRNA
IVGNh28076	50.1742	2.75752	4.02897	16.3246	up		uc001snn				mRNA
IVGNh07847	207.521	11.5146	4.0152	16.1695	up	NDUFA4L2	AK094275	56901	NADH dehydrogenase (ubiquinone) 1 alpha subcomplex, 4-like 2	Hs.75069	mRNA	12q13.3
IVGNh32601	51.8632	2.93785	3.98535	15.8384	up		uc002soj				mRNA
IVGNh21933	67.8604	3.96649	3.9401	15.3493	up	CABP1	CR602468	9478	Calcium binding protein 1		mRNA	12q24.31
IVGNh34379	217.734	12.9507	3.91493	15.0839	up		uc003col				mRNA
IVGNh22301	529.124	31.5673	3.91057	15.0384	up	NOG	CR611456	9241	Noggin	Hs.248201	mRNA	17q22
IVGNh33491	2080.75	124.25	3.90926	15.0246	up		uc002xcw				mRNA
IVGNh37088	13851.3	829.132	3.90575	14.9881	up		uc003thq				mRNA
IVGNh05202	2755.57	165.2	3.90354	14.9652	up	AK4	AK026966	205	Adenylate kinase 3-like 1	Hs.10862	ncRNA	1p31.3
IVGNh20425	2.43581	31.6224	-3.855	14.4701	down	HIST1H2AJ	BC133048	8331	Histone cluster 1, H2aj	Hs.406691	mRNA	6p22.1
IVGNh30415	4.01603	51.4919	-3.83703	14.291	down		uc002foy				mRNA
IVGNh20136	154.971	1969.82	-3.82453	14.1676	down	POLE2	BC112962	5427	Polymerase (DNA directed), epsilon 2 (p59 subunit)	Hs.162777	mRNA	14q21-q22
IVGNh03359	4463.81	285.024	3.81259	14.0509	up		AK001903		CDNA FLJ11041 fis, clone PLACE1004405	Hs.28792	ncRNA
IVGNh17575	46.3977	2.97681	3.80568	13.9838	up		BC036491		CDNA clone IMAGE:5262496	Hs.7093	ncRNA
IVGNh30949	56.9675	3.70784	3.78496	13.7844	up		uc002jfg				mRNA
IVGNh37924	2.40435	28.2896	-3.71308	13.1144	down		uc003xwm				ncRNA
IVGNh28347	59.6838	4.28608	3.64308	12.4933	up		uc001tyx				mRNA
IVGNh20246	306.69	3416.14	-3.63404	12.4152	down	POLE2	BC126218	5427	Polymerase (DNA directed), epsilon 2 (p59 subunit)	Hs.162777	mRNA	14q21-q22
IVGNh26374	18.4974	202.673	-3.61029	12.2125	down		uc001imc				mRNA
IVGNh17311	148.25	10.9711	3.59973	12.1234	up	UNC5C	BC034747	8633	Unc-5 homolog C (C. elegans)	Hs.388565	mRNA	4q21-q23
IVGNh20043	2.58493	27.7806	-3.58241	11.9788	down	INPP5E	BC110356	56623	Inositol polyphosphate-5-phosphatase, 72 kDa	Hs.120998	mRNA	9q34.3
IVGNh37354	3.88304	41.3609	-3.56954	11.8724	down		uc003uyk				mRNA
IVGNh26866	3.15267	32.7834	-3.53485	11.5903	down		uc001lfe				mRNA
IVGNh11286	2.54251	25.7018	-3.49407	11.2673	down		AK126405		CDNA FLJ44441 fis, clone UTERU2020242	Hs.197143	ncRNA
IVGNh15431	163.017	1622.51	-3.47167	11.0937	down	FST	BC004107	10468	Follistatin	Hs.9914	mRNA	5q11.2
IVGNh21980	23757.2	1932.9	3.46299	11.0272	up	ADM	CR603703	133	Adrenomedullin	Hs.441047	mRNA	11p15.4
IVGNh10941	32.1995	2.67842	3.43106	10.7858	up	SLC25A32	AK125733	81034	Solute carrier family 25, member 32		ncRNA	8q22.3
IVGNh00732	983.867	81.927	3.42953	10.7743	up		AB209485				mRNA
IVGNh19340	29.6078	2.46854	3.42772	10.7608	up	COL16A1	BC064839	1307	Collagen, type XVI, alpha 1	Hs.368921	mRNA	1p35-p34
IVGNh36491	77.6038	6.5218	3.41626	10.6757	up		uc003owk				mRNA
IVGNh17687	31.3383	2.64021	3.41267	10.6492	up		BC037222				ncRNA
IVGNh24980	116.363	9.83468	3.40808	10.6154	up		U85044				ncRNA
IVGNh34615	71.5909	6.11814	3.39208	10.4983	up		uc003dub				mRNA
IVGNh21139	30.9371	2.64673	3.39053	10.487	up		BX648242				mRNA
IVGNh10112	36.0917	3.11325	3.37865	10.401	up	IGDCC4	AK124045	57722	Neighbor of Punc E11		mRNA	15q22.31
IVGNh12233	35.7524	3.09838	3.37193	10.3526	up		AK128376				mRNA
IVGNh07924	32.4291	2.81698	3.36854	10.3283	up		AK094434		CDNA FLJ37115 fis, clone BRACE2022158	Hs.668160	ncRNA
IVGNh06557	38.8585	3.40305	3.3568	10.2447	up		AK074125				mRNA
IVGNh24632	158.029	13.9022	3.35027	10.1984	up	NPR3	M59305	4883	Natriuretic peptide receptor C/guanylate cyclase C (atrionatriuretic peptide receptor C)	Hs.237028///Hs.13528	mRNA	5p14-p13
IVGNh08285	43.8049	3.85518	3.34969	10.1943	up		AK095323		CDNA FLJ38004 fis, clone CTONG2012230	Hs.677544	ncRNA
IVGNh29050	40.0728	3.52996	3.34837	10.185	up		uc001xho				mRNA
IVGNh03969	762.262	67.6992	3.33655	10.1019	up	SEPT4	AK022400	5414	Septin 4	Hs.287518	ncRNA	17q23
IVGNh31656	34.4129	3.05662	3.33641	10.1009	up		uc002nil				mRNA
IVGNh27056	3946.23	361.781	3.29076	9.78629	up		uc001mim				mRNA
IVGNh13811	12.3086	106.569	-3.27058	9.65033	down	RGS4	AL137433	5999	Regulator of G-protein signaling 4	Hs.386726	ncRNA	1q23.3
IVGNh12098	34.0133	3.17766	3.26353	9.60333	up	SLC9A11	AK128104	284525	Solute carrier family 9, member 11		mRNA	1q25.1
IVGNh26489	5214.03	488.734	3.25875	9.57153	up		uc001jbp				mRNA
IVGNh21824	23.1095	197.476	-3.25164	9.5245	down	LYVE1	CR599107	10894	Lymphatic vessel endothelial hyaluronan receptor 1		mRNA	11p15
IVGNh38634	30.7534	2.91601	3.24215	9.46203	up		uc004bxs				mRNA
IVGNh08584	77.1052	650.727	-3.23368	9.40665	down		AK096204				mRNA
IVGNh33854	27.6313	2.64142	3.23039	9.38523	up		uc002zjv				mRNA
IVGNh27237	27.4557	2.63707	3.22357	9.34095	up		uc001nqe				mRNA
IVGNh36490	796.251	76.6647	3.22006	9.31827	up		uc003owc				mRNA
IVGNh11778	32.0175	3.08483	3.21907	9.31188	up	ANKRD37	AK127395	353322	Ankyrin repeat domain 37		ncRNA	4q35.1
IVGNh25007	114.02	11.005	3.21653	9.29547	up		U92981		Clone DT1P1B6 mRNA, CAG repeat region	Hs.596282	ncRNA
IVGNh11692	39.2938	3.80246	3.21277	9.27126	up		AK127203				mRNA
IVGNh33124	82.2659	7.97732	3.20979	9.25215	up		uc002vgp				ncRNA
IVGNh17756	2.57143	21.2936	-3.20631	9.22986	down		BC037834	285878	Hypothetical protein LOC285878		ncRNA	7p11.2
IVGNh00148	103.412	852.083	-3.19912	9.18397	down	IL1RL1	AB029084	9173	Interleukin 1 receptor-like 1	Hs.66	mRNA	2q12
IVGNh15754	33.7592	3.32388	3.18781	9.11228	up		BC011942		CDNA clone IMAGE:4336144	Hs.347302	ncRNA
IVGNh29699	29.4691	2.90501	3.18606	9.10121	up		uc002avk				ncRNA
IVGNh36042	102.379	10.2193	3.16803	8.98821	up		uc003lnn				mRNA
IVGNh19248	27616.1	2756.99	3.16782	8.98687	up		BC062785				ncRNA
IVGNh07098	2.44582	19.6908	-3.16566	8.97341	down		AK091544		CDNA FLJ34225 fis, clone FCBBF3023372	Hs.658935	ncRNA
IVGNh25590	36.0478	3.61421	3.16163	8.9484	up		uc001dls				mRNA
IVGNh33786	155.169	15.6754	3.15074	8.8811	up		uc002yyv				ncRNA
IVGNh35641	274.029	27.7698	3.14621	8.85325	up		uc003ixs				mRNA
IVGNh35383	167.605	17.0798	3.13818	8.8041	up		uc003hsh				mRNA
IVGNh19285	92.8546	9.53135	3.12769	8.74036	up	H19	BC063626	283120	H19, imprinted maternally expressed untranslated mRNA		mRNA	11p15.5
IVGNh33494	38.1909	3.93838	3.12103	8.70007	up		uc002xda				mRNA
IVGNh17884	55.3037	429.23	-3.11283	8.65078	down		BC038772				mRNA
IVGNh30414	26.7462	207.023	-3.10892	8.62734	down		uc002fov				mRNA
IVGNh08051	27.9774	2.91732	3.10502	8.60405	up	RAGE	AK094747	5891	Renal tumor antigen	Hs.104119	mRNA	14q32
IVGNh15098	171.296	1321.27	-3.10389	8.59733	down		AY605064		Arsenic transactivated protein 1	Hs.597302	ncRNA
IVGNh29835	3.40548	26.1784	-3.09898	8.5681	down		uc002bqr				ncRNA
IVGNh34553	27.3877	2.88397	3.09087	8.52011	up		uc003dml				ncRNA
IVGNh06983	1777.56	187.602	3.08763	8.50097	up	2012-09-04	AK091065	5414	Septin 4	Hs.287518	mRNA	17q23
IVGNh11394	56.5815	6.00623	3.07927	8.45187	up	PCNXL3	AK126599	399909	Pecanex-like 3 (Drosophila)	Hs.380801	ncRNA	11q13.1
IVGNh18240	4.21861	31.7153	-3.06687	8.37953	down		BC041137				mRNA
IVGNh03170	7.91574	59.2055	-3.05946	8.33662	down	DTL	AK000742	51514	Denticleless homolog (Drosophila)		mRNA	1q32
IVGNh28524	40.3992	4.38405	3.04746	8.26755	up		uc001usr				ncRNA
IVGNh34578	37.6024	4.12383	3.03224	8.18081	up		uc003dpa				mRNA
IVGNh30504	169.75	18.6304	3.03115	8.17461	up		uc002gfo				mRNA
IVGNh13640	84.4634	9.30368	3.02593	8.14506	up		AL110176		MRNA; cDNA DKFZp564I0816 (from clone DKFZp564I0816)	Hs.216701	ncRNA
IVGNh35411	28.7925	3.19978	3.01312	8.07308	up		uc003hvd				mRNA
IVGNh15050	5.16322	37.3151	-3.00995	8.05535	down	WDHD1	AY517556	11169	WD repeat and HMG-box DNA binding protein 1	Hs.385998	mRNA	14q22.2
IVGNh16660	2.36462	16.9747	-3.00024	8.00131	down		BC028186	401068	Hypothetical gene supported by BC028186	Hs.385650	ncRNA	3p21.1
IVGNh32454	44.2338	4.98711	2.99235	7.95767	up		uc002ruq				ncRNA
IVGNh00786	2.2075	15.6887	-2.98576	7.92144	down	ITK	AB209622	3702	IL2-inducible T-cell kinase		mRNA	5q31-q32
IVGNh06512	23.8755	2.72047	2.97707	7.87388	up	C16orf92	AK058133	146378	Hypothetical protein FLJ25404		mRNA	16p11.2
IVGNh00542	9544.05	1088.43	2.97582	7.86704	up	SLC2A1	AB208987	6513	Solute carrier family 2 (facilitated glucose transporter), member 1		mRNA	1p34.2
IVGNh38975	32.6556	229.157	-2.96746	7.82161	down		X53271				mRNA
IVGNh36155	24.8902	2.8593	2.96532	7.80998	up		uc003mdm				ncRNA
IVGNh36154	26.7444	3.07533	2.96389	7.80226	up		uc003mdl				ncRNA
IVGNh10505	2.25855	15.7898	-2.96205	7.7923	down		AK124784		CDNA FLJ42794 fis, clone BRAWH3007783	Hs.526895	ncRNA
IVGNh16915	124.889	14.3797	2.96201	7.79211	up	LEPR	BC031086	3953	Leptin receptor	Hs.23581	mRNA	1p31
IVGNh22167	288.117	33.1994	2.9609	7.78609	up	RAB17	CR608634	64284	RAB17, member RAS oncogene family	Hs.44278	mRNA	2q37.3
IVGNh20856	31.4074	3.61964	2.96066	7.78479	up	C1orf21	BX647171	81563	Chromosome 1 open reading frame 21		ncRNA	1q25
IVGNh09464	23.4501	2.7097	2.95686	7.76431	up	DNAH8	AK098716	1769	Dynein, axonemal, heavy chain 8		mRNA	6p21.2
IVGNh16659	28.2544	3.30485	2.93929	7.67034	up	IGFN1	BC028184	91156	EEF1A2 binding protein		ncRNA	1q32.1
IVGNh32924	187.683	21.9918	2.93673	7.65673	up		uc002ujf				mRNA
IVGNh17528	25.9618	3.05401	2.93109	7.62684	up		BC036220	400891	Similar to chromosome 14 open reading frame 166B	Hs.291198	ncRNA	22q11.21
IVGNh00462	22.5878	2.65951	2.92978	7.61994	up	MYH14	AB111886	79784	Myosin, heavy chain 14		mRNA	19q13.33
IVGNh26096	23.0456	2.73289	2.91946	7.56564	up		uc001gzc				mRNA
IVGNh18012	22.5998	2.68077	2.91906	7.56354	up		BC039539	255654	Hypothetical protein LOC255654	Hs.407570	ncRNA	1q44
IVGNh20938	25.0814	2.98351	2.91501	7.54232	up	RAB17	BX647412	64284	RAB17, member RAS oncogene family	Hs.44278	mRNA	2q37.3
IVGNh18229	2.46587	16.672	-2.91379	7.53595	down	KIAA0947	BC041002	23379	KIAA0947 protein		ncRNA	5p15.32
IVGNh09744	29.8662	3.55734	2.91311	7.53242	up	ZNF323	AK123280	64288	Zinc finger protein 323		ncRNA	6p21.31|6p22.3-p22.1
IVGNh03919	48.53	5.78348	2.91234	7.52837	up		AK022320	730057	Hypothetical protein LOC730057	Hs.660881	ncRNA
IVGNh17956	29.0246	3.46203	2.91106	7.52168	up	SPATA4	BC039342	132851	Spermatogenesis associated 4		mRNA	4q34.2
IVGNh34747	26.4778	3.20026	2.892	7.42297	up		uc003eni				mRNA
IVGNh30506	5.08368	33.7959	-2.88943	7.40979	down		uc002gfu				mRNA
IVGNh21944	640.701	77.9574	2.88236	7.37357	up	SMG6	CR602852	23293	Smg-6 homolog, nonsense mediated mRNA decay factor (C. elegans)		mRNA	17p13.3
IVGNh10757	2.42051	16.0105	-2.88217	7.37256	down		AK125352		CDNA FLJ43362 fis, clone NT2RP7017365	Hs.209253	ncRNA
IVGNh06055	29.1305	3.5488	2.8806	7.36457	up		AK056805	728606	Potassium channel tetramerisation domain containing 1	Hs.170599	ncRNA	18q11.2
IVGNh20755	23.0076	2.80722	2.87837	7.35319	up	VCAN	BX641036	1462	Versican		mRNA	5q14.3
IVGNh26034	270.628	33.0233	2.87822	7.35245	up		uc001gqw				mRNA
IVGNh18198	20.9253	2.5754	2.86585	7.28964	up		BC040905		Homo sapiens, clone IMAGE:5744037, mRNA	Hs.568732	ncRNA
IVGNh27091	18.3775	2.26644	2.86292	7.27485	up		uc001mnt				ncRNA
IVGNh09697	6.80741	44.3193	-2.85928	7.25655	down	DIS3L	AK123202	115752	DIS3 mitotic control homolog (S. cerevisiae)-like	Hs.446251	mRNA	15q22.31
IVGNh31101	23.8542	2.94937	2.85923	7.2563	up		uc002jxm				mRNA
IVGNh33407	25.7708	3.19896	2.85353	7.22767	up		uc002wqu				mRNA
IVGNh37638	3.01872	19.574	-2.85346	7.22731	down		uc003wgz				mRNA
IVGNh13762	444.865	55.3547	2.85006	7.2103	up	SMG6	AL133597	23293	Smg-6 homolog, nonsense mediated mRNA decay factor (C. elegans)		mRNA	17p13.3
IVGNh08590	25.4433	3.18638	2.84077	7.164	up	SHB	AK096227	6461	Src homology 2 domain containing adaptor protein B		mRNA	9p13.2
IVGNh00782	167.911	21.0997	2.83587	7.13974	up	DNASE1L3	AB209613	1776	Deoxyribonuclease I-like 3		mRNA	3p14.3
IVGNh34614	489.155	61.6052	2.83264	7.12376	up		uc003dua				mRNA
IVGNh08169	32.0657	4.04314	2.83096	7.11545	up		AK095018				mRNA
IVGNh13843	34.878	4.41118	2.82655	7.09377	up		AL137596		MRNA; cDNA DKFZp434A2111 (from clone DKFZp434A2111)	Hs.636452	ncRNA
IVGNh15807	33.8553	4.28572	2.82525	7.08735	up		BC013084		CDNA clone IMAGE:4153384	Hs.680380	ncRNA
IVGNh34685	21.2578	2.6971	2.82198	7.07134	up		uc003edp				ncRNA
IVGNh07561	25.7553	3.27385	2.81928	7.05811	up		AK093454		CDNA FLJ36135 fis, clone TESTI2024718	Hs.637057	ncRNA
IVGNh19228	22.1393	2.82511	2.8137	7.03087	up	CBFA2T3	BC062624	863	Core-binding factor, runt domain, alpha subunit 2; translocated to, 3		mRNA	16q24
IVGNh17624	2.91308	18.3635	-2.81275	7.02623	down	MAPKBP1	BC036660	23005	Mitogen activated protein kinase binding protein 1		mRNA	15q15.1
IVGNh37406	117.814	15.1045	2.80693	6.99796	up		uc003vfr				mRNA
IVGNh19879	24.3346	3.12719	2.80354	6.98152	up	TAC4	BC100841	255061	Tachykinin 4 (hemokinin)	Hs.434138	mRNA	17q21.33
IVGNh27078	2.19694	13.7252	-2.79979	6.96341	down		uc001mmh				mRNA
IVGNh36734	4.20829	26.2813	-2.79926	6.96083	down		uc003qcy				mRNA
IVGNh20167	19.9004	2.57108	2.79582	6.94425	up		BC113836		CDNA clone IMAGE:40053538	Hs.631488	ncRNA
IVGNh22415	230.957	1437.54	-2.79443	6.93758	down	ODC1	CR614398	4953	Ornithine decarboxylase 1		mRNA	2p25
IVGNh21375	2.40088	14.9166	-2.79181	6.925	down		BX648997	153346	Hypothetical protein LOC153346	Hs.483816	ncRNA
IVGNh06299	30.2958	3.92814	2.79067	6.91951	up		AK057520		CDNA FLJ32958 fis, clone TESTI2008234	Hs.671096	ncRNA
IVGNh15465	1240.82	7684.33	-2.78715	6.90265	down	E2F1	BC005098	1869	E2F transcription factor 1		mRNA	20q11.2
IVGNh26705	4.22047	26.1237	-2.78641	6.89912	down		uc001kgu				ncRNA
IVGNh32162	188.862	24.6745	2.77971	6.86714	up		uc002qim				mRNA
IVGNh36874	20.7402	2.71577	2.77647	6.85172	up		uc003qzy				mRNA
IVGNh14060	2.70701	16.615	-2.77424	6.84115	down	IL7R	AL713738	3575	Interleukin 7 receptor		ncRNA	5p13
IVGNh23656	2.26027	13.8507	-2.77192	6.83017	down		G30855				ncRNA
IVGNh14242	147.022	900.825	-2.77174	6.82932	down	ESCO2	AL832666	157570	Establishment of cohesion 1 homolog 2 (S. cerevisiae)	Hs.99480	mRNA	8p21.1
IVGNh36626	22.4428	2.95009	2.77089	6.82531	up		uc003poh				ncRNA
IVGNh31226	24.3939	3.22492	2.76266	6.78644	up		uc002ktr				ncRNA
IVGNh17187	20.3805	2.73164	2.74282	6.69377	up		BC033746				mRNA
IVGNh25686	17.7313	2.38512	2.73763	6.66974	up		uc001ebr				ncRNA
IVGNh15335	10.4008	62.2265	-2.73736	6.66851	down	C1orf135	BC000209	79000	Chromosome 1 open reading frame 135		mRNA	1p36.11
IVGNh33452	18.2589	2.4592	2.73582	6.66135	up		uc002wxc				mRNA
IVGNh02644	42.2364	5.68982	2.73551	6.65992	up	C7orf13	AF439977	129790	Chromosome 7 open reading frame 13		ncRNA	7q36
IVGNh23349	257.532	34.9835	2.72348	6.60463	up	PPARG	DQ356894	5468	Peroxisome proliferator-activated receptor gamma	Hs.162646	mRNA	3p25
IVGNh01012	4.66943	27.666	-2.72332	6.60393	down		AF038184		Clone 23900 mRNA sequence	Hs.665706	ncRNA
IVGNh18895	12954.8	1764.18	2.71988	6.5882	up	AKAP12	BC047728	9590	A kinase (PRKA) anchor protein (gravin) 12	Hs.371240	mRNA	6q24-q25
IVGNh28672	9.58635	56.6343	-2.71915	6.58484	down		uc001vin				ncRNA
IVGNh12728	25.3799	3.46762	2.71514	6.56658	up		AK130067		CDNA FLJ26557 fis, clone LNF01992	Hs.534221	ncRNA
IVGNh36278	17.7756	2.4324	2.71292	6.55646	up		uc003myn				mRNA
IVGNh05005	9.60149	56.4457	-2.71206	6.55258	down		AK026192		CDNA: FLJ22539 fis, clone HRC13227	Hs.17519	ncRNA
IVGNh12055	25.3368	3.47268	2.71059	6.54588	up	CRISP2	AK128009	7180	Cysteine-rich secretory protein 2	Hs.2042	mRNA	6p12.3
IVGNh36807	10534.6	1447.24	2.70723	6.53066	up		uc003qog				mRNA
IVGNh35982	21.3634	2.93495	2.7072	6.53055	up		uc003laj				mRNA
IVGNh07751	21.3099	2.92993	2.70606	6.52536	up		AK094001		CDNA FLJ36682 fis, clone UTERU2006651	Hs.99405	ncRNA
IVGNh38081	339.192	46.6971	2.70417	6.51682	up		uc003yuh				mRNA
IVGNh29458	275.574	1605.15	-2.69872	6.49228	down		uc001zml				mRNA
IVGNh27314	232.336	1348.25	-2.69334	6.46807	down		uc001odk				mRNA
IVGNh34202	77.3248	10.7345	2.69215	6.46275	up		uc003bqd				ncRNA
IVGNh23660	22.103	3.06875	2.69199	6.46206	up		G30860				ncRNA
IVGNh11565	25.1013	3.48712	2.69113	6.45817	up	HS3ST5	AK126930	222537	Heparan sulfate (glucosamine) 3-O-sulfotransferase 5		mRNA	6q21
IVGNh24633	18.8576	2.62304	2.6893	6.45002	up		M60626				mRNA
IVGNh05529	27.7392	3.86072	2.68845	6.44623	up		AK055023	219690	Hypothetical protein LOC219690	Hs.434134	ncRNA	10q22.2
IVGNh38344	30.4764	4.24544	2.68718	6.44052	up		uc004aji				mRNA
IVGNh00827	18.0507	2.51526	2.68675	6.43861	up		AB209752				mRNA
IVGNh37501	21.3643	2.98134	2.68464	6.42921	up		uc003vpv				ncRNA
IVGNh35491	90.9925	524.308	-2.68312	6.42244	down		uc003igi				ncRNA
IVGNh38409	23.4788	3.29606	2.67602	6.39089	up		uc004asy				mRNA
IVGNh32325	19.1601	2.69195	2.67485	6.38572	up		uc002ree				ncRNA
IVGNh10566	25.9274	3.64388	2.6744	6.38374	up		AK124906		CDNA FLJ42916 fis, clone BRHIP3026097	Hs.664963	ncRNA
IVGNh33202	29.9382	4.21092	2.67325	6.37865	up		uc002vpr				mRNA
IVGNh07988	27.3064	3.84154	2.67296	6.37735	up	MED26	AK094597	9441	Mediator complex subunit 26		ncRNA	19p13.11
IVGNh12750	2.31788	13.2466	-2.67127	6.3699	down		AK130154		CDNA FLJ26644 fis, clone MPE03015	Hs.673363	ncRNA
IVGNh13704	11.1246	63.5178	-2.66993	6.36399	down	IL1RL1	AL117622	9173	Interleukin 1 receptor-like 1	Hs.66	ncRNA	2q12
IVGNh38856	22.663	3.20302	2.6663	6.34801	up		uc004dko				mRNA
IVGNh22334	2092.11	295.927	2.66512	6.34279	up	DUSP1	CR612401	1843	Dual specificity phosphatase 1	Hs.171695	mRNA	5q34
IVGNh09961	65.7277	9.29974	2.66471	6.341	up	FAM13A	AK123724	10144	Family with sequence similarity 13, member A1	Hs.97270	mRNA	4q22.1
IVGNh25398	20.0332	2.84798	2.65785	6.31094	up		uc001cir				mRNA
IVGNh00456	73.1584	413.848	-2.65653	6.30516	down	HELLS	AB102723	3070	Helicase, lymphoid-specific		mRNA	10q24.2
IVGNh06286	18.4163	2.62146	2.65602	6.30291	up		AK057486		CDNA FLJ32924 fis, clone TESTI2006979	Hs.675861	ncRNA
IVGNh34550	7.82265	43.916	-2.64554	6.25732	down		uc003dmh				mRNA
IVGNh05862	2.384	13.37	-2.64407	6.25095	down	RNF165	AK055997	494470	Ring finger protein 165		ncRNA	18q21.1
IVGNh16447	4729.88	26517.2	-2.64358	6.24882	down	HSPE1	BC023518	3336	Heat shock 10kDa protein 1 (chaperonin 10)	Hs.1197	mRNA	2q33.1
IVGNh05951	200.536	1118.56	-2.63624	6.21708	down	WDR4	AK056343	10785	WD repeat domain 4	Hs.248815	mRNA	21q22.3
IVGNh33536	5.20195	28.9991	-2.63541	6.21352	down		uc002xik				ncRNA
IVGNh12520	18.0629	2.61027	2.63423	6.20843	up		AK129597	440129	Hypothetical gene supported by AK129597		ncRNA	13q12.2
IVGNh36561	26.9075	3.89006	2.63362	6.2058	up		uc003pfe				mRNA
IVGNh30748	146.232	813.742	-2.63284	6.20245	down		uc002iaj				mRNA
IVGNh27502	34.7372	5.02637	2.63236	6.20041	up		uc001pcz				mRNA
IVGNh04201	152.461	22.0694	2.63179	6.19796	up		AK023516		CDNA FLJ13454 fis, clone PLACE1003249	Hs.677192	ncRNA
IVGNh36429	23.7849	3.44776	2.62979	6.18934	up		uc003oog				mRNA
IVGNh29400	2.34135	12.9541	-2.62452	6.1668	down		uc001zbc				mRNA
IVGNh16031	622.726	90.9082	2.61959	6.14574	up	MXI1	BC016678	4601	MAX interactor 1		mRNA	10q24-q25
IVGNh16636	2.65663	14.6277	-2.61756	6.13712	down	KLRD1	BC028009	3824	Killer cell lectin-like receptor subfamily D, member 1		mRNA	12p13
IVGNh37156	22.0653	3.22589	2.61749	6.1368	up		uc003tso				ncRNA
IVGNh28746	17.0511	2.49371	2.61697	6.13461	up		uc001vqe				mRNA
IVGNh24150	22.4707	3.28745	2.61648	6.13251	up		G43106				ncRNA
IVGNh35443	29.9709	4.41134	2.60775	6.09551	up		uc003iaf				mRNA
IVGNh22605	20.3252	2.99639	2.60545	6.0858	up		CR619240		Full-length cDNA clone CS0DE007YA10 of Placenta of Homo sapiens (human)	Hs.662482	ncRNA
IVGNh30177	127.188	692.357	-2.60108	6.06742	down		uc002eeg				mRNA
IVGNh31009	74.5735	405.637	-2.59999	6.0628	down		uc002jns				mRNA
IVGNh30856	21.5088	3.18571	2.59871	6.05746	up		uc002iqz				mRNA
IVGNh06949	85.6748	12.6927	2.59834	6.05591	up	KLHL28	AK090972	54813	Kelch-like 28 (Drosophila)		mRNA	14q21.2
IVGNh15355	38.1645	5.65507	2.59809	6.05484	up		BC001205				mRNA
IVGNh23347	65.6463	9.72873	2.59786	6.05389	up	CXCL12	DQ345519	6387	Chemokine (C-X-C motif) ligand 12 (stromal cell-derived factor 1)		mRNA	10q11.1
IVGNh34257	279.744	41.4778	2.59717	6.05098	up		uc003bwq				mRNA
IVGNh16790	23.4278	3.47641	2.59602	6.04618	up	SNX25	BC029868	83891	Sorting nexin 25	Hs.369091	mRNA	4q35.1
IVGNh18118	197.191	1065.35	-2.5902	6.02182	down		BC040564				mRNA
IVGNh01383	39.7544	214.588	-2.58891	6.01645	down		AF086069		Full length insert cDNA clone YZ35C05	Hs.659670	ncRNA
IVGNh27656	34.3297	185.25	-2.58847	6.0146	down		uc001pyr				ncRNA
IVGNh24754	22.0567	3.29073	2.58821	6.0135	up		U10509		Clone 2C12 Cri-du-chat critical region mRNA, partial sequence	Hs.544235	ncRNA
IVGNh26729	15.1277	2.266	2.58244	5.98952	up		uc001kjn				ncRNA
IVGNh37935	2.42697	13.0239	-2.58046	5.98131	down		uc003xxs				mRNA
IVGNh27945	23.2994	3.50491	2.57631	5.96414	up		uc001rrp				mRNA
IVGNh17893	186.152	28.0082	2.57604	5.96299	up		BC038790		CDNA clone IMAGE:5271875	Hs.686189	ncRNA
IVGNh23084	2.39805	12.8029	-2.57306	5.95072	down	KDM6A	CR749602	7403	Ubiquitously transcribed tetratricopeptide repeat, X chromosome		ncRNA	Xp11.2
IVGNh07076	22.8346	3.44618	2.57162	5.94478	up		AK091440				ncRNA
IVGNh34493	19.0982	2.88445	2.57054	5.94032	up		uc003dfu				mRNA
IVGNh36184	19.4384	2.9374	2.56977	5.93714	up		uc003mib				mRNA
IVGNh16420	17.5836	2.66153	2.56737	5.9273	up	DSG2	BC022413	1829	Desmoglein 2	Hs.412597	ncRNA	18q12.1
IVGNh11270	191.314	1016.85	-2.56663	5.92422	down	MLX	AK126369	6945	MAX-like protein X	Hs.383019	mRNA	17q21.1
IVGNh23499	18.8637	2.86245	2.56376	5.91247	up	GHRL	EF139856	51738	Ghrelin/obestatin preprohormone		mRNA	3p26-p25
IVGNh03426	57.9205	306.863	-2.56198	5.90516	down		AK021443		CDNA FLJ11381 fis, clone HEMBA1000501	Hs.463677	ncRNA
IVGNh17267	2.53115	13.3675	-2.55739	5.88643	down	NPL	BC034429	80896	N-acetylneuraminate pyruvate lyase (dihydrodipicolinate synthase)		ncRNA	1q25
IVGNh38080	166.988	25.4575	2.55706	5.88506	up		uc003yue				mRNA
IVGNh13408	20.6243	3.14553	2.55644	5.88256	up	GALNTL2	AK225673	117248	UDP-N-acetyl-alpha-D-galactosamine:polypeptide N-acetylgalactosaminyltransferase-like 2	Hs.411308	mRNA	3p25.1
IVGNh25098	250.757	38.3309	2.55318	5.86927	up		uc001apa				mRNA
IVGNh06823	259.798	1363.04	-2.54789	5.8478	down	EXOSC2	AK090512	23404	Exosome component 2		mRNA	9q34
IVGNh05025	71.0821	10.9192	2.54609	5.84051	up	FER1L4	AK026266	80307	Fer-1-like 4 (C. elegans)	Hs.72222	mRNA	20q11.22
IVGNh32630	17.7818	2.73198	2.54585	5.83953	up		uc002ssu				mRNA
IVGNh14247	34.2466	5.26324	2.54541	5.83775	up	TNNT2	AL832707	7139	Troponin T type 2 (cardiac)		mRNA	1q32
IVGNh29399	14.986	2.30434	2.54466	5.83469	up		uc001zbb				mRNA
IVGNh26353	27.7197	4.26539	2.54364	5.83057	up		uc001ijo				mRNA
IVGNh25479	30.4413	159.178	-2.54307	5.82826	down		uc001cvh				mRNA
IVGNh13271	20.9658	3.23314	2.5405	5.81792	up		AK131366		CDNA FLJ16408 fis, clone UTERU2035978	Hs.543741	ncRNA
IVGNh35158	19.4011	2.99268	2.5401	5.81627	up		uc003gnp				mRNA
IVGNh27642	18.7214	2.89268	2.53768	5.80656	up		uc001pxd				ncRNA
IVGNh00346	41.8936	6.47548	2.53714	5.80438	up	C5orf53	AB073888	492311	Similar to bovine IgA regulatory protein		mRNA	5q31
IVGNh24901	17.85	2.77049	2.53119	5.78047	up		U66347				mRNA
IVGNh34366	25.4669	3.95896	2.5289	5.77133	up		uc003cmj				mRNA
IVGNh19352	7461.79	38629.2	-2.52862	5.77021	down		BC065179				mRNA
IVGNh05524	41.6411	6.48278	2.5268	5.76291	up		AK055008		CDNA FLJ30446 fis, clone BRACE2009255	Hs.208125	ncRNA
IVGNh05707	25.1703	3.93808	2.51963	5.73435	up		AK055529		CDNA FLJ30967 fis, clone HEART2000309, weakly similar to PTB-ASSOCIATED SPLICING FACTOR	Hs.659355	ncRNA
IVGNh34279	1251.17	195.796	2.51932	5.73313	up		uc003caq				mRNA
IVGNh08425	102.17	15.998	2.51848	5.72977	up	VLDLR	AK095744	7436	Very low density lipoprotein receptor	Hs.370422	mRNA	9p24
IVGNh11572	66.5062	10.4177	2.51792	5.72756	up		AK126941				mRNA
IVGNh03786	9.45683	48.5928	-2.51784	5.72724	down		AK022111		CDNA FLJ12049 fis, clone HEMBB1001996	Hs.655425	ncRNA
IVGNh26004	2.55824	13.1399	-2.51725	5.72491	down		uc001gng				mRNA
IVGNh30892	439.349	68.9152	2.51595	5.71973	up		uc002iwl				mRNA
IVGNh11239	3.51679	18.0399	-2.51539	5.71752	down		AK126297		CDNA FLJ44317 fis, clone TRACH3000586	Hs.26192	ncRNA
IVGNh09739	14.2557	2.23719	2.51526	5.71699	up		AK123275		CDNA FLJ41281 fis, clone BRAMY2037800	Hs.640248	ncRNA
IVGNh38814	24.9752	128.065	-2.51484	5.71535	down		uc004dbm				mRNA
IVGNh17885	30.6562	157.147	-2.51439	5.71358	down		BC038772				ncRNA
IVGNh38940	44.4448	227.755	-2.51392	5.71171	down		uc004eap				mRNA
IVGNh28944	20.4503	3.21418	2.51307	5.70835	up		uc001wqs				mRNA
IVGNh29918	130.927	670.512	-2.51302	5.70816	down		uc002ckf				mRNA
IVGNh25993	18.5928	2.92401	2.51219	5.70486	up		uc001gll				mRNA
IVGNh15147	2.77632	14.1929	-2.51045	5.69799	down		AY726584		Clone TESTIS-828 mRNA sequence	Hs.678188	ncRNA
IVGNh17715	17.4465	2.74953	2.50915	5.69286	up		BC037412		CDNA clone IMAGE:4939660	Hs.621206	ncRNA
IVGNh35200	2.36972	12.1006	-2.50882	5.69155	down		uc003gss				mRNA
IVGNh14989	19.28	3.03951	2.50867	5.69094	up	SCNN1A	AY365119	6337	Sodium channel, nonvoltage-gated 1 alpha		mRNA	12p13
IVGNh21507	19.7566	3.11788	2.50717	5.68505	up		CR591284		Full-length cDNA clone CS0DI086YE22 of Placenta Cot 25-normalized of Homo sapiens (human)	Hs.586291	ncRNA
IVGNh36156	18.6867	2.95335	2.50506	5.67673	up		uc003mdo				ncRNA
IVGNh08289	57.9932	295.302	-2.50477	5.67558	down	GINS4	AK095334	84296	GINS complex subunit 4 (Sld5 homolog)		mRNA	8p11.21
IVGNh12685	6.97864	35.5335	-2.50469	5.67527	down		AK129965		CDNA FLJ26455 fis, clone KDN03649	Hs.689401	ncRNA
IVGNh14998	3.64009	18.5006	-2.50205	5.6649	down	RPSAP52	AY387664	204010	Similar to 40S ribosomal protein SA (P40) (34/67 kDa laminin receptor) (Colon carcinoma laminin-binding protein) (NEM/1CHD4) (Multidrug resistance-associated protein MGr1-Ag)		mRNA	12q14.3
IVGNh34761	21.151	3.36077	2.49734	5.64642	up		uc003epg				ncRNA
IVGNh35542	18.1798	2.89434	2.49451	5.63535	up		uc003ilv				mRNA
IVGNh26653	24.4913	3.90394	2.49274	5.62845	up		uc001kab				ncRNA
IVGNh05675	23.0478	3.6773	2.49138	5.62317	up	BEND5	AK055449	79656	Chromosome 1 open reading frame 165		mRNA	1p33
IVGNh09619	747.668	119.312	2.49113	5.62218	up	ADORA2A	AK123058	135	Adenosine A2a receptor	Hs.197029	mRNA	22q11.23
IVGNh16907	18.222	2.91006	2.49004	5.61792	up	TACC2	BC031036	10579	Transforming, acidic coiled-coil containing protein 2		ncRNA	10q26
IVGNh23352	17.2727	2.75974	2.48936	5.6153	up		DQ372724		Chromosome 10 open reading frame 140 mRNA, partial sequence	Hs.642587	ncRNA
IVGNh20498	2059.97	329.384	2.48826	5.61099	up		BX537521				mRNA
IVGNh18286	18.6983	2.99456	2.48596	5.60207	up		BC041477		Homo sapiens, clone IMAGE:5246177, mRNA	Hs.569426	ncRNA
IVGNh14062	7.39969	37.0994	-2.48239	5.58821	down		AL713743				ncRNA
IVGNh19797	15.665	2.51585	2.4819	5.58632	up	ITK	BC094701	3702	IL2-inducible T-cell kinase		mRNA	5q31-q32
IVGNh36428	14.7247	2.3659	2.48125	5.5838	up		uc003oof				ncRNA
IVGNh07476	168.921	27.1702	2.47973	5.57791	up		AK093009		CDNA clone IMAGE:5311184	Hs.595233	ncRNA
IVGNh19401	2.48011	12.3986	-2.47823	5.57212	down		BC066351		CDNA clone IMAGE:4374199	Hs.570411	ncRNA
IVGNh14251	1259.89	203.113	2.47641	5.56511	up	GALNTL2	AL832736	117248	UDP-N-acetyl-alpha-D-galactosamine:polypeptide N-acetylgalactosaminyltransferase-like 2	Hs.411308	mRNA	3p25.1
IVGNh01769	401.179	64.7004	2.47587	5.56303	up		AF116660				mRNA
IVGNh34110	144.957	722.846	-2.47459	5.55809	down		uc003bbp				mRNA
IVGNh08346	29.9017	4.83165	2.47311	5.5524	up		AK095503	647509	Hypothetical LOC647509	Hs.448598	ncRNA
IVGNh22851	4.36008	21.7168	-2.47291	5.55164	down	RPL39	CR625387	6170	Ribosomal protein L39	Hs.300141	ncRNA	Xq24
IVGNh31342	29.0892	144.706	-2.4711	5.54465	down		uc002ljp				mRNA
IVGNh33998	2.35036	11.6856	-2.47031	5.54164	down		uc003ait				mRNA
IVGNh10066	19.5928	3.17284	2.46995	5.54025	up	PPP1R1A	AK123969	5502	Protein phosphatase 1, regulatory (inhibitor) subunit 1A		mRNA	12q13.2
IVGNh18321	2.47115	12.2794	-2.46951	5.53857	down		BC041838		CDNA clone IMAGE:5268742	Hs.639367	ncRNA
IVGNh30769	88.3533	438.796	-2.46872	5.53554	down		uc002idv				mRNA
IVGNh04680	14.8835	2.41483	2.46719	5.52966	up		AK024867				ncRNA
IVGNh33954	33.462	5.42971	2.46705	5.52911	up		uc002zzy				mRNA
IVGNh35532	14.328	2.32511	2.46694	5.52871	up		uc003ikz				ncRNA
IVGNh26446	25.607	4.15552	2.46691	5.52858	up		uc001ivh				mRNA
IVGNh18561	1513.02	245.595	2.46655	5.5272	up		BC043196				mRNA
IVGNh34243	53.8073	266.707	-2.46591	5.52475	down		uc003buy				mRNA
IVGNh11405	2.48439	12.2999	-2.46422	5.51828	down		AK126616		CDNA FLJ44654 fis, clone BRACE2047232	Hs.666052	ncRNA
IVGNh11523	17.3242	2.81747	2.46379	5.51663	up	C20orf46	AK126837	55321	Chromosome 20 open reading frame 46		mRNA	20p13
IVGNh14455	26.7542	4.35865	2.46128	5.50706	up	ZNF541	AL833862	84215	Zinc finger protein 541	Hs.14161	mRNA	19q13.33
IVGNh35723	53.5185	8.72322	2.46058	5.50436	up		uc003jho				mRNA
IVGNh11413	405.31	66.0691	2.46045	5.50389	up		AK126631				mRNA
IVGNh25893	21.7351	3.54371	2.46017	5.50281	up		uc001fup				mRNA
IVGNh15751	17.7713	2.89753	2.46012	5.50263	up		BC011805				ncRNA
IVGNh04697	703.507	114.821	2.45864	5.497	up		AK024898		CDNA: FLJ21245 fis, clone COL01184	Hs.99785	ncRNA
IVGNh18206	22.0128	3.59395	2.45818	5.49521	up		BC040918	400548	Hypothetical gene supported by BC040918		ncRNA	16q24.1
IVGNh17151	2.27889	11.2298	-2.45745	5.49246	down		BC033531		CDNA clone IMAGE:4822700	Hs.638907	ncRNA
IVGNh25384	312.693	1538.8	-2.45551	5.48508	down		uc001cgl				mRNA
IVGNh30601	22.9246	3.75148	2.45483	5.48249	up		uc002gux				mRNA
IVGNh13629	74.4348	12.1839	2.45447	5.48112	up		AL110111		EST from clone 113497, 5' end	Hs.655851	ncRNA
IVGNh04250	1728.76	283.118	2.45373	5.47831	up		AK023647		Homo sapiens, clone IMAGE:4393354, mRNA	Hs.43047	ncRNA
IVGNh17306	36.1522	177.392	-2.45132	5.46916	down	ESCO2	BC034641	157570	Establishment of cohesion 1 homolog 2 (S. cerevisiae)	Hs.99480	mRNA	8p21.1
IVGNh37190	19.8135	3.25604	2.44877	5.45949	up		uc003tws				mRNA
IVGNh16179	29.0458	4.77402	2.44852	5.45857	up		BC018444		Homo sapiens, clone IMAGE:4449565, mRNA	Hs.551655	ncRNA
IVGNh38408	16.4108	2.69753	2.44841	5.45813	up		uc004asx				mRNA
IVGNh07809	19.6929	3.23781	2.44806	5.4568	up	TPM1	AK094175	7168	Tropomyosin 1 (alpha)	Hs.133892	ncRNA	15q22.1
IVGNh11715	15.9026	2.62244	2.44375	5.44055	up		AK127261	401557	FLJ45328 protein		ncRNA	9q34.3
IVGNh25738	6.05226	29.5408	-2.44369	5.44033	down		uc001ell				mRNA
IVGNh02356	17.2748	2.84969	2.44327	5.43872	up	GAP43	AF279774	2596	Growth associated protein 43	Hs.134974	mRNA	3q13.1-q13.2
IVGNh16982	15.2086	2.5109	2.44209	5.43427	up		BC031944		CDNA clone IMAGE:4837965	Hs.104944	ncRNA
IVGNh14859	97.772	16.1552	2.44089	5.42979	up	SLC2A3	AY357941	6515	Solute carrier family 2 (facilitated glucose transporter), member 3	Hs.419240	mRNA	12p13.3
IVGNh32526	18.6611	3.084	2.44064	5.42881	up		uc002sdf				ncRNA
IVGNh18283	16.601	2.7444	2.44018	5.42709	up		BC041469		Homo sapiens, clone IMAGE:5219794, mRNA	Hs.617089	ncRNA
IVGNh28582	18.6963	3.09109	2.44004	5.42656	up		uc001uzh				ncRNA
IVGNh23954	20.9727	102.081	-2.43966	5.42512	down		G36722				ncRNA
IVGNh36631	15.0612	2.49343	2.43811	5.4193	up		uc003ppa				mRNA
IVGNh30566	18.4396	3.0546	2.43722	5.41598	up		uc002gpb				mRNA
IVGNh13323	17.5871	2.91374	2.43705	5.41532	up		AK131540				mRNA
IVGNh22285	25.2054	122.231	-2.43433	5.40514	down		CR611122		Full-length cDNA clone CS0DF022YM06 of Fetal brain of Homo sapiens (human)	Hs.593461	ncRNA
IVGNh38358	13.9987	2.32493	2.4335	5.40202	up		uc004alj				ncRNA
IVGNh30146	15.8765	76.8895	-2.43242	5.398	down		uc002dzh				ncRNA
IVGNh38200	2.15527	10.4361	-2.43218	5.39707	down		uc003zlk				mRNA
IVGNh22802	3573.08	17266.8	-2.42929	5.38628	down	PSMG1	CR624273	8624	Proteasome (prosome, macropain) assembly chaperone 1		mRNA	21q22.3
IVGNh10953	275.492	1330.86	-2.42881	5.38449	down		AK125763				mRNA
IVGNh34029	841.597	4049.28	-2.42299	5.36282	down		uc003anw				mRNA
IVGNh21003	22.814	3.81748	2.4227	5.36174	up	CELF2	BX647703	10659	CUG triplet repeat, RNA binding protein 2	Hs.309288	ncRNA	10p13
IVGNh38636	15.4254	2.58129	2.42262	5.36144	up		uc004bxu				ncRNA
IVGNh29830	187.836	903.375	-2.42237	5.36052	down		uc002bpt				mRNA
IVGNh35395	25.9808	4.35574	2.41993	5.35145	up		uc003htq				mRNA
IVGNh12308	4.95984	23.8065	-2.41952	5.34992	down	LMTK2	AK128506	22853	Lemur tyrosine kinase 2	Hs.444179	mRNA	7q21.3
IVGNh17946	2.52801	12.1092	-2.41655	5.33894	down		BC039305		CDNA clone IMAGE:4838406	Hs.407640	ncRNA
IVGNh24370	2.39826	11.477	-2.41521	5.33396	down		G65608				ncRNA
IVGNh20813	2.30279	11.0162	-2.4147	5.33208	down	SERPINB7	BX641156	8710	Serpin peptidase inhibitor, clade B (ovalbumin), member 7	Hs.138202	mRNA	18q21.33
IVGNh24769	2.39682	11.4643	-2.41448	5.33127	down	TCF7L1	U15553	83439	Transcription factor 7-like 1 (T-cell specific, HMG-box)		ncRNA	2p11.2
IVGNh16751	20.9444	3.53095	2.41191	5.32178	up		BC029452		Homo sapiens, clone IMAGE:3681561, mRNA	Hs.662210	ncRNA
IVGNh08780	542.92	91.6555	2.40992	5.31444	up	RDH13	AK096798	112724	Retinol dehydrogenase 13 (all-trans/9-cis)	Hs.327631	mRNA	19q13.42
IVGNh30464	2.3697	11.2968	-2.40966	5.3135	down		uc002fyg				mRNA
IVGNh10957	15.4416	2.60975	2.40831	5.30854	up		AK125770		CDNA FLJ43782 fis, clone TESTI2051791	Hs.524849	ncRNA
IVGNh11153	1468.21	248.179	2.40807	5.30764	up	AKAP12	AK126161	9590	A kinase (PRKA) anchor protein (gravin) 12	Hs.371240	ncRNA	6q24-q25
IVGNh14728	4.40893	20.9858	-2.40744	5.30531	down	FBN3	AY165865	84467	Fibrillin 3	Hs.370362	mRNA	19p13
IVGNh27294	15.7016	2.65804	2.40595	5.29984	up		uc001nzz				mRNA
IVGNh16684	15.5013	2.62611	2.40486	5.29585	up	TBC1D26	BC028414	353149	Hypothetical protein MGC51025		mRNA	17p11.2
IVGNh06991	195.762	33.1799	2.40419	5.29338	up		AK091099				ncRNA
IVGNh02601	15.6544	2.65511	2.4032	5.28974	up		AF387616		Gm140	Hs.518456	ncRNA
IVGNh10144	18.1509	3.07885	2.40305	5.2892	up		AK124128		CDNA FLJ42134 fis, clone TESTI2035124	Hs.661039	ncRNA
IVGNh29782	16.9718	2.87893	2.40301	5.28905	up		uc002bgr				ncRNA
IVGNh21099	16.9654	2.87855	2.40265	5.28775	up	C16orf71	BX648126	146562	Chromosome 16 open reading frame 71		mRNA	16p13.3
IVGNh05495	2.58823	12.2692	-2.40153	5.28364	down		AK054951		CDNA FLJ30389 fis, clone BRACE2008276	Hs.680617	ncRNA
IVGNh31769	15.7569	2.67646	2.40106	5.28192	up		uc002nwk				ncRNA
IVGNh14435	166.007	784.26	-2.39661	5.26566	down	IPPK	AL833701	64768	Inositol 1,3,4,5,6-pentakisphosphate 2-kinase		mRNA	9q22.31
IVGNh37922	31.2767	5.33414	2.39523	5.26061	up		uc003xwd				mRNA
IVGNh13566	17.8308	3.04193	2.39478	5.25897	up	C9orf144	AL080137	389715	Chromosome 9 open reading frame 144		ncRNA	9p13.2
IVGNh19614	14.7998	2.53014	2.39176	5.24797	up	CDRT15	BC071823	146822	CMT1A duplicated region transcript 15		ncRNA	17p12
IVGNh19931	29.2454	5.00149	2.39125	5.24612	up	WFDC13	BC104423	164237	WAP four-disulfide core domain 13	Hs.406733	ncRNA	20q13.12
IVGNh10684	333.105	57.021	2.38988	5.24115	up	C20orf195	AK125168	79025	Chromosome 20 open reading frame 195	Hs.197755	mRNA	20q13.33
IVGNh03970	3.71896	17.4842	-2.38961	5.24017	down		AK022401				mRNA
IVGNh27627	170.246	799.977	-2.38887	5.23746	down		uc001pvd				mRNA
IVGNh25791	16.0162	2.74369	2.38882	5.23727	up		uc001fbc				mRNA
IVGNh00058	14.4427	2.47641	2.38749	5.23245	up	2012-09-04	AB010642	5414	Septin 4	Hs.287518	ncRNA	17q23
IVGNh14301	24.1831	4.15155	2.38575	5.22616	up	PIK3R6	AL833037	146850	Chromosome 17 open reading frame 38	Hs.255809	mRNA	17p13.1
IVGNh14906	2.21243	10.3677	-2.38492	5.22317	down	ADAM18	AY358321	8749	ADAM metallopeptidase domain 18	Hs.127930	mRNA	8p11.22
IVGNh12316	2.39809	11.2297	-2.38389	5.21944	down		AK128528		CDNA FLJ46686 fis, clone TRACH3011454	Hs.689458	ncRNA
IVGNh18429	552.34	2584.94	-2.38303	5.21631	down	C9orf140	BC042162	89958	Chromosome 9 open reading frame 140	Hs.19322	mRNA	9q34.3
IVGNh03380	145.325	25.0041	2.38252	5.21445	up		AK002028		CDNA FLJ11166 fis, clone PLACE1007242	Hs.568230	ncRNA
IVGNh34641	20.7326	3.57037	2.38123	5.2098	up		uc003dxs				mRNA
IVGNh00287	2.50023	11.6724	-2.37949	5.20354	down	SLITRK2	AB058757	84631	SLIT and NTRK-like family, member 2	Hs.320368	mRNA	Xq27.3
IVGNh29632	16.5474	2.85684	2.37758	5.19664	up		uc002amj				ncRNA
IVGNh32844	28.4846	4.93793	2.37168	5.17542	up		uc002tyw				ncRNA
IVGNh24588	14.9765	2.59651	2.37152	5.17487	up	KRT6A	M21389	3853	Keratin 6A		mRNA	12q12-q13
IVGNh32686	44.6098	7.75119	2.36834	5.16348	up		uc002tah				mRNA
IVGNh01648	2.31201	10.706	-2.36773	5.16127	down		AF090919				mRNA
IVGNh10057	23.6821	4.11843	2.3671	5.15904	up	PPP1R1B	AK123950	84152	Protein phosphatase 1, regulatory (inhibitor) subunit 1B (dopamine and cAMP regulated phosphoprotein, DARPP-32)	Hs.286192	mRNA	17q12
IVGNh14045	28.9127	5.0285	2.36698	5.15858	up		AL713660	202025	Hypothetical protein DKFZp667E0512		ncRNA	4p16.1
IVGNh31270	17.9674	82.9986	-2.36423	5.14878	down		uc002lal				ncRNA
IVGNh16663	28.7268	5.00905	2.36326	5.14532	up	HOXD1	BC028190	3231	Homeobox D1	Hs.83465	mRNA	2q31.1
IVGNh08416	2.37969	10.9706	-2.36132	5.13841	down	ADCYAP1	AK095723	116	Adenylate cyclase activating polypeptide 1 (pituitary)		ncRNA	18p11
IVGNh10581	45.488	209.649	-2.36095	5.13707	down	ADAMTS9	AK124945	56999	ADAM metallopeptidase with thrombospondin type 1 motif, 9		mRNA	3p14.1
IVGNh00692	20.4835	3.58174	2.3592	5.13085	up	FGF11	AB209390	2256	Fibroblast growth factor 11		mRNA	17p13.1
IVGNh17548	13.8407	2.42043	2.35906	5.13036	up	MYCBPAP	BC036358	84073	MYCBP associated protein	Hs.398196	ncRNA	17q21.33
IVGNh19251	2.36898	10.879	-2.35574	5.11858	down	C14orf166B	BC062799	145497	Chromosome 14 open reading frame 166B	Hs.147276	mRNA	14q24.3
IVGNh19513	112.958	19.8072	2.35517	5.11653	up		BC069218		CDNA clone IMAGE:6461731	Hs.493893	ncRNA
IVGNh14872	15.7307	2.75841	2.35514	5.11645	up		AY358179		Clone DNA147310 GSQS6193 (UNQ6193)	Hs.668606	ncRNA
IVGNh35800	18.9061	3.31691	2.35441	5.11385	up		uc003jsg				ncRNA
IVGNh06485	2.61124	11.9755	-2.35381	5.11172	down		AK058030		CDNA FLJ25301 fis, clone STM07812	Hs.680544	ncRNA
IVGNh02900	22.9958	4.03616	2.35378	5.11163	up	CD244	AJ245377	51744	CD244 molecule, natural killer cell receptor 2B4	Hs.157872	mRNA	1q23.3
IVGNh09552	209.471	36.8129	2.35194	5.10509	up		AK122840				mRNA
IVGNh07013	55.6544	9.78121	2.35188	5.1049	up		AK091173		CDNA FLJ33854 fis, clone CTONG2005890	Hs.661791	ncRNA
IVGNh09409	2.51593	11.5227	-2.35184	5.10474	down		AK098498		CDNA FLJ25632 fis, clone STM03991	Hs.638380	ncRNA
IVGNh26103	15.991	2.81085	2.35165	5.10409	up		uc001hab				mRNA
IVGNh18551	2.09884	9.59957	-2.3499	5.0979	down		BC043176		CDNA clone IMAGE:4793159	Hs.105268	ncRNA
IVGNh06115	41.2886	188.569	-2.34781	5.09049	down	COQ3	AK056955	51805	Coenzyme Q3 homolog, methyltransferase (S. cerevisiae)		mRNA	6q16.2
IVGNh18728	14.5303	2.56226	2.34705	5.08784	up		BC045184		CDNA clone IMAGE:5295011	Hs.532159	ncRNA
IVGNh26087	16.2082	2.86044	2.34589	5.08373	up		uc001gyh				mRNA
IVGNh33125	2031	358.712	2.34477	5.07979	up		uc002vgp				mRNA
IVGNh32866	23.0164	4.07206	2.34231	5.07113	up		uc002ubt				ncRNA
IVGNh04564	65.4045	297.295	-2.34096	5.0664	down	CHTF18	AK024476	63922	CTF18, chromosome transmission fidelity factor 18 homolog (S. cerevisiae)	Hs.153850	mRNA	16p13.3
IVGNh00664	35.024	159.174	-2.34071	5.06553	down	CDC7	AB209337	8317	Cell division cycle 7 homolog (S. cerevisiae)		mRNA	1p22
IVGNh11119	17.5593	3.11123	2.34015	5.06354	up		AK126105				mRNA
IVGNh38528	14.3182	2.5388	2.3391	5.05987	up		uc004biw				mRNA
IVGNh31562	19.4348	3.44807	2.33825	5.0569	up		uc002mtk				ncRNA
IVGNh21650	2983.53	13513.1	-2.3358	5.04831	down	PARP1	CR594695	142	Poly (ADP-ribose) polymerase family, member 1	Hs.177766	mRNA	1q41-q42
IVGNh23785	15.1382	2.69319	2.33428	5.04299	up		G36515				ncRNA
IVGNh03773	2.48081	11.2096	-2.33238	5.03637	down		AK022092		CDNA FLJ12030 fis, clone HEMBB1001868	Hs.160572	ncRNA
IVGNh25537	13.9536	2.4876	2.33128	5.03253	up		uc001dds				mRNA
IVGNh17599	112.266	20.0168	2.33111	5.03192	up		BC036581		CDNA clone IMAGE:4795984	Hs.258228	ncRNA
IVGNh23989	2.68328	12.0998	-2.32944	5.0261	down		G36766				ncRNA
IVGNh38201	2.3767	10.7103	-2.3285	5.02282	down		uc003zln				mRNA
IVGNh25587	25.6134	4.57695	2.32791	5.02077	up		uc001dli				mRNA
IVGNh14517	44.9577	202.432	-2.32733	5.01874	down	CYP1A1	AM233518	1543	Cytochrome P450, family 1, subfamily A, polypeptide 1	Hs.72912	mRNA	15q24.1
IVGNh05614	372.212	1674.16	-2.32577	5.01332	down	FARSB	AK055289	10056	Phenylalanyl-tRNA synthetase, beta subunit		mRNA	2q36.1
IVGNh09187	242.226	43.3691	2.32509	5.01095	up		AK097888				ncRNA
IVGNh34326	14.2446	2.55134	2.32456	5.00912	up		uc003chc				mRNA
IVGNh24698	306.951	55.0266	2.32328	5.00469	up	ODF3B	S72487	440836	Similar to MGC52679 protein		mRNA	22q13.33
IVGNh31636	24.0665	4.31763	2.32219	5.0009	up		uc002nfc				mRNA
IVGNh04109	25.0861	112.48	-2.32124	4.9976	down	CCDC138	AK023150	165055	Coiled-coil domain containing 138	Hs.362702	ncRNA	2q12.3
IVGNh37871	123.072	551.604	-2.32066	4.99561	down		uc003xny				mRNA
IVGNh34469	16.8388	3.02758	2.31902	4.98994	up		uc003dbq				mRNA
IVGNh13781	39.1333	7.03671	2.3189	4.98951	up		AL136837	84214	Hypothetical protein DKFZp434F142		ncRNA	7q11.21
IVGNh23280	381.832	1707.65	-2.31753	4.98479	down		D84430_8				mRNA
IVGNh16917	16.0968	2.89866	2.31679	4.98223	up	PXT1	BC031105	222659	Peroxisomal, testis specific 1		ncRNA	6p21.31
IVGNh33370	48.5155	216.861	-2.31678	4.98219	down		uc002wmm				mRNA
IVGNh17378	14.7015	2.64788	2.31652	4.98131	up		BC035152		CDNA clone IMAGE:5265084	Hs.678899	mRNA
IVGNh00768	27.2422	4.90758	2.31623	4.98029	up	CD72	AB209587	971	CD72 molecule	Hs.116481	mRNA	9p13.3
IVGNh10206	13.3717	2.41	2.31555	4.97796	up		AK124220				mRNA
IVGNh16638	2.26922	10.1288	-2.31473	4.97511	down		BC028018		Homo sapiens, Similar to serine/arginine repetitive matrix 1, clone IMAGE:5216925, mRNA	Hs.277215	ncRNA
IVGNh17344	21.5512	3.891	2.31303	4.96925	up		BC034995				mRNA
IVGNh19118	2.63217	11.7337	-2.31286	4.96869	down		BC054879	55338	Hypothetical protein FLJ11292		mRNA	5q14.3
IVGNh29854	25.7607	4.65621	2.31142	4.9637	up		uc002bta				ncRNA
IVGNh15198	20.0535	3.62702	2.31047	4.96044	up	SHH	AY927454	6469	Sonic hedgehog homolog (Drosophila)	Hs.164537	mRNA	7q36
IVGNh29549	20.0879	3.6343	2.31005	4.95899	up		uc001zyw				ncRNA
IVGNh15061	27.3661	4.95174	2.30985	4.95832	up	MID1	AY539998	4281	Midline 1 (Opitz/BBB syndrome)	Hs.27695	mRNA	Xp22
IVGNh26675	12.8477	2.32547	2.30939	4.95674	up		uc001kcp				mRNA
IVGNh39128	14.8669	2.69104	2.30934	4.95656	up		Y13870		MRNA containing (CAG)6 repeat, clone CZ-CAG-12	Hs.543518	ncRNA
IVGNh34663	18.6216	3.37384	2.30799	4.95192	up		uc003ebe				ncRNA
IVGNh25784	31.3222	5.68032	2.30661	4.94721	up		uc001eze				ncRNA
IVGNh03140	6.89162	30.5682	-2.30565	4.94388	down	DEPDC1	AK000361	55635	DEP domain containing 1	Hs.445098	mRNA	1p31.2
IVGNh29338	16.5429	3.00211	2.30564	4.94386	up		uc001ysc				mRNA
IVGNh17414	34.8138	6.32044	2.30503	4.94179	up	SORBS2	BC035329	8470	Sorbin and SH3 domain containing 2		mRNA	4q35.1
IVGNh26479	18.4997	3.36361	2.30289	4.93447	up		uc001jah				ncRNA
IVGNh05960	2.48233	10.9835	-2.30209	4.93172	down		AK056398	152274	Hypothetical protein LOC152274	Hs.434128	ncRNA	3p25.1
IVGNh11013	4.27791	18.9139	-2.301	4.92799	down		AK125889		CDNA FLJ43901 fis, clone TESTI4010076	Hs.663130	ncRNA
IVGNh17091	4.38532	19.3843	-2.30066	4.92684	down		BC033051	729303	Hypothetical protein LOC729303	Hs.157859	ncRNA
IVGNh28939	30.6666	5.6032	2.29582	4.91033	up		uc001wqd				mRNA
IVGNh19633	2.57162	11.3262	-2.29545	4.90906	down	LPAR1	BC073167	1902	Endothelial differentiation, lysophosphatidic acid G-protein-coupled receptor, 2	Hs.126667	mRNA	9q31.3
IVGNh16833	20.2695	3.706	2.29485	4.90701	up	CD79B	BC030210	974	CD79b molecule, immunoglobulin-associated beta	Hs.89575	ncRNA	17q23
IVGNh25238	22.7125	4.15641	2.29355	4.90261	up		uc001bjs				mRNA
IVGNh32687	25.6802	4.69954	2.29354	4.90256	up		uc002tai				mRNA
IVGNh28626	52.9535	9.69699	2.29259	4.89935	up		uc001vdn				ncRNA
IVGNh03978	21.9064	4.01323	2.29199	4.8973	up		AK022418				ncRNA
IVGNh22598	3541.06	648.858	2.29168	4.89625	up	AKAP12	CR619037	9590	A kinase (PRKA) anchor protein (gravin) 12	Hs.371240	ncRNA	6q24-q25
IVGNh36388	3073.32	13480.5	-2.28953	4.88897	down		uc003ois				mRNA
IVGNh18284	16.4771	3.02464	2.2891	4.8875	up	LAMA1	BC041471	284217	Laminin, alpha 1	Hs.270364	ncRNA	18p11.3
IVGNh18208	2.35359	10.3158	-2.28845	4.88532	down		BC040923		CDNA clone IMAGE:5767930	Hs.618449	ncRNA
IVGNh01579	21.4428	3.93851	2.28825	4.88462	up		AF087976		Full length insert cDNA clone YW26C09	Hs.233343	ncRNA
IVGNh09096	17.9234	3.29231	2.28814	4.88427	up	EFHB	AK097644	151651	EF-hand domain family, member B	Hs.120196	mRNA	3p24.3
IVGNh18580	21.7896	4.0038	2.28767	4.88265	up		BC043250	55542	Hypothetical protein DKFZp434O0320	Hs.558087	ncRNA
IVGNh08985	245.648	1075.45	-2.28681	4.87974	down		AK097300				mRNA
IVGNh36140	844.071	155.208	2.28664	4.87917	up		uc003mbu				mRNA
IVGNh10673	19.9909	3.67677	2.2863	4.87803	up		AK125145		CDNA FLJ43155 fis, clone DFNES2000471	Hs.570815	ncRNA
IVGNh11073	15.2659	2.81073	2.28476	4.87285	up		AK126019		CDNA FLJ44031 fis, clone TESTI4027969	Hs.537348	ncRNA
IVGNh29734	14.3385	2.64286	2.28319	4.86752	up		uc002bay				ncRNA
IVGNh36304	21.5774	3.9799	2.28219	4.86416	up		uc003nbx				mRNA
IVGNh00831	203.7	888.491	-2.28144	4.86164	down	PDSS1	AB209763	23590	Prenyl (decaprenyl) diphosphate synthase, subunit 1		mRNA	10p12.1
IVGNh07739	16.5319	3.05545	2.27927	4.85431	up		AK093960		CDNA FLJ36641 fis, clone TRACH2019154	Hs.616897	ncRNA
IVGNh36875	21.3828	3.95294	2.27892	4.85316	up		uc003rad				ncRNA
IVGNh06861	20.403	3.77716	2.27688	4.84628	up	KIAA1984	AK090683	84960	KIAA1984		mRNA	9q34.3
IVGNh13699	66.1616	12.2565	2.27593	4.84308	up		AL117598		MRNA; cDNA DKFZp564H1663 (from clone DKFZp564H1663)	Hs.633204	ncRNA
IVGNh36398	19.7522	3.66383	2.27406	4.83682	up		uc003okt				mRNA
IVGNh14995	15.7072	2.9169	2.27239	4.83123	up	GGNBP1	AY383627	449520	Gametogenetin binding protein 1		mRNA	6p21
IVGNh13671	20.5562	3.8188	2.27185	4.82943	up		AL117454		MRNA; cDNA DKFZp586J1717 (from clone DKFZp586J1717)	Hs.458733	ncRNA
IVGNh12228	2.2529	9.75811	-2.27135	4.82773	down		AK128365		CDNA FLJ46508 fis, clone THYMU3031402	Hs.636935	ncRNA
IVGNh30482	20.2455	3.76803	2.26919	4.82052	up		uc002gbg				ncRNA
IVGNh38820	48.0821	8.9519	2.2687	4.8189	up		uc004ddf				mRNA
IVGNh14194	18.3761	3.42171	2.26851	4.81827	up	LRRK2	AL832453	120892	Leucine-rich repeat kinase 2	Hs.187636	mRNA	12q12
IVGNh26486	3.77414	16.3058	-2.26769	4.81553	down		uc001jbk				ncRNA
IVGNh31550	15.6439	2.91575	2.26713	4.81366	up		uc002msf				ncRNA
IVGNh09354	3.84803	16.6164	-2.26695	4.81303	down		AK098339		CDNA FLJ41020 fis, clone UTERU2019163	Hs.661959	ncRNA
IVGNh05143	190.213	820.579	-2.26556	4.8084	down	PASK	AK026769	23178	PAS domain containing serine/threonine kinase	Hs.397891	mRNA	2q37.3
IVGNh34033	16.7396	3.1251	2.26476	4.80574	up		uc003aoy				ncRNA
IVGNh28828	14.1303	2.64116	2.26302	4.79995	up		uc001wcx				mRNA
IVGNh22233	294.086	1266.35	-2.26289	4.79953	down	RFC2	CR610195	5982	Replication factor C (activator 1) 2, 40kDa		mRNA	7q11.23
IVGNh15585	13.6927	2.5601	2.26261	4.79859	up	P2RX5	BC008319	5026	Purinergic receptor P2X, ligand-gated ion channel, 5	Hs.408615	mRNA	17p13.3
IVGNh18212	243.315	45.5024	2.26229	4.79751	up		BC040965		Homo sapiens, clone IMAGE:5747561, mRNA	Hs.657571	ncRNA
IVGNh07384	375.966	1618.04	-2.2621	4.79689	down	EXOSC2	AK092727	23404	Exosome component 2		mRNA	9q34
IVGNh08999	22.985	4.29938	2.26197	4.79645	up		AK097337				ncRNA
IVGNh08299	32.1046	6.0072	2.26149	4.79486	up	C21orf125	AK095355	284836	Chromosome 21 open reading frame 125	Hs.146127	mRNA	21q22.3
IVGNh04453	3.976	17.0806	-2.2595	4.78825	down		AK024207		CDNA FLJ14145 fis, clone MAMMA1002941	Hs.677163	ncRNA
IVGNh18720	13.444	2.5237	2.25682	4.77937	up	LAMB4	BC045172	22798	Laminin, beta 4	Hs.62022	mRNA	7q31
IVGNh35939	334.731	1434.93	-2.25644	4.7781	down		uc003kuc				mRNA
IVGNh05626	20.1906	3.79314	2.25569	4.77562	up		AK055320		CDNA FLJ30758 fis, clone FEBRA2000491	Hs.661412	ncRNA
IVGNh11848	248.322	1063.92	-2.25564	4.77547	down	SCLY	AK127520	51540	Selenocysteine lyase		mRNA	2q37.3
IVGNh36022	27.7252	5.20901	2.25559	4.77529	up		uc003lin				ncRNA
IVGNh12576	22.8598	4.29553	2.25538	4.7746	up		AK129697		CDNA FLJ26186 fis, clone ADG04757	Hs.640048	ncRNA
IVGNh28236	64.5874	276.587	-2.25494	4.77313	down		uc001tjd				mRNA
IVGNh16661	41.572	177.978	-2.25454	4.77184	down	DNA2	BC028188	1763	DNA2 DNA replication helicase 2-like (yeast)		mRNA	10q21.3-q22.1
IVGNh14457	18.2922	3.44162	2.25354	4.76852	up		AL833870		MRNA; cDNA DKFZp434O232 (from clone DKFZp434O232)	Hs.684415	ncRNA
IVGNh22746	3.45803	14.7931	-2.25343	4.76816	down	RPL35	CR622666	11224	Ribosomal protein L35	Hs.182825	mRNA	9q34.1
IVGNh27657	26.7846	114.522	-2.25268	4.76566	down		uc001pys				ncRNA
IVGNh05945	14.2644	2.68562	2.25256	4.76529	up		AK056311		CDNA FLJ31749 fis, clone NT2RI2007386	Hs.543744	ncRNA
IVGNh11604	21.0441	3.96232	2.25247	4.76498	up		AK127006				mRNA
IVGNh35382	224.331	42.2919	2.25065	4.75897	up		uc003hsa				mRNA
IVGNh31395	48.7212	9.19614	2.24892	4.75328	up		uc002lsi				ncRNA
IVGNh25530	3.87393	16.5152	-2.24845	4.75173	down		uc001dcb				mRNA
IVGNh11439	14.4079	2.72045	2.24841	4.75158	up	GPR115	AK126683	221393	G protein-coupled receptor 115	Hs.150131	mRNA	6p12.3
IVGNh27803	333.82	63.0459	2.24807	4.75046	up		uc001qts				mRNA
IVGNh16609	25.5419	4.82929	2.24646	4.74516	up	TPPP2	BC027610	122664	Tubulin polymerization-promoting protein family member 2	Hs.406966	mRNA	14q11.2
IVGNh33916	46.6244	198.41	-2.24586	4.7432	down		uc002ztc				mRNA
IVGNh14722	15.9366	3.01661	2.24481	4.73976	up	NLRP9	AY154464	338321	NLR family, pyrin domain containing 9		mRNA	19q13.42
IVGNh35315	13.9023	2.63295	2.24405	4.73725	up		uc003hji				mRNA
IVGNh17643	3.39371	14.4056	-2.24222	4.73125	down	ADAMTS9	BC036770	56999	ADAM metallopeptidase with thrombospondin type 1 motif, 9		mRNA	3p14.1
IVGNh25655	27.4672	5.21475	2.24051	4.72564	up		uc001dvl				mRNA
IVGNh28521	291.206	55.2914	2.24038	4.72523	up		uc001usi				mRNA
IVGNh25131	13.4725	2.56304	2.23756	4.71598	up		uc001aug				mRNA
IVGNh25995	22.3005	4.24525	2.23663	4.71293	up		uc001gln				mRNA
IVGNh38058	22.1372	4.21545	2.23619	4.7115	up		uc003yrp				ncRNA
IVGNh25472	11.857	50.1161	-2.23606	4.71109	down		uc001cum				mRNA
IVGNh16769	11.8854	2.26353	2.23602	4.71094	up		BC029581				ncRNA
IVGNh10782	12.3202	2.34734	2.2354	4.70894	up		AK125407		CDNA FLJ43418 fis, clone OCBBF2026035	Hs.666766	ncRNA
IVGNh16346	395.525	1670.38	-2.23486	4.70717	down		BC021067				mRNA
IVGNh36395	849.663	3588.13	-2.2348	4.70697	down		uc003okh				mRNA
IVGNh34526	123.997	23.6371	2.23464	4.70647	up		uc003djo				mRNA
IVGNh04056	12.3644	2.35977	2.23295	4.70093	up	YY1AP1	AK022879	55249	YY1 associated protein 1		ncRNA	1q22
IVGNh07498	25.5734	4.8808	2.23293	4.70087	up		AK093148		CDNA FLJ35829 fis, clone TESTI2006460	Hs.245476	ncRNA
IVGNh08488	4.30094	18.1355	-2.23262	4.69988	down		AK095909		CDNA FLJ38590 fis, clone HEART1000099	Hs.683847	ncRNA
IVGNh17632	2.60476	10.9712	-2.23102	4.69467	down		BC036696		CDNA clone IMAGE:4827621	Hs.616647	ncRNA
IVGNh25020	12.019	2.29786	2.23043	4.69272	up		uc001abt				ncRNA
IVGNh30764	120.022	505.187	-2.23005	4.6915	down		uc002ict				mRNA
IVGNh18907	105.094	441.997	-2.22889	4.68772	down	PGAM5	BC047906	192111	Phosphoglycerate mutase family member 5	Hs.102558	mRNA	12q24.33
IVGNh10036	2.32465	9.77537	-2.22866	4.687	down		AK123907		CDNA FLJ41913 fis, clone PERIC2000914	Hs.689589	ncRNA
IVGNh30765	54.651	229.741	-2.22822	4.68554	down		uc002idd				mRNA
IVGNh37390	14.5347	2.784	2.22774	4.684	up		uc003vdg				mRNA
IVGNh16226	97.7846	410.879	-2.22756	4.68342	down	FAM40B	BC019064	57464	Family with sequence similarity 40, member B		mRNA	7q32.1
IVGNh09509	15.3722	2.94977	2.22512	4.67549	up	RXFP1	AK122647	59350	Relaxin/insulin-like family peptide receptor 1		mRNA	4q32.1
IVGNh00996	88.5326	16.9891	2.22507	4.67533	up		AF035291		Clone 23571 and 23784 mRNA sequence	Hs.171244	ncRNA
IVGNh26668	16.5952	3.18488	2.22493	4.67488	up		uc001kbz				mRNA
IVGNh12905	18.5579	3.56437	2.22378	4.67117	up	ACSBG1	AK130424	23205	Acyl-CoA synthetase bubblegum family member 1		ncRNA	15q23-q24
IVGNh33243	17.1616	3.29795	2.22301	4.66867	up		uc002vva				mRNA
IVGNh13131	16.448	3.16159	2.22266	4.66754	up		AK130823		CDNA FLJ27313 fis, clone TMS06406	Hs.655406	mRNA
IVGNh22207	398.58	1669	-2.22257	4.66724	down	LYAR	CR609495	55646	Ly1 antibody reactive homolog (mouse)	Hs.425427	mRNA	4p16.3
IVGNh11929	3.82121	15.9979	-2.22231	4.6664	down		AK127715		CDNA FLJ45815 fis, clone NT2RP7018206	Hs.640118	ncRNA
IVGNh24079	2.71534	11.3543	-2.22057	4.66076	down		G36945				ncRNA
IVGNh07312	20.5873	3.96341	2.22041	4.66027	up		AK092445	206338	Laeverin	Hs.98288	mRNA	5q23.1
IVGNh15843	17.9851	3.46366	2.21991	4.65865	up		BC013933		Homo sapiens, clone IMAGE:3935553	Hs.680378	ncRNA
IVGNh19168	12.4137	2.39139	2.21948	4.65725	up	WBP11P1	BC059403	441818	WW domain binding protein 11 pseudogene 1		mRNA	18q12.1
IVGNh17581	1098.76	4588.24	-2.21859	4.65439	down		BC036512				mRNA
IVGNh11409	3.01684	12.5922	-2.21795	4.65232	down	ZNF551	AK126625	90233	Zinc finger protein 551	Hs.109540	ncRNA	19q13.43
IVGNh03183	2.47159	10.2976	-2.21532	4.64386	down		AK000794		CDNA FLJ20787 fis, clone COL02178	Hs.675427	ncRNA
IVGNh15532	98.8117	411.402	-2.21433	4.64064	down	WNT4	BC007386	54361	Wingless-type MMTV integration site family, member 4	Hs.25766	ncRNA	1p36.23-p35.1
IVGNh27756	242.58	1008.67	-2.21245	4.63462	down		uc001qmv				mRNA
IVGNh32461	33.5877	6.50203	2.21244	4.63459	up		uc002rvi				ncRNA
IVGNh37939	15.1554	2.93618	2.21129	4.6309	up		uc003xxy				mRNA
IVGNh19085	2.09661	8.70104	-2.20966	4.62566	down		BC052960		CDNA clone IMAGE:4801141	Hs.637459	ncRNA
IVGNh07822	12.8639	2.4966	2.20877	4.6228	up		AK094229		CDNA FLJ36910 fis, clone BRACE2003845	Hs.651587	ncRNA
IVGNh22131	2.52214	10.4587	-2.2085	4.62196	down	LIN52	CR607696	91750	Lin-52 homolog (C. elegans)		ncRNA	14q24.3
IVGNh26521	15.2515	2.96131	2.20811	4.62071	up		uc001jhb				mRNA
IVGNh11263	15.2301	2.95767	2.20787	4.61992	up	RHOBTB2	AK126347	23221	Rho-related BTB domain containing 2	Hs.372688	ncRNA	8p21.3
IVGNh38687	11.8075	2.29391	2.20729	4.61808	up		uc004cfj				mRNA
IVGNh06546	14.4697	2.81351	2.20606	4.61415	up	LMAN1L	AK074096	79748	Lectin, mannose-binding, 1 like		mRNA	15q24.1
IVGNh32797	15.4661	3.00825	2.20558	4.61261	up		uc002ttk				ncRNA
IVGNh17235	31.5586	6.14161	2.20482	4.61016	up	KLHL3	BC034035	26249	Kelch-like 3 (Drosophila)		mRNA	5q31
IVGNh32450	14.3027	2.78436	2.20434	4.60865	up		uc002rub				mRNA
IVGNh22497	15.5497	3.02809	2.20388	4.60718	up	UNC5CL	CR616692	222643	Unc-5 homolog C (C. elegans)-like	Hs.158357	mRNA	6p21.1
IVGNh37077	2.33523	9.65099	-2.20364	4.6064	down		uc003tfw				mRNA
IVGNh22970	14.0066	2.73196	2.20158	4.59982	up	UPB1	CR627429	51733	Ureidopropionase, beta		mRNA	22q11.2
IVGNh04993	13.7427	2.68089	2.20136	4.59912	up	SNTB1	AK026095	6641	Syntrophin, beta 1 (dystrophin-associated protein A1, 59kDa, basic component 1)	Hs.46701	mRNA	8q23-q24
IVGNh35693	18.0671	3.5272	2.20024	4.59556	up		uc003jea				mRNA
IVGNh00407	37.5571	7.33789	2.19912	4.59199	up	UROC1	AB075869	131669	Urocanase domain containing 1	Hs.331148	mRNA	3q21.3
IVGNh27950	65.3475	268.877	-2.19727	4.5861	down		uc001rsc				ncRNA
IVGNh30192	14.4888	2.8358	2.19659	4.58394	up		uc002egw				mRNA
IVGNh29184	2.493	10.2492	-2.19608	4.58233	down		uc001ybv				mRNA
IVGNh33539	137.763	566.338	-2.19601	4.5821	down		uc002xjf				mRNA
IVGNh03580	2.32728	9.56435	-2.19555	4.58064	down		AK021740		CDNA FLJ11678 fis, clone HEMBA1004803	Hs.677058	ncRNA
IVGNh05455	13.9031	2.72374	2.19521	4.57958	up	CHGB	AK054871	1114	Chromogranin B (secretogranin 1)		mRNA	20pter-p12
IVGNh18423	18.0387	3.53678	2.19406	4.57592	up		BC042087		Homo sapiens, clone IMAGE:5759435, mRNA	Hs.639359	ncRNA
IVGNh17741	12.7761	2.50701	2.19288	4.57216	up		BC037804	731986	Similar to cytochrome P450 monooxygenase CYP2T1	Hs.656713	mRNA
IVGNh02899	84.4638	16.5916	2.19135	4.56732	up	ETAA1	AJ242682	54465	Ewing tumor-associated antigen 1	Hs.353022	mRNA	2p14
IVGNh34109	672.192	2749.51	-2.18876	4.55914	down		uc003bbm				mRNA
IVGNh00234	45.0555	8.86887	2.18835	4.55785	up	ZNF395	AB044751	55893	Zinc finger protein 395	Hs.435535	mRNA	8p21.1
IVGNh32312	2.84062	11.6092	-2.18753	4.55523	down		uc002rca				mRNA
IVGNh35236	14.3693	2.83261	2.18626	4.55122	up		uc003gxc				mRNA
IVGNh03510	406.728	80.1908	2.18603	4.55051	up		AK021598		CDNA FLJ11536 fis, clone HEMBA1002712	Hs.661734	ncRNA
IVGNh25574	3.48885	14.2391	-2.18557	4.54905	down		uc001djh				ncRNA
IVGNh27626	560.852	2288.52	-2.18525	4.54806	down		uc001pvc				mRNA
IVGNh07366	131.495	25.9415	2.18515	4.54774	up	CPAMD8	AK092632	27151	C3 and PZP-like, alpha-2-macroglobulin domain containing 8		mRNA	19p13.11
IVGNh04653	65.758	12.9856	2.18373	4.54325	up		AK024680		CDNA: FLJ21027 fis, clone CAE07110	Hs.660596	ncRNA
IVGNh14970	24.8365	4.90744	2.18289	4.54062	up	B3GNT4	AY358940	79369	UDP-GlcNAc:betaGal beta-1,3-N-acetylglucosaminyltransferase 4	Hs.363315	mRNA	12q24
IVGNh09630	25.7238	5.09194	2.18029	4.53243	up	ZNF141	AK123078	7700	Zinc finger protein 141		ncRNA	4p16.3
IVGNh01249	15.5102	3.07115	2.17984	4.53102	up	VCAN	AF084545	1462	Versican		mRNA	5q14.3
IVGNh31250	14.869	2.94436	2.17975	4.53076	up		uc002kxs				mRNA
IVGNh27055	10429.7	2068.73	2.17735	4.52323	up		uc001mik				mRNA
IVGNh07344	2.38678	9.66864	-2.17477	4.51515	down	CCDC91	AK092571	55297	Coiled-coil domain containing 91		ncRNA	12p11.22
IVGNh25449	18.4583	74.7609	-2.17454	4.51443	down		uc001cre				mRNA
IVGNh02418	4.08522	16.5288	-2.17303	4.50969	down	DCLRE1B	AF306693	64858	DNA cross-link repair 1B (PSO2 homolog, S. cerevisiae)		mRNA	1p13.2
IVGNh21385	14.0475	2.795	2.17286	4.50917	up		BX649014		MRNA; cDNA DKFZp686H0694 (from clone DKFZp686H0694)	Hs.689117	ncRNA
IVGNh25633	41.1736	166.526	-2.17249	4.508	down		uc001dqm				mRNA
IVGNh17192	1617.92	322.005	2.17246	4.5079	up	AKAP12	BC033829	9590	A kinase (PRKA) anchor protein (gravin) 12	Hs.371240	ncRNA	6q24-q25
IVGNh12499	13.1067	2.61694	2.16782	4.49344	up		AK129559	729275	Hypothetical protein LOC729275	Hs.301404	ncRNA	Xp11.23
IVGNh33265	130.415	524.777	-2.16512	4.48504	down		uc002vxm				mRNA
IVGNh31974	63.0567	12.6217	2.16422	4.48224	up		uc002pef				mRNA
IVGNh34100	84.4587	339.627	-2.16416	4.48206	down		uc003bah				mRNA
IVGNh35707	13.768	2.75671	2.16378	4.48086	up		uc003jga				ncRNA
IVGNh12876	134.641	26.9594	2.16373	4.48071	up	BACE2	AK130381	25825	Beta-site APP-cleaving enzyme 2		ncRNA	21q22.3
IVGNh31514	213.08	856.569	-2.1637	4.48063	down		uc002mnf				mRNA
IVGNh07402	20.142	80.9605	-2.16354	4.48012	down	WDR4	AK092786	10785	WD repeat domain 4	Hs.248815	ncRNA	21q22.3
IVGNh11271	5.61537	22.5705	-2.16351	4.48005	down	WWC1	AK126376	23286	WW and C2 domain containing 1		mRNA	5q34
IVGNh11739	17.3058	3.4663	2.16326	4.47925	up	DPYSL5	AK127314	56896	Dihydropyrimidinase-like 5	Hs.299315	mRNA	2p23.3
IVGNh27580	35.9954	7.21406	2.1624	4.47659	up		uc001pnn				ncRNA
IVGNh27559	14.4973	2.90636	2.16198	4.47527	up		uc001pkv				ncRNA
IVGNh21580	583.588	2342.51	-2.16156	4.47398	down	NCAPH	CR592757	23397	Non-SMC condensin I complex, subunit H	Hs.308045	mRNA	2q11.2
IVGNh20812	15.4785	3.10519	2.16099	4.47221	up		BX641152				mRNA
IVGNh03252	14.5308	2.91645	2.1603	4.47009	up	CXorf57	AK001040	55086	Chromosome X open reading frame 57	Hs.274267	mRNA	Xq22.3
IVGNh05484	21.2121	4.25781	2.16018	4.4697	up		AK054935				mRNA
IVGNh00417	15.8314	3.17912	2.15956	4.46779	up	CHPF	AB095813	79586	Chondroitin polymerizing factor		mRNA	2q35
IVGNh21550	66.9449	268.28	-2.15922	4.46673	down	MCM3	CR592122	4172	Minichromosome maintenance complex component 3	Hs.179565	mRNA	6p12
IVGNh02876	18.3268	3.68353	2.15827	4.46379	up		AJ227883		Partial mRNA; ID ED82-4A2, ED82-7A	Hs.684641	ncRNA
IVGNh02367	11.6654	2.34781	2.15632	4.45775	up	OPRL1	AF285093	4987	Opiate receptor-like 1	Hs.2859	mRNA	20q13.33
IVGNh35722	216.686	43.6111	2.15631	4.45774	up		uc003jhn				mRNA
IVGNh16104	103.547	414.059	-2.15608	4.45701	down	KIAA1524	BC017659	57650	KIAA1524		mRNA	3q13.13
IVGNh28789	195.209	779.993	-2.15497	4.45358	down		uc001vxb				mRNA
IVGNh36159	1044.41	4169.95	-2.15387	4.45019	down		uc003med				mRNA
IVGNh05442	13.5448	2.73104	2.15368	4.44963	up	ABAT	AK054834	18	4-aminobutyrate aminotransferase	Hs.336768	ncRNA	16p13.2
IVGNh20069	88.6418	353.649	-2.15279	4.44686	down	NUP35	BC111016	129401	Nucleoporin 35kDa	Hs.180591	mRNA	2q32.1
IVGNh26605	154.342	614.891	-2.15073	4.44053	down		uc001jtm				ncRNA
IVGNh29329	162.648	647.897	-2.15054	4.43993	down		uc001yrj				mRNA
IVGNh20297	23.6478	4.78076	2.14987	4.43787	up	THBS2	BC127845	7058	Thrombospondin 2	Hs.371147	mRNA	6q27
IVGNh22982	23.7663	94.4791	-2.14761	4.43092	down	KITLG	CR749222	4254	KIT ligand	Hs.1048	mRNA	12q22
IVGNh38601	17.7312	3.59529	2.14559	4.42472	up		uc004brr				mRNA
IVGNh02554	20.4466	4.14707	2.14517	4.42345	up		AF357221	440290	FKSG88	Hs.604066	ncRNA
IVGNh22792	61.3329	243.334	-2.14473	4.42211	down	C14orf80	CR623931	283643	Chromosome 14 open reading frame 80		mRNA	14q32.33
IVGNh02086	44.1402	8.96021	2.14396	4.41974	up		AF147411		Full length insert cDNA clone YP59A09	Hs.684615	ncRNA
IVGNh20174	26.4104	5.36266	2.14356	4.4185	up	SERF2	BC113988	10169	Small EDRK-rich factor 2	Hs.424126	ncRNA	15q15.3
IVGNh34688	34.2908	135.839	-2.14253	4.41536	down		uc003eed				mRNA
IVGNh31122	10.9018	2.21565	2.14224	4.41447	up		uc002jzw				ncRNA
IVGNh28964	15.2702	3.1043	2.14185	4.41328	up		uc001wtw				ncRNA
IVGNh27453	13.2662	2.6997	2.14036	4.40872	up		uc001owz				ncRNA
IVGNh36547	60.0781	237.548	-2.13983	4.40711	down		uc003pdv				mRNA
IVGNh05582	3.2022	12.6549	-2.13908	4.40482	down	SPAG17	AK055194	200162	Sperm associated antigen 17		ncRNA	1p12
IVGNh00093	14.895	3.03389	2.13906	4.40475	up		AB015616		Melanoma-derived protein	Hs.684758	ncRNA
IVGNh11812	114.133	450.693	-2.13795	4.40137	down	GINS3	AK127454	64785	GINS complex subunit 3 (Psf3 homolog)	Hs.47125	mRNA	16q21
IVGNh26064	13.4579	2.74377	2.13769	4.40058	up		uc001gvp				mRNA
IVGNh34909	13.477	2.74772	2.13767	4.4005	up		uc003fis				ncRNA
IVGNh11909	740.899	151.078	2.13746	4.39986	up	SLC25A37	AK127666	51312	Solute carrier family 25, member 37		mRNA	8p21.2
IVGNh31220	2.73196	10.784	-2.13741	4.39973	down		uc002ktb				ncRNA
IVGNh30391	15.4942	3.16144	2.13655	4.39709	up		uc002fmk				mRNA
IVGNh10202	12.3409	2.51968	2.13561	4.39421	up		AK124214	400207	FLJ42220 protein	Hs.440174	ncRNA	14q13.3
IVGNh03852	2.26314	8.91185	-2.13393	4.3891	down	SETD8	AK022213	387893	SET domain containing (lysine methyltransferase) 8	Hs.443735	ncRNA	12q24.31
IVGNh03176	41.8707	8.55938	2.13384	4.38883	up	SORBS2	AK000782	8470	Sorbin and SH3 domain containing 2		ncRNA	4q35.1
IVGNh35915	21.5672	4.41229	2.13271	4.38542	up		uc003kpn				mRNA
IVGNh37601	3.12071	12.2783	-2.1327	4.38537	down		uc003wce				mRNA
IVGNh29982	13.9511	2.85471	2.13244	4.38458	up		uc002cuf				mRNA
IVGNh35329	14.9959	3.06963	2.1319	4.38296	up		uc003hky				mRNA
IVGNh22361	2.40933	9.46914	-2.13113	4.38061	down	LRRC58	CR613042	116064	Leucine rich repeat containing 58		mRNA	3q13.33
IVGNh21149	3.44217	13.5261	-2.13088	4.37986	down	CUTC	BX648264	51076	CutC copper transporter homolog (E. coli)	Hs.16606	mRNA	10q24.2
IVGNh32598	345.172	1354.89	-2.12932	4.3751	down		uc002snv				ncRNA
IVGNh26582	1331.32	5223.73	-2.12875	4.37338	down		uc001jox				mRNA
IVGNh17863	20.2679	4.15899	2.12837	4.37222	up		BC038718		CDNA clone IMAGE:5266893	Hs.636485	ncRNA
IVGNh38228	13.3308	2.73567	2.12826	4.37191	up		uc003znp				ncRNA
IVGNh18798	12.8892	2.64686	2.12728	4.36894	up	EFS	BC046403	10278	Embryonal Fyn-associated substrate	Hs.24587	mRNA	14q11.2-q12
IVGNh23248	3.05659	11.9779	-2.12691	4.3678	down		D25272_6				ncRNA
IVGNh19409	21.5791	4.43923	2.12472	4.36119	up	ARPP21	BC066651	10777	Cyclic AMP-regulated phosphoprotein, 21 kD		mRNA	3p22.3
IVGNh36854	14.173	2.91588	2.12462	4.36087	up		uc003qvp				mRNA
IVGNh20141	9.97608	39.0216	-2.12426	4.35978	down	HSPA8	BC113038	3312	Heat shock 70kDa protein 8	Hs.180414	ncRNA	11q24.1
IVGNh37563	21.6497	4.45564	2.12411	4.35935	up		uc003vxi				mRNA
IVGNh17697	12.8686	2.64939	2.1236	4.35779	up	IVD	BC037304	3712	Isovaleryl Coenzyme A dehydrogenase		ncRNA	15q14-q15
IVGNh04196	16.5891	3.41599	2.12333	4.35699	up		AK023502		CDNA FLJ13440 fis, clone PLACE1002772	Hs.677191	ncRNA
IVGNh34454	766.039	2993.82	-2.12303	4.35606	down		uc003czb				mRNA
IVGNh09263	12.8619	2.64963	2.12271	4.35511	up		AK098083		CDNA FLJ40764 fis, clone TRACH2002954	Hs.482589	ncRNA
IVGNh23015	18.2851	3.76795	2.12229	4.35384	up	EDAR	CR749352	10913	Ectodysplasin A receptor	Hs.171971	mRNA	2q13
IVGNh18784	11341.4	2338.32	2.12152	4.35154	up	AKAP12	BC046095	9590	A kinase (PRKA) anchor protein (gravin) 12	Hs.371240	mRNA	6q24-q25
IVGNh25248	27.6951	5.71171	2.12111	4.35028	up		uc001blq				ncRNA
IVGNh22883	4.86408	18.9756	-2.12044	4.34826	down		CR626211		Full-length cDNA clone CS0DI032YF02 of Placenta Cot 25-normalized of Homo sapiens (human)	Hs.626703	ncRNA
IVGNh08511	2.35597	9.18697	-2.1198	4.34632	down		AK096007				mRNA
IVGNh16505	10.115	39.4398	-2.11968	4.34598	down	LRP11	BC025239	84918	Low density lipoprotein receptor-related protein 11	Hs.408355	mRNA	6q25.1
IVGNh34387	12.3062	2.5421	2.11876	4.34321	up		uc003cpr				mRNA
IVGNh27834	12.4378	2.57193	2.11728	4.33874	up		uc001qzy				ncRNA
IVGNh01833	19.6956	4.07691	2.1158	4.33431	up	VAV3	AF118886	10451	Vav 3 guanine nucleotide exchange factor	Hs.267659	mRNA	1p13.3
IVGNh28140	899.321	186.157	2.11579	4.33426	up		uc001swa				mRNA
IVGNh35448	12.083	2.50168	2.11548	4.33335	up		uc003iar				mRNA
IVGNh10297	60.7385	12.5855	2.11432	4.32987	up		AK124365				mRNA
IVGNh24266	2.48426	9.6496	-2.11418	4.32944	down		G43613				ncRNA
IVGNh33035	13.341	2.76487	2.11406	4.32908	up		uc002uuy				mRNA
IVGNh17164	13.4707	2.79196	2.11394	4.32873	up		BC033557		CDNA clone IMAGE:4825052	Hs.385604	ncRNA
IVGNh32619	12.9503	50.2869	-2.11373	4.32809	down		uc002sqt				mRNA
IVGNh07801	472.445	1833.72	-2.11308	4.32615	down	DNAJC9	AK094162	23234	DnaJ (Hsp40) homolog, subfamily C, member 9	Hs.408577	ncRNA	10q22.2
IVGNh15495	8.69992	33.7609	-2.11281	4.32532	down		BC006261				ncRNA
IVGNh34011	11.716	2.43039	2.11269	4.32497	up		uc003akf				ncRNA
IVGNh28221	17.666	3.66702	2.11177	4.3222	up		uc001tgz				mRNA
IVGNh28431	315.868	1224.75	-2.11162	4.32177	down		uc001uji				mRNA
IVGNh11919	15.1612	3.14812	2.11129	4.32079	up		AK127681		CDNA FLJ45779 fis, clone NETRP2005282	Hs.683646	ncRNA
IVGNh19423	23.0563	4.78845	2.111	4.31991	up	SH2D4A	BC067117	63898	SH2 domain containing 4A	Hs.303208	mRNA	8p21.2
IVGNh34622	37.5674	7.80638	2.11023	4.31759	up		uc003dus				mRNA
IVGNh38082	12137.5	2522.36	2.1101	4.3172	up		uc003yui				mRNA
IVGNh05798	16.6035	3.45195	2.10947	4.31533	up		AK055821		CDNA FLJ31259 fis, clone KIDNE2005798	Hs.680584	ncRNA
IVGNh33817	18.8244	3.91532	2.10887	4.31353	up		uc002zdh				ncRNA
IVGNh08932	25.2024	5.24354	2.10842	4.3122	up		AK097189		CDNA FLJ39870 fis, clone SPLEN2015593	Hs.633409	ncRNA
IVGNh02300	2.29892	8.88377	-2.10675	4.30719	down		AF251187		Periodontal ligament cell specific protein 2 mRNA, partial sequence	Hs.659787	ncRNA
IVGNh17698	14.2238	2.9632	2.10655	4.3066	up	ANO8	BC037307	57719	Transmembrane protein 16H		mRNA	19p13.11
IVGNh10696	51.3966	198.56	-2.10636	4.30604	down	CCDC138	AK125199	165055	Coiled-coil domain containing 138	Hs.362702	mRNA	2q12.3
IVGNh20642	2.34267	9.04878	-2.1061	4.30525	down	ADCYAP1R1	BX538156	117	Adenylate cyclase activating polypeptide 1 (pituitary) receptor type I	Hs.377783	mRNA	7p14
IVGNh07210	9.93207	38.3507	-2.10561	4.30381	down		AK091999		CDNA FLJ34680 fis, clone LIVER2003524	Hs.208098	ncRNA
IVGNh35307	12.5536	2.62017	2.10384	4.29852	up		uc003hhx				mRNA
IVGNh09640	18.3281	3.82566	2.10375	4.29826	up		AK123097				ncRNA
IVGNh07998	2.6474	10.1912	-2.1012	4.29067	down		AK094629		CDNA FLJ37310 fis, clone BRAMY2016706	Hs.594896	ncRNA
IVGNh17788	749.897	156.833	2.10094	4.28989	up	C11orf35	BC037936	256329	Chromosome 11 open reading frame 35		mRNA	11p15.5
IVGNh34099	495.057	1905.2	-2.1008	4.28948	down		uc003bae				mRNA
IVGNh38548	20.8113	4.35388	2.10047	4.28848	up		uc004blj				mRNA
IVGNh14565	23.6099	4.94041	2.10016	4.28757	up		AX721286				mRNA
IVGNh07594	17.3989	3.64226	2.09956	4.28579	up	EYA2	AK093582	2139	Eyes absent homolog 2 (Drosophila)		mRNA	20q13.1
IVGNh39084	28.2054	5.90577	2.09925	4.28486	up	SH3GL1P2	X99660	6459	SH3-domain GRB2-like pseudogene 2		ncRNA	17q11.2
IVGNh16287	85.0284	326.866	-2.09921	4.28476	down	RECQL4	BC020496	9401	RecQ protein-like 4	Hs.31442	mRNA	8q24.3
IVGNh16808	51.9588	199.668	-2.09869	4.28321	down	TTF2	BC030058	8458	Transcription termination factor, RNA polymerase II		mRNA	1p22
IVGNh06888	2.19407	8.42781	-2.09807	4.28137	down		AK090760		CDNA FLJ33441 fis, clone BRACE2021932	Hs.137945	ncRNA
IVGNh19206	28.8498	6.04723	2.09769	4.28023	up		BC062445				ncRNA
IVGNh13294	14.2067	2.97836	2.09746	4.27954	up	C8orf74	AK131443	203076	Chromosome 8 open reading frame 74	Hs.371776	mRNA	8p23.1
IVGNh31349	13.3865	51.3553	-2.09627	4.27601	down		uc002lkq				mRNA
IVGNh25629	17.1939	3.6076	2.09625	4.27598	up		uc001dqe				ncRNA
IVGNh25571	21.1844	4.45088	2.09431	4.27022	up		uc001diz				ncRNA
IVGNh19956	30.7587	117.819	-2.09404	4.26941	down	HIST1H2AL	BC105129	8332	Histone cluster 1, H2al	Hs.233568	mRNA	6p22.1
IVGNh20184	32.7981	125.581	-2.09346	4.26771	down		BC114511				mRNA
IVGNh01876	2.36306	9.04775	-2.09343	4.26762	down		AF119910	55415	Hypothetical protein PRO2964		ncRNA	2q32.1
IVGNh05650	37.4868	7.88219	2.09319	4.26689	up	HRASLS5	AK055392	117245	HRAS-like suppressor family, member 5	Hs.410316	mRNA	11q13.2
IVGNh16643	17.4011	3.65909	2.0931	4.26663	up		BC028034				mRNA
IVGNh24819	12.278	2.58347	2.09217	4.26388	up		U32248		MRNA with TGG repeat, clone 83	Hs.661097	ncRNA
IVGNh21007	12.4939	2.63097	2.09103	4.26053	up	O3FAR1	BX647721	338557	G protein-coupled receptor 120		ncRNA	10q23.33
IVGNh14209	2.7272	10.4195	-2.09032	4.25842	down		AL832537		MRNA; cDNA DKFZp547N0516 (from clone DKFZp547N0516)	Hs.638592	ncRNA
IVGNh01215	3.525	13.4673	-2.0903	4.25835	down		AF075089		Full length insert cDNA YQ85G03	Hs.552917	ncRNA
IVGNh34651	16.6393	3.5073	2.08963	4.2564	up		uc003dzw				mRNA
IVGNh38382	12.1858	2.56879	2.08952	4.25606	up		uc004apq				ncRNA
IVGNh04740	11.6331	44.3897	-2.08851	4.2531	down		AK024979		CDNA: FLJ21326 fis, clone COL02445	Hs.677307	ncRNA
IVGNh27097	179.957	686.554	-2.08825	4.25232	down		uc001mpo				mRNA
IVGNh05332	347.733	1326.47	-2.08807	4.25178	down	SLC5A6	AK027855	8884	Solute carrier family 5 (sodium-dependent vitamin transporter), member 6	Hs.435735	mRNA	2p23
IVGNh24732	12.5014	2.64143	2.08617	4.24618	up		U00950		Clone C4E 6.1 (CAC)n/(GTG)n repeat-containing mRNA	Hs.699477	ncRNA
IVGNh06104	2.36387	8.99979	-2.08527	4.24353	down		AK056916		CDNA FLJ32354 fis, clone PROST2007818	Hs.667340	ncRNA
IVGNh24691	31.7747	6.72064	2.08468	4.24181	up		S69873		Mutant DNA polymerase beta	Hs.661106	ncRNA
IVGNh16409	112.587	428.377	-2.08437	4.24089	down	RSPO3	BC022367	84870	R-spondin 3 homolog (Xenopus laevis)	Hs.135254	mRNA	6q22.33
IVGNh17170	11.7379	2.4838	2.08402	4.23988	up	TRPM1	BC033627	4308	Transient receptor potential cation channel, subfamily M, member 1	Hs.155942	mRNA	15q13.3
IVGNh01498	41.3561	157.288	-2.08376	4.23911	down		AF086374		Full length insert cDNA clone ZD67H01	Hs.384594	ncRNA
IVGNh25206	13.1557	2.78471	2.08357	4.23854	up		uc001bez				mRNA
IVGNh11496	621.281	131.565	2.08294	4.2367	up	ANTXR1	AK126783	84168	Anthrax toxin receptor 1	Hs.165859	mRNA	2p13.1
IVGNh15657	6.35501	24.1533	-2.08278	4.23624	down		BC009533	728192	Hypothetical protein LOC728192		ncRNA	13q33.3
IVGNh13730	67.8046	14.3777	2.08103	4.23108	up		AL122104				ncRNA
IVGNh31513	635.291	2410.6	-2.08043	4.22934	down		uc002mne				mRNA
IVGNh20543	154.237	584.84	-2.07943	4.22639	down		BX537621				mRNA
IVGNh32284	13.5513	2.87783	2.07885	4.22469	up		uc002qyy				mRNA
IVGNh32494	13.0025	2.76159	2.07868	4.22422	up		uc002rzy				ncRNA
IVGNh28468	16.8968	3.58998	2.07817	4.22272	up		uc001unb				mRNA
IVGNh01193	3.54814	13.4374	-2.07765	4.22119	down		AF075064		Full length insert cDNA YP99H09	Hs.684756	ncRNA
IVGNh28011	1144.82	4333.9	-2.07707	4.21949	down		uc001scj				mRNA
IVGNh07049	39.5265	8.40994	2.07613	4.21673	up		AK091312		CDNA FLJ33993 fis, clone DFNES2007757	Hs.408455	ncRNA
IVGNh24193	3.53994	13.3902	-2.0759	4.21608	down		G43281				ncRNA
IVGNh14778	14.7607	3.14336	2.07486	4.21303	up		AY220121				mRNA
IVGNh16408	16.2724	3.46737	2.07399	4.2105	up		BC022353		CDNA clone IMAGE:4288701	Hs.684459	ncRNA
IVGNh17304	12.8799	2.74531	2.07355	4.20922	up		BC034639		CDNA clone IMAGE:4838270	Hs.434578	ncRNA
IVGNh34713	2.95369	11.153	-2.07337	4.20868	down		uc003eir				ncRNA
IVGNh35331	14.0127	2.98741	2.07324	4.20829	up		uc003hlc				mRNA
IVGNh32732	2.30028	8.67817	-2.07211	4.20501	down		uc002tid				mRNA
IVGNh18634	13.3472	2.84921	2.07137	4.20287	up		BC043536		Homo sapiens, clone IMAGE:5170056, mRNA	Hs.553988	ncRNA
IVGNh29169	11.5129	2.45856	2.07084	4.20131	up		uc001xzn				mRNA
IVGNh00860	13.6727	2.92101	2.07023	4.19955	up	DAB1	AB210012	1600	Disabled homolog 1 (Drosophila)		mRNA	1p32-p31
IVGNh16991	3.4271	12.9103	-2.07	4.19885	down		BC031959		CDNA clone IMAGE:4827624	Hs.672662	ncRNA
IVGNh26676	12.9623	2.77072	2.06946	4.19729	up		uc001kcq				mRNA
IVGNh23363	17.4646	3.73311	2.06945	4.19728	up	ROM1	DQ426890	6094	Retinal outer segment membrane protein 1	Hs.281564	ncRNA	11q13
IVGNh26837	20.2984	4.33986	2.06912	4.19631	up		uc001lbl				mRNA
IVGNh11507	4.75395	17.8955	-2.06893	4.19575	down	MYH15	AK126801	22989	Myosin, heavy chain 15	Hs.225968	mRNA	3q13.13
IVGNh06112	2.95711	11.127	-2.06833	4.19401	down		AK056941		CDNA FLJ32379 fis, clone SKMUS1000030	Hs.317080	ncRNA
IVGNh35328	37.1329	7.94645	2.06779	4.19243	up		uc003hkw				mRNA
IVGNh30491	18.2987	3.91674	2.06749	4.19157	up		uc002gcs				mRNA
IVGNh22024	813.578	3056.49	-2.06605	4.18739	down	CCNA2	CR604810	890	Cyclin A2	Hs.58974	mRNA	4q25-q31
IVGNh24093	2.61603	9.82332	-2.06536	4.18538	down		G36960				ncRNA
IVGNh22928	2.93648	11.013	-2.06358	4.18023	down		CR627155		MRNA; cDNA DKFZp686F18211 (from clone DKFZp686F18211)	Hs.690247	ncRNA
IVGNh19787	649.943	2436.47	-2.06294	4.17836	down	HIST1H2AH	BC093849	85235	Histone cluster 1, H2ah	Hs.352225	mRNA	6p21.33
IVGNh05982	22.1901	4.76796	2.06195	4.17549	up		AK056490				mRNA
IVGNh36405	34.4329	7.40657	2.06038	4.17097	up		uc003olu				ncRNA
IVGNh19925	22.3336	4.80496	2.06009	4.17013	up	XAGE5	BC103962	170627	X antigen family, member 5	Hs.356874	mRNA	Xp11.22
IVGNh31975	81.7514	17.6099	2.05833	4.16503	up		uc002peg				mRNA
IVGNh28848	13.8891	2.99253	2.05798	4.16404	up		uc001wdt				mRNA
IVGNh11494	33.715	125.921	-2.05758	4.16288	down		AK126780		CDNA FLJ44829 fis, clone BRACE3046966	Hs.675264	ncRNA
IVGNh16906	13.4604	2.90511	2.05553	4.15697	up	TACC2	BC031036	10579	Transforming, acidic coiled-coil containing protein 2		mRNA	10q26
IVGNh07236	17.5601	3.79014	2.05545	4.15673	up		AK092097		CDNA FLJ34778 fis, clone NT2NE2003540	Hs.662167	ncRNA
IVGNh31872	32.6057	7.03997	2.05496	4.15531	up		uc002onx				mRNA
IVGNh14819	2.72908	10.1723	-2.05469	4.15454	down		AY295767				mRNA
IVGNh08399	676.933	2522.6	-2.05436	4.15358	down	FAM83D	AK095660	81610	Family with sequence similarity 83, member D		mRNA	20q11.22-q12
IVGNh10830	4.74275	17.6733	-2.0543	4.15343	down	DPY19L3	AK125486	147991	Dpy-19-like 3 (C. elegans)	Hs.194392	mRNA	19q13.11
IVGNh18595	2.23082	8.31083	-2.05395	4.1524	down		BC043357		Homo sapiens, clone IMAGE:3883659, mRNA	Hs.656474	ncRNA
IVGNh25417	385.656	1436.7	-2.0539	4.15227	down		uc001cmw				mRNA
IVGNh05123	312.673	67.58	2.05346	4.151	up	SLC46A3	AK026720	283537	Solute carrier family 46, member 3	Hs.117167	mRNA	13q12.3
IVGNh14793	51.0655	11.0425	2.05276	4.14899	up	NEDD4L	AY243317	23327	Neural precursor cell expressed, developmentally down-regulated 4-like	Hs.185677	mRNA	18q21
IVGNh04675	379.054	1410.55	-2.05231	4.1477	down	APOBEC3B	AK024854	9582	Apolipoprotein B mRNA editing enzyme, catalytic polypeptide-like 3B	Hs.226307	mRNA	22q13.1-q13.2
IVGNh38463	15.6888	3.39424	2.05205	4.14694	up		uc004azi				ncRNA
IVGNh19868	12.8282	2.77657	2.05142	4.14513	up	CDON	BC098583	50937	Cdon homolog (mouse)	Hs.38034	mRNA	11q23-q24
IVGNh00080	46.4527	10.0572	2.05101	4.14395	up		AB014553				mRNA
IVGNh33846	77.1479	286.713	-2.05043	4.14231	down		uc002zjh				mRNA
IVGNh10531	2.47133	9.17397	-2.04879	4.13758	down	DMXL2	AK124842	23312	Dmx-like 2		ncRNA	15q21.2
IVGNh34778	3.33131	12.3618	-2.04825	4.13604	down		uc003ern				ncRNA
IVGNh07790	2.29268	8.5076	-2.04825	4.13603	down		AK094122	401106	Hypothetical gene supported by AK091527	Hs.407087	ncRNA	3q29
IVGNh38482	20.1611	4.37503	2.04768	4.13441	up		uc004bbt				ncRNA
IVGNh33251	16.2289	3.52371	2.04687	4.13209	up		uc002vvy				mRNA
IVGNh35758	14.1658	3.0764	2.04657	4.13121	up		uc003jmw				ncRNA
IVGNh33934	12.2529	2.66205	2.04598	4.12953	up		uc002zwl				ncRNA
IVGNh37836	12.7331	2.76806	2.04511	4.12704	up		uc003xho				ncRNA
IVGNh08526	14.7859	3.21474	2.04492	4.12649	up	MAGIX	AK096058	79917	MAGI family member, X-linked	Hs.193170	ncRNA	Xp11.23
IVGNh26444	11.2637	2.45005	2.04426	4.12462	up		uc001ivd				mRNA
IVGNh06800	26.3103	5.72946	2.04263	4.11995	up	IGHG1	AK090464	3500	Immunoglobulin heavy constant gamma 1 (G1m marker)		mRNA	14q32.33
IVGNh38549	12.4664	2.71632	2.04179	4.11757	up		uc004blk				ncRNA
IVGNh36623	21.2633	4.63399	2.04151	4.11677	up		uc003pnx				ncRNA
IVGNh11343	82.9605	18.103	2.03967	4.11151	up	ACAP1	AK126509	9744	Centaurin, beta 1	Hs.337242	mRNA	17p13.1
IVGNh33395	21.0782	4.60615	2.03759	4.1056	up		uc002wpd				mRNA
IVGNh28405	9.28374	34.1935	-2.03747	4.10525	down		uc001uhb				mRNA
IVGNh32545	35.3512	7.72814	2.03704	4.10403	up		uc002sga				mRNA
IVGNh03292	42.6821	9.33117	2.03697	4.10384	up		AK001150		CDNA FLJ10288 fis, clone MAMMA1002317	Hs.675460	ncRNA
IVGNh32259	2.28956	8.42002	-2.03528	4.09902	down		uc002qwn				ncRNA
IVGNh17511	21.3107	4.66444	2.03527	4.099	up	CCDC151	BC036041	115948	Hypothetical protein MGC20983	Hs.124010	mRNA	19p13.2
IVGNh04206	79.7766	17.4642	2.03504	4.09833	up		AK023526		CDNA FLJ13464 fis, clone PLACE1003478	Hs.670477	ncRNA
IVGNh00612	492.398	1810.26	-2.03482	4.09773	down	PLK1	AB209179	5347	Polo-like kinase 1 (Drosophila)		mRNA	16p12.2
IVGNh22631	227.682	49.8772	2.03404	4.0955	up	HSBP1L1	CR619894	440498	Hypothetical gene supported by AK001829	Hs.191582	mRNA	18q23
IVGNh28652	5.92655	21.7723	-2.03375	4.09469	down		uc001vgf				mRNA
IVGNh20748	54.4106	199.84	-2.03341	4.09371	down	TIMELESS	BX640990	8914	Timeless homolog (Drosophila)	Hs.118631	mRNA	12q12-q13
IVGNh16688	2.48065	9.10506	-2.03248	4.09106	down	CRISP1	BC028577	167	Cysteine-rich secretory protein 1	Hs.109620	mRNA	6p21.3
IVGNh01710	28.4808	104.444	-2.03119	4.08743	down		AF112968				mRNA
IVGNh02624	15.0518	3.30486	2.03074	4.08616	up	KLK7	AF411214	5650	Kallikrein-related peptidase 7	Hs.151254	mRNA	19q13.41
IVGNh32264	22.9015	5.02846	2.03073	4.08611	up		uc002qxh				ncRNA
IVGNh23068	2.32242	8.51383	-2.03071	4.08605	down		CR749529		MRNA; cDNA DKFZp686I18116 (from clone DKFZp686I18116)	Hs.31474	ncRNA
IVGNh19163	6.79211	24.8932	-2.03035	4.08504	down	SLC47A1	BC058882	55244	Solute carrier family 47, member 1	Hs.232054	mRNA	17p11.2
IVGNh19083	235.4	862.515	-2.02997	4.08395	down	LMNB1	BC052951	4001	Lamin B1	Hs.89497	mRNA	5q23.2
IVGNh35374	23.1898	84.9509	-2.02966	4.0831	down		uc003hrk				mRNA
IVGNh31015	19.849	4.36343	2.029	4.08123	up		uc002jom				mRNA
IVGNh35595	11.1346	2.44847	2.02857	4.08	up		uc003isu				ncRNA
IVGNh06938	12.7485	2.8034	2.02855	4.07995	up		AK090919				mRNA
IVGNh21265	200.346	733.301	-2.02844	4.07964	down	HSPH1	BX648623	10808	Heat shock 105kDa/110kDa protein 1	Hs.36927	mRNA	13q12.3
IVGNh26909	11.0633	2.4332	2.02832	4.07931	up		uc001lku				ncRNA
IVGNh06567	20.5878	4.52858	2.02813	4.07876	up		AK074141				mRNA
IVGNh07142	40.7227	8.95846	2.02799	4.07835	up		AK091720		CDNA FLJ34401 fis, clone HCHON2001453	Hs.683939	ncRNA
IVGNh10082	3.87265	14.1653	-2.02749	4.07695	down		AK124002		CDNA FLJ42008 fis, clone SPLEN2031724	Hs.657991	ncRNA
IVGNh19842	15.2005	3.34685	2.02671	4.07475	up		BC096233				mRNA
IVGNh22362	29.9238	109.228	-2.0245	4.06851	down	GINS3	CR613063	64785	GINS complex subunit 3 (Psf3 homolog)	Hs.47125	mRNA	16q21
IVGNh23536	2.78408	10.1456	-2.02211	4.06177	down		EF212267		Clone RNAZ_NOTAR_2382_FWD mRNA sequence	Hs.677979	ncRNA
IVGNh04292	18.7961	4.153	2.02168	4.06056	up		AK023781		CDNA FLJ13719 fis, clone PLACE2000433	Hs.688796	ncRNA
IVGNh26741	2.35294	8.5694	-2.02126	4.05937	down		uc001klk				mRNA
IVGNh05259	2.27888	8.29833	-2.02102	4.05871	down		AK027238		CDNA: FLJ23585 fis, clone LNG14352	Hs.677415	ncRNA
IVGNh13266	14.6146	3.23269	2.02008	4.05605	up	GBP6	AK131356	163351	Guanylate binding protein family, member 6	Hs.254338	mRNA	1p22.2
IVGNh03782	3.29272	11.9822	-2.02008	4.05605	down		AK022106				ncRNA
IVGNh21581	574.194	2088.35	-2.01928	4.05382	down	KIF22	CR592785	3835	Kinesin family member 22		mRNA	16p11.2
IVGNh26312	11.9947	2.65758	2.01768	4.04932	up		uc001iev				mRNA
IVGNh33325	4207.34	15272.5	-2.01649	4.04598	down		uc002wgi				mRNA
IVGNh31540	14.7698	3.27645	2.01592	4.04438	up		uc002mqu				mRNA
IVGNh14987	10.62	2.35646	2.01557	4.04339	up	C11orf34	AY364435	349633	Chromosome 11 open reading frame 34		ncRNA	11q23.1
IVGNh03771	20.6133	4.57466	2.01531	4.04267	up		AK022088				ncRNA
IVGNh05062	38.4662	8.53911	2.0149	4.04154	up		AK026434				ncRNA
IVGNh33160	99.321	360.048	-2.01454	4.04053	down		uc002vku				mRNA
IVGNh28559	591.784	2144.35	-2.01393	4.0388	down		uc001uvz				mRNA
IVGNh21037	15.9974	3.55399	2.0138	4.03844	up		BX647839				mRNA
IVGNh18185	57.8586	12.8581	2.01333	4.03712	up		BC040853	440028	Hypothetical gene supported by BC040853		ncRNA	11p15.4
IVGNh25611	11.2394	2.49907	2.01258	4.03503	up		uc001dog				mRNA
IVGNh10553	14.4588	3.22038	2.01011	4.02814	up	TPCN2	AK124882	219931	Two pore segment channel 2	Hs.131851	mRNA	11q13.3
IVGNh38266	579.745	2094.71	-2.00979	4.02723	down		uc003zuz				mRNA
IVGNh17549	17.9875	4.00738	2.00974	4.0271	up		BC036359	284933	Hypothetical protein LOC284933	Hs.159057	ncRNA	22q13.32
IVGNh29331	18.3293	4.08512	2.00917	4.02551	up		uc001yrq				mRNA
IVGNh02013	4.81858	17.3954	-2.00855	4.02379	down		AF143888		Clone IMAGE:121736 mRNA sequence	Hs.676455	ncRNA
IVGNh34152	3.63316	13.1077	-2.00765	4.02126	down		uc003bho				mRNA
IVGNh36082	32.0016	115.25	-2.00508	4.01412	down		uc003lub				mRNA
IVGNh35934	18.5589	4.14966	2.00452	4.01255	up		uc003ktd				ncRNA
IVGNh32283	14.7235	3.29492	2.00328	4.00911	up		uc002qyv				ncRNA
IVGNh34579	14.4089	3.22457	2.00326	4.00904	up		uc003dpb				ncRNA
IVGNh25183	20.9715	4.69558	2.00253	4.00701	up		uc001bcw				ncRNA
IVGNh22026	2.44079	8.77353	-2.00234	4.00649	down	ARSB	CR604870	411	Arylsulfatase B	Hs.149103	ncRNA	5q11-q13
IVGNh38473	41.382	9.26931	2.00194	4.00538	up		uc004baj				ncRNA
IVGNh25385	18.1431	4.06602	2.0012	4.00334	up		uc001cgn				mRNA
IVGNh16498	14.1333	3.16884	2.00054	4.0015	up		BC024745				ncRNA
IVGNh26717	316.305	1135.24	-2.00014	4.00038	down		uc001kib				mRNA
IVGNh05040	12.562	2.81755	2.00003	4.00008	up	POLR2F	AK026327	5435	Polymerase (RNA) II (DNA directed) polypeptide F	Hs.436578	ncRNA	22q13.1
