# Supplementary material for: Development of Long Noncoding RNA-Based Strategies to Modulate Tissue Vascularization
Source: J Am Coll Cardiol. 2015 Nov 3;66(18):2005–15. doi: 10.1016/j.jacc.2015.07.081 (PMC4631810; doi:10.1016/j.jacc.2015.07.081)
Supplement: Online Table 2 [file mmc4.xlsx]

## Sheet: (A)protein-coding EnsEMBL genes
EnsEMBL_ID	Associated gene name	Description	log2FoldChange	p-value	adjusted p-value	baseMean	HUVEC.1	HUVEC.2	HUVEC.3	HUVEC.4	HUVEC.5	HUVEC.6
ENSG00000076321	KLHL20	kelch-like family member 20	2.63645	0	0	2259.07	744	712	690	3423	3445	3351
ENSG00000079308	TNS1	tensin 1	2.0179	0	0	4294.6	1954	1916	1976	6042	5992	6046
ENSG00000104765	BNIP3L	BCL2/adenovirus E1B 19kDa interacting protein 3-like	2.21718	0	0	3038.17	1224	1310	1161	4325	4566	4241
ENSG00000105877	DNAH11	dynein, axonemal, heavy chain 11	4.31065	0	0	1192.39	127	121	137	1951	2090	1923
ENSG00000113083	LOX	lysyl oxidase	3.26337	0	0	3331.39	705	729	718	5141	5228	5469
ENSG00000113369	ARRDC3	arrestin domain containing 3	3.32044	0	0	5438.07	1095	1157	1137	8641	9281	8040
ENSG00000117394	SLC2A1	solute carrier family 2 (facilitated glucose transporter), member 1	3.05653	0	0	3607.8	866	900	887	5474	5536	5896
ENSG00000122641	INHBA	inhibin, beta A	3.57251	0	0	1756.94	335	286	306	2707	2860	2944
ENSG00000124212	PTGIS	prostaglandin I2 (prostacyclin) synthase	4.23575	0	0	1306.43	159	145	139	2202	2358	1960
ENSG00000124721	DNAH8	dynein, axonemal, heavy chain 8	4.8351	0	0	2300.5	153	178	194	3740	4181	3753
ENSG00000127329	PTPRB	protein tyrosine phosphatase, receptor type, B	1.95592	0	0	29366.4	13889	14074	13460	40058	41112	41376
ENSG00000131016	AKAP12	A kinase (PRKA) anchor protein 12	2.41034	0	0	61374.5	22561	21611	22599	90098	94102	87018
ENSG00000131386	GALNT15	UDP-N-acetyl-alpha-D-galactosamine:polypeptide N-acetylgalactosaminyltransferase 15	4.08537	0	0	1003.52	131	134	111	1707	1668	1604
ENSG00000131389	SLC6A6	solute carrier family 6 (neurotransmitter transporter), member 6	3.16985	0	0	4454.14	1025	1024	1006	7017	7214	6815
ENSG00000139318	DUSP6	dual specificity phosphatase 6	2.57277	0	0	6044.27	1927	2041	1994	9473	9705	8009
ENSG00000148926	ADM	adrenomedullin	3.79703	0	0	3673.93	516	592	571	6579	6029	5392
ENSG00000152952	PLOD2	procollagen-lysine, 2-oxoglutarate 5-dioxygenase 2	2.05327	0	0	19334	8861	8766	8193	26844	28509	26452
ENSG00000167772	ANGPTL4	angiopoietin-like 4	6.73349	0	0	2480.78	61	41	46	4266	4057	4574
ENSG00000169710	FASN	fatty acid synthase	-2.07191	0	0	9870.5	17259	18793	18973	3291	3268	3362
ENSG00000182240	BACE2	beta-site APP-cleaving enzyme 2	2.01018	0	0	5781.99	2636	2684	2589	8050	7973	8290
ENSG00000184825	HIST1H2AH	histone cluster 1, H2ah	-2.54885	0	0	1912.11	3666	3857	3750	471	472	512
ENSG00000196787	HIST1H2AG	histone cluster 1, H2ag	-2.06221	0	0	4597.5	8208	8711	8677	1586	1538	1522
ENSG00000171105	INSR	insulin receptor	2.34023	7.25495e-305	4.26213e-302	2023.65	763	760	767	2995	3026	2854
ENSG00000123416	TUBA1B	tubulin, alpha 1b	-1.8149	5.31793e-297	2.994e-294	12662.9	22140	23299	22599	5036	4691	4942
ENSG00000104738	MCM4	minichromosome maintenance complex component 4	-2.83196	6.96773e-296	3.76592e-293	1680.43	3160	3433	3580	360	375	341
ENSG00000137501	SYTL2	synaptotagmin-like 2	6.11931	3.79771e-289	1.97364e-286	872.148	27	24	25	1450	1490	1577
ENSG00000140416	TPM1	tropomyosin 1 (alpha)	1.91042	4.79597e-288	2.40012e-285	15277.1	7562	7545	6972	21211	22215	19943
ENSG00000073111	MCM2	minichromosome maintenance complex component 2	-2.69328	1.14032e-275	5.50285e-273	1725.64	3235	3673	3416	399	371	432
ENSG00000182492	BGN	biglycan	2.00157	3.50678e-270	1.63392e-267	11339.2	5210	4874	5478	16100	15773	15763
ENSG00000137259	HIST1H2AB	histone cluster 1, H2ab	-2.50464	3.47959e-261	1.56721e-258	1805.94	3306	3647	3649	448	508	454
ENSG00000104419	NDRG1	N-myc downstream regulated 1	2.79072	2.90722e-257	1.26717e-254	1348.41	374	375	413	2182	2124	1885
ENSG00000156535	CD109	CD109 molecule	1.64153	8.75761e-256	3.6979e-253	17925.2	9857	10496	9605	23321	24938	23014
ENSG00000169184	MN1	meningioma (disrupted in balanced translocation) 1	3.33046	1.90391e-253	7.79565e-251	842.911	176	165	175	1431	1368	1231
ENSG00000115548	KDM3A	lysine (K)-specific demethylase 3A	1.97343	4.02177e-252	1.5983e-249	2780.6	1306	1323	1250	3920	4020	3699
ENSG00000122884	P4HA1	prolyl 4-hydroxylase, alpha polypeptide I	2.50879	4.24377e-248	1.63834e-245	2510.22	882	879	807	3463	3623	4126
ENSG00000100297	MCM5	minichromosome maintenance complex component 5	-2.3036	1.52951e-243	5.74078e-241	1844.31	3391	3575	3621	508	582	531
ENSG00000116285	ERRFI1	ERBB receptor feedback inhibitor 1	2.4601	1.06048e-242	3.87274e-240	1747.95	596	593	651	2553	2802	2418
ENSG00000145730	PAM	peptidylglycine alpha-amidating monooxygenase	1.61694	2.01316e-241	7.15837e-239	8077.92	4474	4823	4379	10687	10914	10381
ENSG00000107551	RASSF4	Ras association (RalGDS/AF-6) domain family member 4	3.31492	4.21803e-241	1.46139e-238	849.036	161	202	162	1441	1260	1353
ENSG00000139618	BRCA2	breast cancer 2, early onset	-2.24324	7.41171e-241	2.50367e-238	1713.87	3119	3347	3303	509	543	508
ENSG00000059804	SLC2A3	solute carrier family 2 (facilitated glucose transporter), member 3	2.33518	2.05245e-238	6.76408e-236	1989.15	749	812	695	2750	2886	3083
ENSG00000102755	FLT1	fms-related tyrosine kinase 1	1.56548	1.03303e-237	3.32342e-235	8406.3	4831	5105	4683	11017	11235	10734
ENSG00000110092	CCND1	cyclin D1	-2.04078	1.89392e-234	5.95131e-232	3461.54	6505	6135	6568	1220	1204	1113
ENSG00000256018	HIST1H3G	histone cluster 1, H3g	-2.32693	1.14151e-233	3.50547e-231	3759.13	6821	7567	7258	1051	988	1217
ENSG00000121966	CXCR4	chemokine (C-X-C motif) receptor 4	2.85207	7.81921e-233	2.34785e-230	1127.07	325	307	302	1651	1650	1899
ENSG00000171992	SYNPO	synaptopodin	2.05589	1.66423e-228	4.88848e-226	5134.95	2329	2098	2403	7494	7258	6986
ENSG00000112414	GPR126	G protein-coupled receptor 126	1.72079	2.77477e-228	7.97717e-226	12701.4	6753	7108	6484	16013	17400	17748
ENSG00000196331	HIST1H2BO	histone cluster 1, H2bo	-2.26568	1.35084e-227	3.80262e-225	2819.59	5130	5166	5809	800	860	872
ENSG00000214944	ARHGEF28	Rho guanine nucleotide exchange factor (GEF) 28	1.45496	7.09689e-227	1.957e-224	14027.6	8568	8939	8316	17957	18482	17518
ENSG00000169242	EFNA1	ephrin-A1	2.1501	2.99603e-226	8.09648e-224	1745.09	712	755	735	2539	2382	2557
ENSG00000102760	RGCC	regulator of cell cycle	2.00752	3.23154e-226	8.56168e-224	3189.27	1417	1555	1393	4748	4290	4372
ENSG00000124635	HIST1H2BJ	histone cluster 1, H2bj	-2.13329	1.61428e-222	4.19464e-220	3758.59	6691	7260	7181	1116	1187	1339
ENSG00000115758	ODC1	ornithine decarboxylase 1	-2.03468	3.34745e-214	8.5341e-212	2130.51	3831	4133	3861	749	765	670
ENSG00000156804	FBXO32	F-box protein 32	1.87329	1.55615e-212	3.89384e-210	2209.29	1086	1113	1057	3142	3007	2964
ENSG00000197930	ERO1L	ERO1-like (S. cerevisiae)	1.9579	5.41219e-210	1.32963e-207	4679.96	2101	2343	2140	6821	6822	5909
ENSG00000198374	HIST1H2AL	histone cluster 1, H2al	-2.54584	7.14793e-209	1.72469e-206	1563.28	2874	2974	3365	416	379	393
ENSG00000100644	HIF1A	hypoxia inducible factor 1, alpha subunit (basic helix-loop-helix transcription factor)	-1.70575	1.01467e-208	2.4053e-206	6208.95	10815	11104	10873	2546	2727	2354
ENSG00000151012	SLC7A11	solute carrier family 7 (anionic amino acid transporter light chain, xc- system), member 11	-1.89879	1.36611e-206	3.18256e-204	2494.03	4493	4611	4470	912	990	856
ENSG00000074527	NTN4	netrin 4	1.6859	3.60343e-206	8.25247e-204	13524.4	7361	7778	6929	17431	17667	19060
ENSG00000168209	DDIT4	DNA-damage-inducible transcript 4	1.88269	1.34132e-205	3.02065e-203	2402.5	1169	1203	1150	3290	3181	3451
ENSG00000168242	HIST1H2BI	histone cluster 1, H2bi	-2.1472	4.09397e-205	9.06848e-203	3597.33	6474	6759	7024	1088	1081	1287
ENSG00000169604	ANTXR1	anthrax toxin receptor 1	2.51512	8.07003e-205	1.75875e-202	880.778	307	294	295	1329	1325	1285
ENSG00000011426	ANLN	anillin, actin binding protein	-1.73781	9.64355e-205	2.06831e-202	3735.94	6346	6809	6682	1424	1524	1561
ENSG00000123384	LRP1	low density lipoprotein receptor-related protein 1	2.30622	2.78103e-203	5.87144e-201	1135.05	461	424	422	1686	1662	1612
ENSG00000124207	CSE1L	CSE1 chromosome segregation 1-like (yeast)	-1.58944	1.93591e-202	4.02431e-200	4918.77	8115	8823	8542	2111	2126	2186
ENSG00000178921	PFAS	phosphoribosylformylglycinamidine synthase	-2.43062	6.42052e-201	1.31446e-198	1100.49	2132	2155	2123	271	309	316
ENSG00000176907	C8orf4	chromosome 8 open reading frame 4	2.51763	1.86487e-200	3.76092e-198	896.307	315	287	308	1329	1325	1355
ENSG00000128271	ADORA2A	adenosine A2a receptor	2.78599	2.72423e-200	5.4132e-198	769.862	193	247	224	1175	1170	1189
ENSG00000130635	COL5A1	collagen, type V, alpha 1	1.46396	4.39288e-198	8.60241e-196	16324.5	10011	10092	9796	20703	20375	21801
ENSG00000111640	GAPDH	glyceraldehyde-3-phosphate dehydrogenase	1.29827	5.24842e-192	1.01309e-189	91935.4	59323	61765	61955	116194	116366	110519
ENSG00000112715	VEGFA	vascular endothelial growth factor A	3.50159	2.33502e-191	4.44377e-189	505.789	88	95	92	777	810	857
ENSG00000197153	HIST1H3J	histone cluster 1, H3j	-2.2334	1.19816e-190	2.24854e-188	1735.83	3106	3331	3446	525	485	576
ENSG00000137809	ITGA11	integrin, alpha 11	3.84901	1.84483e-190	3.4147e-188	460.25	59	62	77	739	771	754
ENSG00000196532	HIST1H3C	histone cluster 1, H3c	-1.84169	4.91427e-189	8.9732e-187	3929.75	6659	7119	7427	1577	1511	1394
ENSG00000184357	HIST1H1B	histone cluster 1, H1b	-1.57261	6.16645e-189	1.11095e-186	11295.3	18669	19667	19990	4812	4837	5227
ENSG00000106366	SERPINE1	serpin peptidase inhibitor, clade E (nexin, plasminogen activator inhibitor type 1), member 1	1.57941	8.0856e-189	1.43753e-186	85320.8	49729	47813	49584	116704	115188	103803
ENSG00000078401	EDN1	endothelin 1	1.34495	7.57718e-188	1.32965e-185	16261.1	10505	10984	10151	20471	20104	20661
ENSG00000111859	NEDD9	neural precursor cell expressed, developmentally down-regulated 9	1.8032	2.99798e-187	5.19342e-185	3995.51	2003	2073	2040	5759	5597	4956
ENSG00000123104	ITPR2	inositol 1,4,5-trisphosphate receptor, type 2	1.46868	3.54436e-187	6.0622e-185	15785.9	9613	9750	9478	19851	21707	19337
ENSG00000137331	IER3	immediate early response 3	1.9712	4.46037e-187	7.53356e-185	2118.44	968	943	1043	2883	3152	2833
ENSG00000084774	CAD	carbamoyl-phosphate synthetase 2, aspartate transcarbamylase, and dihydroorotase	-1.69096	1.63086e-184	2.72051e-182	3047.94	5257	5286	5512	1220	1263	1288
ENSG00000154556	SORBS2	sorbin and SH3 domain containing 2	1.95256	3.34597e-184	5.5135e-182	1852.46	852	873	886	2651	2700	2383
ENSG00000188229	TUBB4B	tubulin, beta 4B class IVb	-1.57522	6.23378e-184	1.01483e-181	4346.39	7289	7437	7724	1951	1892	1874
ENSG00000079739	PGM1	phosphoglucomutase 1	2.08262	2.26617e-183	3.64529e-181	1223.68	523	549	531	1663	1745	1792
ENSG00000130816	DNMT1	DNA (cytosine-5-)-methyltransferase 1	-1.92239	1.11804e-181	1.77728e-179	2438.26	4268	4296	4747	889	889	881
ENSG00000197846	HIST1H2BF	histone cluster 1, H2bf	-1.83867	2.0146e-181	3.16526e-179	2145.18	3676	3871	4023	808	817	825
ENSG00000156273	BACH1	BTB and CNC homology 1, basic leucine zipper transcription factor 1	1.81435	7.90562e-181	1.22782e-178	2054.39	1072	1049	1004	2685	2953	2764
ENSG00000086696	HSD17B2	hydroxysteroid (17-beta) dehydrogenase 2	3.98048	5.71443e-179	8.77425e-177	441.346	57	55	61	789	679	715
ENSG00000100714	MTHFD1	methylenetetrahydrofolate dehydrogenase (NADP+ dependent) 1, methenyltetrahydrofolate cyclohydrolase, formyltetrahydrofolate synthetase	-1.91365	5.43815e-178	8.2562e-176	1558.88	2801	2860	2842	556	560	592
ENSG00000116678	LEPR	leptin receptor	1.99622	2.20103e-177	3.30448e-175	3346.69	1536	1607	1461	4618	5226	4221
ENSG00000107554	DNMBP	dynamin binding protein	1.4625	1.18864e-176	1.76493e-174	6472.85	3863	3924	4073	8375	8590	7972
ENSG00000065328	MCM10	minichromosome maintenance complex component 10	-3.62342	2.37724e-176	3.49144e-174	512.852	1054	1114	1112	61	63	71
ENSG00000076003	MCM6	minichromosome maintenance complex component 6	-2.3841	4.83678e-176	7.02738e-174	1057.36	1885	2205	2043	284	291	309
ENSG00000120129	DUSP1	dual specificity phosphatase 1	2.0256	3.2263e-174	4.63764e-172	1213.32	562	554	525	1733	1664	1719
ENSG00000197747	S100A10	S100 calcium binding protein A10	1.67129	3.04648e-172	4.33305e-170	2379.22	1289	1278	1341	3250	3137	3120
ENSG00000151503	NCAPD3	non-SMC condensin II complex, subunit D3	-1.90943	6.2114e-171	8.74254e-169	1389.51	2463	2612	2502	512	515	499
ENSG00000182168	UNC5C	unc-5 homolog C (C. elegans)	4.16015	9.16935e-171	1.27728e-168	434.493	47	54	49	729	810	628
ENSG00000086991	NOX4	NADPH oxidase 4	1.83335	1.13694e-170	1.56759e-168	1789.17	887	868	937	2352	2524	2462
ENSG00000083444	PLOD1	procollagen-lysine, 2-oxoglutarate 5-dioxygenase 1	1.32908	2.25206e-170	3.07373e-168	7965.87	5196	5355	5068	10204	10082	9625
ENSG00000092853	CLSPN	claspin	-3.21402	1.3469e-168	1.81993e-166	546.234	1147	1126	1135	100	90	82
ENSG00000196305	IARS	isoleucyl-tRNA synthetase	-1.4043	4.86052e-168	6.5025e-166	5561.42	8922	9697	9239	2641	2765	2583
ENSG00000185130	HIST1H2BL	histone cluster 1, H2bl	-1.85493	3.43558e-166	4.55113e-164	2014.14	3464	3576	3849	759	753	767
ENSG00000111669	TPI1	triosephosphate isomerase 1	1.36971	1.6644e-165	2.18343e-163	10116.9	6141	6756	6542	12858	12457	12969
ENSG00000108100	CCNY	cyclin Y	1.52041	3.00679e-165	3.90652e-163	4177.06	2449	2482	2497	5180	5418	5662
ENSG00000164684	ZNF704	zinc finger protein 704	2.67659	7.4647e-165	9.606e-163	703.724	217	200	230	985	1080	1134
ENSG00000120708	TGFBI	transforming growth factor, beta-induced, 68kDa	2.26496	5.47017e-164	6.97292e-162	1059.85	436	393	419	1620	1581	1410
ENSG00000132688	NES	nestin	-1.63634	1.24354e-162	1.57034e-160	5979.94	10175	10190	10848	2506	2410	2696
ENSG00000138759	FRAS1	Fraser syndrome 1	2.81821	3.43606e-162	4.2989e-160	593.44	149	181	170	947	950	837
ENSG00000168496	FEN1	flap structure-specific endonuclease 1	-3.23078	5.1031e-162	6.32597e-160	532.506	1082	1181	1066	77	85	100
ENSG00000112118	MCM3	minichromosome maintenance complex component 3	-1.98516	3.01561e-159	3.70427e-157	1560.01	2743	2951	2906	548	500	593
ENSG00000163638	ADAMTS9	ADAM metallopeptidase with thrombospondin type 1 motif, 9	-2.2981	6.27525e-159	7.63884e-157	824.918	1539	1597	1599	243	245	237
ENSG00000233224	HIST1H2AM	histone cluster 1, H2am	-1.91486	9.08982e-159	1.09662e-156	2399.04	4169	4262	4655	935	891	800
ENSG00000184678	HIST2H2BE	histone cluster 2, H2be	-1.71603	1.04438e-158	1.24882e-156	3915.85	6413	6874	7430	1577	1659	1543
ENSG00000119969	HELLS	helicase, lymphoid-specific	-2.13497	1.20027e-157	1.42264e-155	966.681	1779	1852	1807	325	299	310
ENSG00000064042	LIMCH1	LIM and calponin homology domains 1	1.90947	5.98536e-156	7.03254e-154	1651.62	837	734	810	2210	2397	2246
ENSG00000197697	HIST1H2BE	histone cluster 1, H2be	-2.20526	5.00502e-154	5.82998e-152	1383.15	2492	2566	2790	376	438	469
ENSG00000151276	MAGI1	membrane associated guanylate kinase, WW and PDZ domain containing 1	1.64541	5.44056e-153	6.28315e-151	3095.7	1744	1631	1777	4183	4265	3873
ENSG00000119950	MXI1	MAX interactor 1, dimerization protein	2.91559	5.64629e-153	6.46548e-151	619.23	160	168	162	977	1075	826
ENSG00000134107	BHLHE40	basic helix-loop-helix family, member e40	2.3846	7.95272e-153	9.03002e-151	965.097	353	322	383	1474	1507	1278
ENSG00000197903	HIST1H2BK	histone cluster 1, H2bk	-1.54674	1.26153e-151	1.42048e-149	5243.82	8327	9078	9554	2332	2345	2321
ENSG00000116133	DHCR24	24-dehydrocholesterol reductase	-1.79749	5.35534e-151	5.98028e-149	1877.89	3242	3264	3557	747	729	716
ENSG00000012048	BRCA1	breast cancer 1, early onset	-2.20103	7.82323e-151	8.66455e-149	891.362	1654	1708	1695	261	304	264
ENSG00000253729	PRKDC	protein kinase, DNA-activated, catalytic polypeptide	-1.1668	5.12811e-150	5.63342e-148	22827.7	34792	37866	36320	12088	12435	12346
ENSG00000163661	PTX3	pentraxin 3, long	-1.94615	6.35825e-150	6.92844e-148	2111.21	3735	4035	3807	720	693	856
ENSG00000066279	ASPM	asp (abnormal spindle) homolog, microcephaly associated (Drosophila)	-1.25043	2.04745e-149	2.21321e-147	7328.55	11548	12164	11888	3673	3837	3854
ENSG00000094804	CDC6	cell division cycle 6	-3.08499	8.12406e-148	8.71209e-146	479.985	992	1000	977	94	85	80
ENSG00000143799	PARP1	poly (ADP-ribose) polymerase 1	-1.42957	6.62457e-147	7.04813e-145	3673.59	5944	6230	6311	1787	1697	1723
ENSG00000162433	AK4	adenylate kinase 4	3.74787	8.55681e-147	9.03278e-145	409.918	58	79	50	683	744	583
ENSG00000088325	TPX2	TPX2, microtubule-associated	-1.43219	5.60092e-146	5.86664e-144	3093.86	5112	5162	5299	1477	1479	1424
ENSG00000132646	PCNA	proliferating cell nuclear antigen	-1.88666	1.75432e-145	1.82341e-143	1272.31	2174	2413	2330	490	475	449
ENSG00000196747	HIST1H2AI	histone cluster 1, H2ai	-1.98115	2.7225e-145	2.80812e-143	3254.78	5633	6039	6260	1088	1036	1305
ENSG00000196226	HIST1H2BB	histone cluster 1, H2bb	-2.09535	3.31441e-143	3.39276e-141	1547.44	2774	2912	2974	465	474	589
ENSG00000186352	ANKRD37	ankyrin repeat domain 37	4.87704	4.80758e-143	4.88421e-141	317.433	27	18	19	531	568	518
ENSG00000135766	EGLN1	egl-9 family hypoxia-inducible factor 1	1.57762	4.37943e-141	4.41603e-139	2255.63	1326	1311	1255	3054	3049	2771
ENSG00000120694	HSPH1	heat shock 105kDa/110kDa protein 1	-1.65047	9.47735e-141	9.48578e-139	2197.45	3797	3933	3775	938	1000	839
ENSG00000198366	HIST1H3A	histone cluster 1, H3a	-1.59386	2.84769e-140	2.82927e-138	2273.42	3776	4111	3903	935	978	1046
ENSG00000115414	FN1	fibronectin 1	1.04091	4.47555e-139	4.41413e-137	237422	176163	179849	178977	283691	280205	274608
ENSG00000189057	FAM111B	family with sequence similarity 111, member B	-2.97494	2.06695e-138	2.02382e-136	466.861	905	990	970	91	93	86
ENSG00000071242	RPS6KA2	ribosomal protein S6 kinase, 90kDa, polypeptide 2	1.26698	2.623e-138	2.54978e-136	5225.95	3402	3644	3519	6653	6447	6280
ENSG00000104881	PPP1R13L	protein phosphatase 1, regulatory subunit 13 like	1.81665	1.28558e-137	1.24077e-135	1281.44	631	626	687	1812	1746	1685
ENSG00000157193	LRP8	low density lipoprotein receptor-related protein 8, apolipoprotein e receptor	-2.92293	1.87874e-137	1.80039e-135	542.011	1006	1100	1205	101	114	109
ENSG00000099860	GADD45B	growth arrest and DNA-damage-inducible, beta	1.72686	2.24342e-137	2.13472e-135	1308.31	708	713	664	1815	1728	1734
ENSG00000147852	VLDLR	very low density lipoprotein receptor	2.7773	2.98194e-137	2.81762e-135	441.048	122	134	124	652	691	682
ENSG00000013297	CLDN11	claudin 11	-1.48685	4.90649e-137	4.60393e-135	3378.08	5514	6015	5659	1543	1470	1635
ENSG00000204394	VARS	valyl-tRNA synthetase	-1.4708	4.58098e-135	4.26884e-133	2148.08	3582	3630	3680	981	1015	985
ENSG00000116667	C1orf21	chromosome 1 open reading frame 21	2.7311	4.1476e-134	3.83852e-132	586.646	156	176	188	897	1003	784
ENSG00000113368	LMNB1	lamin B1	-2.10965	6.2455e-133	5.74076e-131	2010.11	3650	3889	3736	609	577	781
ENSG00000087245	MMP2	matrix metallopeptidase 2 (gelatinase A, 72kDa gelatinase, 72kDa type IV collagenase)	1.45871	7.71399e-133	7.04266e-131	25464.5	15486	16263	14995	33089	30033	34867
ENSG00000203814	HIST2H2BF	histone cluster 2, H2bf	-1.79847	1.03209e-132	9.35947e-131	2784.94	4702	4757	5467	1113	1131	1004
ENSG00000181019	NQO1	NAD(P)H dehydrogenase, quinone 1	-1.79322	1.1524e-132	1.03808e-130	1907.47	3302	3667	3258	698	711	821
ENSG00000145901	TNIP1	TNFAIP3 interacting protein 1	1.63238	1.52045e-132	1.36055e-130	3289.75	1871	1877	1766	4615	4549	3904
ENSG00000051341	POLQ	polymerase (DNA directed), theta	-2.14435	2.19499e-132	1.95123e-130	846.889	1496	1701	1577	247	288	278
ENSG00000071539	TRIP13	thyroid hormone receptor interactor 13	-2.2019	7.59039e-132	6.70335e-130	713.202	1293	1382	1373	214	222	226
ENSG00000185100	ADSSL1	adenylosuccinate synthase like 1	4.30169	1.00363e-131	8.80586e-130	287.648	27	34	27	509	464	469
ENSG00000198901	PRC1	protein regulator of cytokinesis 1	-1.35148	6.86625e-129	5.9856e-127	2682.38	4291	4536	4472	1329	1335	1291
ENSG00000109805	NCAPG	non-SMC condensin I complex, subunit G	-1.56578	7.24832e-128	6.27816e-126	1738.89	2903	3037	3032	732	815	750
ENSG00000120800	UTP20	UTP20, small subunit (SSU) processome component, homolog (yeast)	-1.4837	1.02585e-127	8.82886e-126	1921.1	3116	3356	3296	870	899	879
ENSG00000061656	SPAG4	sperm associated antigen 4	3.75554	1.30324e-127	1.11452e-125	340.23	53	48	52	626	574	469
ENSG00000198826	ARHGAP11A	Rho GTPase activating protein 11A	-1.73233	4.84789e-127	4.11979e-125	1205.41	2051	2225	2123	465	510	482
ENSG00000171223	JUNB	jun B proto-oncogene	1.90986	1.24889e-126	1.05469e-124	1482.24	698	703	734	2284	1989	1878
ENSG00000068654	POLR1A	polymerase (RNA) I polypeptide A, 194kDa	-1.6917	3.20658e-126	2.69114e-124	1228.17	2166	2141	2166	508	506	503
ENSG00000148154	UGCG	UDP-glucose ceramide glucosyltransferase	1.66638	4.91074e-126	4.09592e-124	1841.56	1058	1047	926	2297	2522	2537
ENSG00000188987	HIST1H4D	histone cluster 1, H4d	-1.39167	5.29993e-126	4.39342e-124	3686.92	6097	6039	6279	1800	1692	1833
ENSG00000164647	STEAP1	six transmembrane epithelial antigen of the prostate 1	-3.28967	6.09515e-126	5.0218e-124	374.981	771	792	791	53	56	67
ENSG00000072682	P4HA2	prolyl 4-hydroxylase, alpha polypeptide II	1.63619	3.44306e-125	2.81956e-123	1335.21	753	765	715	1766	1719	1820
ENSG00000176619	LMNB2	lamin B2	-1.89498	2.58968e-124	2.10794e-122	2254.35	3963	4110	4195	779	749	962
ENSG00000182611	HIST1H2AJ	histone cluster 1, H2aj	-1.81536	3.52344e-124	2.85082e-122	2439.96	4119	4313	4685	994	1006	819
ENSG00000177076	ACER2	alkaline ceramidase 2	2.64395	5.48447e-124	4.41108e-122	494.272	159	169	134	810	744	688
ENSG00000166046	TCP11L2	t-complex 11, testis-specific-like 2	2.00379	1.69774e-123	1.35738e-121	878.251	397	451	353	1202	1254	1239
ENSG00000165304	MELK	maternal embryonic leucine zipper kinase	-1.92777	1.24155e-122	9.86815e-121	954.43	1727	1794	1700	321	386	329
ENSG00000145386	CCNA2	cyclin A2	-1.46885	1.4537e-122	1.14868e-120	2061.97	3475	3564	3416	992	983	889
ENSG00000103657	HERC1	HECT and RLD domain containing E3 ubiquitin protein ligase family member 1	1.07561	2.16897e-122	1.7039e-120	15043.3	10969	11575	10812	17259	18284	18010
ENSG00000130024	PHF10	PHD finger protein 10	1.47435	1.04277e-121	8.14444e-120	2075.34	1232	1266	1279	2720	2796	2500
ENSG00000167325	RRM1	ribonucleotide reductase M1	-1.3886	2.01698e-121	1.56629e-119	2253.32	3654	3933	3669	1113	1069	1078
ENSG00000134333	LDHA	lactate dehydrogenase A	1.10622	4.44164e-121	3.42945e-119	9293.4	6736	6776	6789	10934	11571	10809
ENSG00000095319	NUP188	nucleoporin 188kDa	-1.38841	1.00189e-120	7.69177e-119	2272.18	3642	3829	3875	1093	1123	1072
ENSG00000163788	SNRK	SNF related kinase	1.16963	4.64765e-120	3.54797e-118	8673.12	5994	6229	6158	10440	11096	9990
ENSG00000144554	FANCD2	Fanconi anemia, complementation group D2	-1.95461	1.14319e-119	8.67795e-118	871.026	1569	1697	1519	287	328	316
ENSG00000143847	PPFIA4	protein tyrosine phosphatase, receptor type, f polypeptide (PTPRF), interacting protein (liprin), alpha 4	6.23961	2.51049e-119	1.89507e-117	320.235	8	7	5	533	572	560
ENSG00000166986	MARS	methionyl-tRNA synthetase	-1.42138	6.35133e-119	4.76773e-117	1964.73	3200	3363	3311	906	979	911
ENSG00000139926	FRMD6	FERM domain containing 6	1.20386	1.55722e-118	1.1625e-116	4623.01	3227	3232	3176	5737	5815	5373
ENSG00000109107	ALDOC	aldolase C, fructose-bisphosphate	2.68784	6.99076e-118	5.19006e-116	438.1	141	144	113	660	627	708
ENSG00000204301	NOTCH4	notch 4	1.14912	9.7703e-118	7.214e-116	5015.36	3590	3593	3550	6186	6069	5890
ENSG00000082397	EPB41L3	erythrocyte membrane protein band 4.1-like 3	1.20647	4.799e-117	3.52413e-115	5018.64	3414	3428	3602	6100	6317	5966
ENSG00000120802	TMPO	thymopoietin	-1.33642	3.05305e-116	2.22988e-114	3989.09	6349	6881	6495	1868	1955	2101
ENSG00000146278	PNRC1	proline-rich nuclear receptor coactivator 1	1.24772	4.02669e-116	2.92519e-114	3140.04	2045	2179	2182	3786	3917	3897
ENSG00000143476	DTL	denticleless E3 ubiquitin protein ligase homolog (Drosophila)	-2.80547	4.11746e-116	2.97514e-114	425.579	820	916	841	79	91	103
ENSG00000140525	FANCI	Fanconi anemia, complementation group I	-1.52352	4.59835e-116	3.30494e-114	1431.98	2376	2563	2397	640	657	636
ENSG00000149925	ALDOA	aldolase A, fructose-bisphosphate	1.44182	6.62632e-115	4.73729e-113	14593	8751	8436	9795	19317	19013	17690
ENSG00000183598	HIST2H3D	histone cluster 2, H3d	-2.34149	1.81298e-114	1.28932e-112	746.535	1322	1520	1470	179	206	252
ENSG00000171793	CTPS1	CTP synthase 1	-2.20482	1.9855e-114	1.40461e-112	652.988	1198	1283	1228	196	181	227
ENSG00000137812	CASC5	cancer susceptibility candidate 5	-1.33668	1.67986e-113	1.1822e-111	3128.4	4988	5211	5266	1545	1650	1452
ENSG00000108106	UBE2S	ubiquitin-conjugating enzyme E2S	-1.64639	2.22106e-113	1.55498e-111	1406.2	2436	2352	2566	594	617	568
ENSG00000135063	FAM189A2	family with sequence similarity 189, member A2	3.16026	2.85445e-113	1.98811e-111	306.267	68	62	75	455	514	482
ENSG00000182481	KPNA2	karyopherin alpha 2 (RAG cohort 1, importin alpha 1)	-1.16734	5.56537e-113	3.85637e-111	4438.5	7047	7225	6918	2450	2432	2283
ENSG00000116830	TTF2	transcription termination factor, RNA polymerase II	-1.96878	1.38638e-112	9.55755e-111	788.175	1382	1509	1447	277	258	300
ENSG00000101670	LIPG	lipase, endothelial	1.42529	2.01501e-112	1.38207e-110	1632.27	991	1072	984	2040	2156	2051
ENSG00000134057	CCNB1	cyclin B1	-1.43636	4.37161e-112	2.98329e-110	2080.88	3421	3775	3298	987	991	960
ENSG00000170873	MTSS1	metastasis suppressor 1	1.59545	7.6931e-112	5.22358e-110	1582.82	879	887	937	2122	2212	1915
ENSG00000111674	ENO2	enolase 2 (gamma, neuronal)	2.3933	1.07452e-111	7.25944e-110	470.733	164	192	156	693	670	717
ENSG00000138778	CENPE	centromere protein E, 312kDa	-1.34741	1.51348e-111	1.01742e-109	3022.49	4820	5208	4950	1387	1511	1566
ENSG00000147408	CSGALNACT1	chondroitin sulfate N-acetylgalactosaminyltransferase 1	1.68497	3.39647e-111	2.27194e-109	969.216	549	520	509	1287	1316	1281
ENSG00000188994	ZNF292	zinc finger protein 292	1.19227	5.54854e-111	3.69319e-109	3742.72	2599	2568	2675	4549	4658	4461
ENSG00000062822	POLD1	polymerase (DNA directed), delta 1, catalytic subunit	-1.66235	9.05747e-110	5.99924e-108	1144.46	1960	2105	1942	503	451	481
ENSG00000198554	WDHD1	WD repeat and HMG-box DNA binding protein 1	-2.0486	1.34428e-109	8.86046e-108	642.918	1164	1257	1158	222	221	208
ENSG00000184270	HIST2H2AB	histone cluster 2, H2ab	-1.62737	1.98752e-109	1.30366e-107	1501.02	2545	2621	2662	649	582	686
ENSG00000108829	LRRC59	leucine rich repeat containing 59	-1.20783	3.09706e-109	2.02161e-107	2907.69	4597	4737	4667	1492	1569	1541
ENSG00000198431	TXNRD1	thioredoxin reductase 1	-1.30343	7.3523e-109	4.77617e-107	8933.42	14300	15506	14086	4240	4393	4851
ENSG00000075420	FNDC3B	fibronectin type III domain containing 3B	1.29955	1.14606e-108	7.40936e-107	14223.6	9563	9493	9219	18331	18820	15976
ENSG00000166508	MCM7	minichromosome maintenance complex component 7	-1.39077	2.72653e-108	1.75433e-106	2828.99	4521	4911	4706	1405	1262	1419
ENSG00000117399	CDC20	cell division cycle 20	-1.49902	2.7412e-108	1.75541e-106	1653.81	2688	2804	2939	756	733	771
ENSG00000101447	FAM83D	family with sequence similarity 83, member D	-1.92037	3.11809e-108	1.98734e-106	756.206	1370	1364	1397	279	258	286
ENSG00000171848	RRM2	ribonucleotide reductase M2	-1.68568	3.23284e-108	2.05081e-106	1397.93	2386	2404	2571	526	583	622
ENSG00000079616	KIF22	kinesin family member 22	-1.70043	6.05491e-108	3.82308e-106	1060.43	1770	1969	1863	405	453	445
ENSG00000118473	SGIP1	SH3-domain GRB2-like (endophilin) interacting protein 1	1.65624	7.3919e-108	4.64555e-106	1230.01	719	695	620	1618	1730	1559
ENSG00000178695	KCTD12	potassium channel tetramerization domain containing 12	-1.47323	3.46332e-107	2.1665e-105	2492.67	4171	4179	4297	1167	1253	1034
ENSG00000131747	TOP2A	topoisomerase (DNA) II alpha 170kDa	-1.10766	3.56477e-107	2.21969e-105	7333.49	11155	12028	11385	3869	4218	4095
ENSG00000167670	CHAF1A	chromatin assembly factor 1, subunit A (p150)	-2.26366	6.36106e-107	3.94269e-105	545.252	991	1031	1097	156	172	159
ENSG00000158195	WASF2	WAS protein family, member 2	1.36929	9.53628e-107	5.88375e-105	1922.24	1201	1208	1280	2450	2386	2440
ENSG00000115602	IL1RL1	interleukin 1 receptor-like 1	-2.46078	1.32883e-106	8.16143e-105	499.022	924	965	1031	141	143	112
ENSG00000089159	PXN	paxillin	1.34255	4.70993e-106	2.87967e-104	5222.58	3395	3252	3509	6892	6716	6063
ENSG00000142731	PLK4	polo-like kinase 4	-1.96977	5.62623e-106	3.4244e-104	776.626	1338	1498	1440	253	266	303
ENSG00000118816	CCNI	cyclin I	1.06972	7.47058e-106	4.52657e-104	7467.4	5560	5692	5347	9115	8715	8716
ENSG00000047617	ANO2	anoctamin 2	1.32699	8.87858e-106	5.35569e-104	2293.4	1532	1553	1413	2887	2983	2742
ENSG00000165732	DDX21	DEAD (Asp-Glu-Ala-Asp) box helicase 21	-1.40032	9.16772e-106	5.50552e-104	2498.02	4272	4075	4152	1260	1226	1106
ENSG00000162063	CCNF	cyclin F	-1.71256	1.04197e-105	6.22971e-104	947.302	1604	1719	1690	373	379	404
ENSG00000114315	HES1	hes family bHLH transcription factor 1	1.69199	1.1975e-105	7.128e-104	1032.22	550	605	520	1444	1331	1366
ENSG00000113569	NUP155	nucleoporin 155kDa	-1.29713	2.73585e-105	1.62135e-103	2143.63	3409	3653	3455	1071	1066	1109
ENSG00000197299	BLM	Bloom syndrome, RecQ helicase-like	-2.25046	6.4926e-105	3.83092e-103	554.672	1000	1056	1112	161	157	181
ENSG00000023608	SNAPC1	small nuclear RNA activating complex, polypeptide 1, 43kDa	1.5894	1.04492e-104	6.13868e-103	1438.1	869	851	744	1789	1964	1918
ENSG00000128917	DLL4	delta-like 4 (Drosophila)	1.55075	2.04614e-104	1.19686e-102	1227.5	714	682	749	1622	1623	1562
ENSG00000146918	NCAPG2	non-SMC condensin II complex, subunit G2	-1.52834	4.24078e-104	2.46989e-102	1430.25	2369	2482	2481	590	661	674
ENSG00000134013	LOXL2	lysyl oxidase-like 2	1.09983	1.19513e-103	6.93073e-102	14482.7	10477	10580	10670	18082	17481	16279
ENSG00000076382	SPAG5	sperm associated antigen 5	-1.64684	1.28167e-103	7.40081e-102	1403.62	2307	2551	2490	553	568	653
ENSG00000135506	OS9	osteosarcoma amplified 9, endoplasmic reticulum lectin	1.01834	2.08451e-103	1.19855e-101	5683.27	4303	4417	4221	6598	6728	6645
ENSG00000214706	IFRD2	interferon-related developmental regulator 2	-1.84917	2.48568e-103	1.42316e-101	854.783	1560	1570	1492	284	343	341
ENSG00000123240	OPTN	optineurin	1.29394	4.68244e-103	2.66959e-101	2254.63	1494	1539	1462	2831	2935	2645
ENSG00000135476	ESPL1	extra spindle pole bodies homolog 1 (S. cerevisiae)	-1.8677	6.86013e-103	3.89471e-101	806.613	1409	1489	1476	268	313	323
ENSG00000122952	ZWINT	ZW10 interacting kinetochore protein	-2.14526	1.88895e-102	1.06793e-100	563.305	993	1117	1067	170	179	190
ENSG00000184348	HIST1H2AK	histone cluster 1, H2ak	-1.70656	2.07063e-102	1.16576e-100	969.725	1598	1794	1736	396	383	408
ENSG00000093009	CDC45	cell division cycle 45	-2.49917	3.50017e-102	1.96242e-100	408.016	790	806	802	102	113	101
ENSG00000134369	NAV1	neuron navigator 1	1.24722	4.05331e-102	2.26315e-100	5878.86	3858	4087	4049	7664	7391	6666
ENSG00000187741	FANCA	Fanconi anemia, complementation group A	-2.22222	4.27702e-102	2.37823e-100	545.307	1014	1059	1032	162	192	145
ENSG00000152377	SPOCK1	sparc/osteonectin, cwcv and kazal-like domains proteoglycan (testican) 1	1.19364	8.9191e-102	4.93913e-100	6860.88	4679	4996	4697	8108	8058	8889
ENSG00000132382	MYBBP1A	MYB binding protein (P160) 1a	-1.64592	2.23061e-101	1.2302e-99	1330.22	2224	2307	2429	547	622	514
ENSG00000153721	CNKSR3	CNKSR family member 3	1.73597	7.86013e-101	4.31732e-99	819.284	449	429	419	1154	1093	1064
ENSG00000117152	RGS4	regulator of G-protein signaling 4	-2.85574	1.11672e-100	6.10898e-99	334.494	664	675	695	68	73	66
ENSG00000131873	CHSY1	chondroitin sulfate synthase 1	1.20174	1.13374e-100	6.17704e-99	2550.6	1714	1823	1784	3101	3063	3168
ENSG00000196374	HIST1H2BM	histone cluster 1, H2bm	-2.07246	1.42628e-100	7.73969e-99	889.981	1565	1536	1864	316	293	279
ENSG00000101665	SMAD7	SMAD family member 7	2.54158	4.80643e-100	2.59778e-98	355.026	119	126	107	552	535	508
ENSG00000156970	BUB1B	BUB1 mitotic checkpoint serine/threonine kinase B	-1.55486	8.15113e-100	4.38797e-98	1326.87	2178	2353	2305	534	608	619
ENSG00000112159	MDN1	MDN1, midasin homolog (yeast)	-1.13895	9.85432e-100	5.28379e-98	4594.78	7112	7619	7078	2482	2432	2602
ENSG00000150630	VEGFC	vascular endothelial growth factor C	1.95447	6.30467e-99	3.36714e-97	2161.19	969	1086	978	3437	3148	2451
ENSG00000156802	ATAD2	ATPase family, AAA domain containing 2	-1.32891	2.62034e-98	1.39394e-96	2115.7	3443	3519	3482	992	1139	1023
ENSG00000137310	TCF19	transcription factor 19	-2.77139	2.65315e-98	1.40586e-96	355.557	663	740	744	78	69	85
ENSG00000113013	HSPA9	heat shock 70kDa protein 9 (mortalin)	-1.49425	4.27221e-98	2.25492e-96	2909.46	4958	4966	4898	1160	1372	1453
ENSG00000110799	VWF	von Willebrand factor	1.03007	7.89064e-98	4.14857e-96	170150	126989	134369	124031	198756	192375	208233
ENSG00000142949	PTPRF	protein tyrosine phosphatase, receptor type, F	0.956857	1.17769e-97	6.1678e-96	15960.4	12310	12448	12624	18846	18404	18035
ENSG00000183684	ALYREF	Aly/REF export factor	-1.62297	1.21389e-97	6.33283e-96	1061.65	1773	1929	1834	414	465	480
ENSG00000109046	WSB1	WD repeat and SOCS box containing 1	1.1817	1.22977e-97	6.39103e-96	6968.21	5153	4949	4574	8160	8853	8382
ENSG00000150712	MTMR12	myotubularin related protein 12	1.33256	1.45496e-97	7.53234e-96	3178.78	2169	2079	1966	4149	4128	3674
ENSG00000180900	SCRIB	scribbled planar cell polarity protein	-1.209	2.36546e-97	1.21993e-95	2637.89	4107	4302	4297	1432	1350	1389
ENSG00000065485	PDIA5	protein disulfide isomerase family A, member 5	1.35014	3.76262e-97	1.9331e-95	2453.69	1588	1686	1483	3220	3171	2866
ENSG00000166851	PLK1	polo-like kinase 1	-1.65509	7.20321e-97	3.68674e-95	976.271	1701	1668	1746	418	386	424
ENSG00000129521	EGLN3	egl-9 family hypoxia-inducible factor 3	6.94709	1.07694e-96	5.4912e-95	296.882	1	3	3	496	513	543
ENSG00000204186	ZDBF2	zinc finger, DBF-type containing 2	1.34978	1.22626e-96	6.22904e-95	2030.34	1352	1362	1222	2480	2712	2468
ENSG00000167553	TUBA1C	tubulin, alpha 1c	-1.28922	2.41025e-96	1.21975e-94	2680.26	4233	4408	4484	1337	1296	1440
ENSG00000138180	CEP55	centrosomal protein 55kDa	-1.47827	4.51578e-96	2.27676e-94	1520.97	2489	2659	2580	658	679	763
ENSG00000130513	GDF15	growth differentiation factor 15	-1.73288	8.03861e-96	4.03783e-94	1253.78	2258	2294	2106	574	448	490
ENSG00000074657	ZNF532	zinc finger protein 532	1.1953	2.84977e-95	1.42615e-93	2829.54	1953	1919	2046	3464	3529	3348
ENSG00000173482	PTPRM	protein tyrosine phosphatase, receptor type, M	1.27935	4.57538e-95	2.28128e-93	3391.46	2282	2350	2178	4302	4470	3845
ENSG00000130204	TOMM40	translocase of outer mitochondrial membrane 40 homolog (yeast)	-1.72982	5.90859e-95	2.93518e-93	786.093	1365	1413	1394	331	327	292
ENSG00000116120	FARSB	phenylalanyl-tRNA synthetase, beta subunit	-1.68485	9.79736e-95	4.84915e-93	821.441	1415	1454	1458	356	336	325
ENSG00000125968	ID1	inhibitor of DNA binding 1, dominant negative helix-loop-helix protein	-1.93446	1.05464e-94	5.20084e-93	733.166	1306	1401	1310	304	254	233
ENSG00000132361	CLUH	clustered mitochondria (cluA/CLU1) homolog	-1.42726	1.43357e-94	7.04376e-93	1498.33	2396	2499	2643	717	704	703
ENSG00000176208	ATAD5	ATPase family, AAA domain containing 5	-2.05405	1.47189e-94	7.20585e-93	546.844	976	1026	1044	190	171	190
ENSG00000173281	PPP1R3B	protein phosphatase 1, regulatory subunit 3B	1.39742	3.33235e-94	1.62551e-92	1836.38	1215	1213	1047	2259	2361	2371
ENSG00000197459	HIST1H2BH	histone cluster 1, H2bh	-1.4849	1.46315e-93	7.11155e-92	3178.93	5130	5220	5812	1389	1389	1595
ENSG00000044090	CUL7	cullin 7	1.1317	1.52584e-93	7.38966e-92	2547.25	1852	1864	1780	3074	3076	3032
ENSG00000102900	NUP93	nucleoporin 93kDa	-1.31508	2.46685e-93	1.19043e-91	1575.43	2533	2620	2603	808	797	759
ENSG00000150753	CCT5	chaperonin containing TCP1, subunit 5 (epsilon)	-1.18648	3.43879e-93	1.65356e-91	4536.62	7095	7711	6953	2389	2315	2547
ENSG00000111602	TIMELESS	timeless circadian clock	-1.89514	4.0266e-93	1.92934e-91	688.468	1270	1203	1274	247	238	274
ENSG00000164176	EDIL3	EGF-like repeats and discoidin I-like domains 3	1.47029	6.27204e-93	2.99462e-91	1431.38	882	901	826	1868	1968	1691
ENSG00000237649	KIFC1	kinesin family member C1	-1.74671	6.48586e-93	3.08581e-91	789.456	1340	1410	1451	296	316	333
ENSG00000126787	DLGAP5	discs, large (Drosophila) homolog-associated protein 5	-1.24326	1.24828e-92	5.91816e-91	2322.1	3710	3947	3613	1135	1244	1232
ENSG00000138182	KIF20B	kinesin family member 20B	-1.55048	1.50104e-92	7.09161e-91	1575.27	2657	2796	2657	644	662	788
ENSG00000138119	MYOF	myoferlin	0.967136	2.54313e-92	1.19731e-90	38498.6	29450	30186	30113	44710	46822	42189
ENSG00000176890	TYMS	thymidylate synthetase	-1.48112	7.33924e-92	3.44333e-90	1198.32	1907	2119	2067	548	538	566
ENSG00000188486	H2AFX	H2A histone family, member X	-1.73134	1.04388e-91	4.88061e-90	1223.47	2113	1997	2379	504	513	460
ENSG00000138160	KIF11	kinesin family member 11	-1.60705	1.69062e-91	7.87714e-90	1519.38	2615	2738	2548	601	612	747
ENSG00000157570	TSPAN18	tetraspanin 18	1.61191	2.35968e-91	1.09567e-89	1104.7	668	602	598	1525	1368	1479
ENSG00000125912	NCLN	nicalin	-1.88063	4.0744e-91	1.88539e-89	947.923	1634	1780	1738	365	292	396
ENSG00000165029	ABCA1	ATP-binding cassette, sub-family A (ABC1), member 1	1.52795	5.9968e-91	2.76548e-89	2267.79	1351	1463	1199	2768	2863	3213
ENSG00000184445	KNTC1	kinetochore associated 1	-1.29572	3.29857e-90	1.516e-88	1914.92	3017	3340	3039	921	977	1003
ENSG00000164741	DLC1	deleted in liver cancer 1	1.05922	3.5642e-90	1.63252e-88	7073.71	5230	5134	5427	8395	8685	8016
ENSG00000165507	C10orf10	chromosome 10 open reading frame 10	1.28121	7.37356e-90	3.36593e-88	2857.1	1928	1838	1961	3755	3555	3320
ENSG00000117724	CENPF	centromere protein F, 350/400kDa	-1.19105	1.57891e-89	7.18322e-88	6110.84	9355	10187	9791	3063	3174	3508
ENSG00000116560	SFPQ	splicing factor proline/glutamine-rich	-1.11285	2.58359e-89	1.17146e-87	5175.77	8095	7963	8353	2729	3022	2824
ENSG00000162591	MEGF6	multiple EGF-like-domains 6	1.44769	4.06614e-89	1.83751e-87	1600.42	995	1033	923	2111	1896	2142
ENSG00000177119	ANO6	anoctamin 6	1.04996	5.8003e-89	2.61246e-87	6041.91	4428	4585	4539	7147	7526	6720
ENSG00000127586	CHTF18	CTF18, chromosome transmission fidelity factor 18 homolog (S. cerevisiae)	-2.24476	2.3006e-88	1.03275e-86	450.866	791	904	881	145	121	140
ENSG00000177084	POLE	polymerase (DNA directed), epsilon, catalytic subunit	-1.35587	2.81304e-88	1.2586e-86	1401.04	2264	2323	2366	715	668	676
ENSG00000110328	GALNT18	UDP-N-acetyl-alpha-D-galactosamine:polypeptide N-acetylgalactosaminyltransferase 18	4.50948	7.92435e-88	3.53379e-86	189.847	17	16	14	373	297	290
ENSG00000068650	ATP11A	ATPase, class VI, type 11A	1.15869	8.98636e-88	3.9942e-86	2526.47	1777	1742	1859	3020	3091	3050
ENSG00000138640	FAM13A	family with sequence similarity 13, member A	1.83519	1.6101e-87	7.133e-86	582.027	293	299	280	781	854	756
ENSG00000171241	SHCBP1	SHC SH2-domain binding protein 1	-2.13433	2.39928e-87	1.05945e-85	615.32	1130	1200	1136	185	165	241
ENSG00000138604	GLCE	glucuronic acid epimerase	1.08231	2.69675e-87	1.18692e-85	4875.38	3615	3676	3479	5673	6193	5524
ENSG00000198339	HIST1H4I	histone cluster 1, H4i	-1.67077	4.56311e-87	2.00184e-85	1044.61	1762	1839	1889	409	401	492
ENSG00000162753	SLC9C2	solute carrier family 9, member C2 (putative)	7.73762	1.08451e-86	4.74236e-85	320.032	0	0	0	527	626	527
ENSG00000125885	MCM8	minichromosome maintenance complex component 8	-2.16343	1.33277e-86	5.80916e-85	429.787	821	832	777	140	130	136
ENSG00000197785	ATAD3A	ATPase family, AAA domain containing 3A	-1.79093	1.876e-86	8.15063e-85	639.714	1097	1161	1171	244	242	261
ENSG00000076706	MCAM	melanoma cell adhesion molecule	-0.910225	6.6277e-86	2.87031e-84	18321.7	27361	27749	27375	11517	11146	10695
ENSG00000123975	CKS2	CDC28 protein kinase regulatory subunit 2	-1.86238	7.68757e-86	3.31867e-84	602.951	1032	1166	1072	218	244	215
ENSG00000166598	HSP90B1	heat shock protein 90kDa beta (Grp94), member 1	0.813457	8.13191e-86	3.49931e-84	32705	27040	28076	26634	36398	37010	35987
ENSG00000127990	SGCE	sarcoglycan, epsilon	1.43858	1.05465e-85	4.52395e-84	1080.74	617	700	685	1371	1434	1343
ENSG00000148773	MKI67	marker of proliferation Ki-67	-1.14692	2.14869e-85	9.1877e-84	9301.61	14074	14277	15845	5164	5114	4879
ENSG00000171320	ESCO2	establishment of sister chromatid cohesion N-acetyltransferase 2	-2.12276	2.51338e-85	1.07132e-83	459.101	835	914	834	145	136	163
ENSG00000163507	KIAA1524	KIAA1524	-1.46527	4.09662e-85	1.74068e-83	1023.02	1720	1735	1730	463	507	452
ENSG00000159640	ACE	angiotensin I converting enzyme	-1.45641	5.26746e-85	2.23116e-83	1575.66	2780	2657	2535	793	747	660
ENSG00000108561	C1QBP	complement component 1, q subcomponent binding protein	-1.32333	6.9982e-85	2.95499e-83	1788.98	2856	3163	2809	903	843	926
ENSG00000156466	GDF6	growth differentiation factor 6	2.916	1.27329e-84	5.35971e-83	238.023	59	58	68	385	375	348
ENSG00000125378	BMP4	bone morphogenetic protein 4	1.12045	1.57727e-84	6.61867e-83	4331.48	3013	3366	3021	5111	5039	5423
ENSG00000137807	KIF23	kinesin family member 23	-1.39226	1.8789e-84	7.85997e-83	1204.73	1985	2024	2013	544	586	608
ENSG00000155561	NUP205	nucleoporin 205kDa	-1.00507	2.72144e-84	1.13494e-82	3529.64	5298	5564	5393	2024	2108	2020
ENSG00000160957	RECQL4	RecQ protein-like 4	-2.13678	4.98174e-84	2.07118e-82	454.48	804	871	886	128	155	153
ENSG00000100034	PPM1F	protein phosphatase, Mg2+/Mn2+ dependent, 1F	-1.09759	1.06956e-83	4.43311e-82	3270.91	4906	5326	5153	1831	1754	1871
ENSG00000136237	RAPGEF5	Rap guanine nucleotide exchange factor (GEF) 5	1.17299	1.08879e-83	4.49901e-82	1864.49	1291	1382	1271	2260	2331	2192
ENSG00000153246	PLA2R1	phospholipase A2 receptor 1, 180kDa	1.08991	1.55115e-83	6.38999e-82	2633.85	1972	1984	1841	3081	3183	3144
ENSG00000161888	SPC24	SPC24, NDC80 kinetochore complex component	-1.70853	2.80948e-83	1.15385e-81	650.904	1124	1192	1128	256	265	274
ENSG00000196562	SULF2	sulfatase 2	1.25277	3.63238e-83	1.4873e-81	3810.86	2619	2600	2530	4974	4919	4208
ENSG00000117139	KDM5B	lysine (K)-specific demethylase 5B	1.03835	4.20153e-83	1.71514e-81	4453.38	3382	3408	3253	5239	5517	4971
ENSG00000092470	WDR76	WD repeat domain 76	-1.90905	6.37522e-83	2.59464e-81	564.291	1028	997	1054	201	228	188
ENSG00000165757	KIAA1462	KIAA1462	0.957587	7.62689e-83	3.09473e-81	6298.01	4936	4878	4929	7423	7391	7009
ENSG00000026025	VIM	vimentin	1.02898	1.08631e-82	4.39466e-81	139811	101712	109008	106011	167002	153732	171619
ENSG00000104728	ARHGEF10	Rho guanine nucleotide exchange factor (GEF) 10	0.968465	1.36051e-82	5.48755e-81	4577.11	3597	3529	3535	5260	5432	5209
ENSG00000174371	EXO1	exonuclease 1	-2.70867	2.35498e-82	9.47039e-81	288.55	562	571	600	61	73	61
ENSG00000068305	MEF2A	myocyte enhancer factor 2A	1.6654	4.24631e-82	1.70255e-80	1722.62	916	940	974	2269	2658	1963
ENSG00000106628	POLD2	polymerase (DNA directed), delta 2, accessory subunit	-1.59602	1.01629e-81	4.06277e-80	1134.11	1863	1941	2081	498	542	432
ENSG00000154734	ADAMTS1	ADAM metallopeptidase with thrombospondin type 1 motif, 1	-2.61015	1.10902e-81	4.42037e-80	297.703	583	590	598	77	64	73
ENSG00000013810	TACC3	transforming, acidic coiled-coil containing protein 3	-1.53703	1.27908e-81	5.08322e-80	1346.76	2256	2245	2413	548	582	672
ENSG00000173530	TNFRSF10D	tumor necrosis factor receptor superfamily, member 10d, decoy with truncated death domain	1.27064	1.43502e-81	5.6862e-80	2773.16	1942	1911	1737	3497	3659	3144
ENSG00000058804	NDC1	NDC1 transmembrane nucleoporin	-1.69256	4.80137e-81	1.89696e-79	849.885	1405	1539	1541	302	369	376
ENSG00000148843	PDCD11	programmed cell death 11	-1.23271	6.99505e-81	2.7556e-79	1815.04	2914	2857	3013	908	961	967
ENSG00000150938	CRIM1	cysteine rich transmembrane BMP regulator 1 (chordin-like)	0.79819	2.25038e-80	8.83929e-79	47836.3	39576	40631	40151	52436	54812	52159
ENSG00000064692	SNCAIP	synuclein, alpha interacting protein	1.41852	2.35365e-80	9.21814e-79	1054.21	637	708	628	1393	1367	1271
ENSG00000128567	PODXL	podocalyxin-like	1.10778	3.30507e-80	1.2907e-78	2390.89	1724	1736	1756	2967	2852	2755
ENSG00000160949	TONSL	tonsoku-like, DNA repair protein	-2.10951	6.25173e-80	2.43439e-78	421.942	743	858	770	138	137	136
ENSG00000197451	HNRNPAB	heterogeneous nuclear ribonucleoprotein A/B	-1.70556	1.18345e-79	4.59506e-78	1060.07	1854	1693	2052	431	409	456
ENSG00000174059	CD34	CD34 molecule	1.10473	1.56897e-79	6.07446e-78	2453.3	1765	1786	1809	3018	2992	2783
ENSG00000112984	KIF20A	kinesin family member 20A	-1.18269	2.42374e-79	9.35703e-78	2661.33	4054	4460	4240	1424	1336	1500
ENSG00000121152	NCAPH	non-SMC condensin I complex, subunit H	-1.81634	3.62376e-79	1.39499e-77	571.836	993	1007	1077	210	221	227
ENSG00000123473	STIL	SCL/TAL1 interrupting locus	-1.50809	4.55592e-79	1.74414e-77	926.33	1524	1623	1587	428	452	379
ENSG00000186193	SAPCD2	suppressor APC domain containing 2	-2.6166	4.55655e-79	1.74414e-77	286.62	576	555	575	70	63	72
ENSG00000168036	CTNNB1	catenin (cadherin-associated protein), beta 1, 88kDa	1.27468	7.75669e-79	2.96069e-77	20181.2	13481	14524	12610	23508	23629	27822
ENSG00000171522	PTGER4	prostaglandin E receptor 4 (subtype EP4)	-2.27043	1.1477e-78	4.36837e-77	375.142	709	726	715	129	96	107
ENSG00000134871	COL4A2	collagen, type IV, alpha 2	1.18979	1.66882e-78	6.33403e-77	54492.7	38216	39694	36399	63900	61667	73266
ENSG00000184661	CDCA2	cell division cycle associated 2	-1.60847	3.13324e-78	1.18589e-76	983.512	1646	1834	1639	380	411	476
ENSG00000132142	ACACA	acetyl-CoA carboxylase alpha	-1.05817	3.17766e-78	1.19935e-76	3253.78	4957	5293	4922	1842	1947	1743
ENSG00000187990	HIST1H2BG	histone cluster 1, H2bg	-1.32641	3.31662e-78	1.24831e-76	3080.73	4775	5304	5130	1469	1417	1706
ENSG00000182022	CHST15	carbohydrate (N-acetylgalactosamine 4-sulfate 6-O) sulfotransferase 15	1.47873	3.67512e-78	1.37939e-76	1188.85	680	703	772	1611	1588	1399
ENSG00000171724	VAT1L	vesicle amine transport 1-like	2.84577	6.05999e-78	2.26822e-76	219.441	60	57	61	329	357	330
ENSG00000168274	HIST1H2AE	histone cluster 1, H2ae	-1.27013	1.09334e-77	4.08098e-76	4108.7	6384	6326	7324	2001	2160	2141
ENSG00000006634	DBF4	DBF4 homolog (S. cerevisiae)	-1.88148	1.12335e-77	4.18145e-76	507.358	880	946	933	199	194	170
ENSG00000108387	2015-09-04	septin 4	3.37384	4.66974e-77	1.73345e-75	178.033	33	35	33	299	274	284
ENSG00000179222	MAGED1	melanoma antigen family D, 1	1.02011	7.96504e-77	2.94859e-75	4942.73	3620	3769	3851	5990	5936	5455
ENSG00000112769	LAMA4	laminin, alpha 4	0.947976	8.71981e-77	3.21918e-75	35850.9	27926	29118	27282	42000	43602	38376
ENSG00000128052	KDR	kinase insert domain receptor (a type III receptor tyrosine kinase)	-0.859561	1.05134e-76	3.87077e-75	8595.88	12752	12773	12696	5338	5293	5379
ENSG00000005249	PRKAR2B	protein kinase, cAMP-dependent, regulatory, type II, beta	-1.29014	1.23858e-76	4.54775e-75	1259.79	2015	2181	1979	622	639	652
ENSG00000140534	TICRR	TOPBP1-interacting checkpoint and replication regulator	-1.72625	1.69379e-76	6.20228e-75	579.072	995	1051	1027	223	230	247
ENSG00000130508	PXDN	peroxidasin homolog (Drosophila)	0.885632	2.09845e-76	7.66332e-75	20469.2	16288	16412	16814	23963	23494	22254
ENSG00000172037	LAMB2	laminin, beta 2 (laminin S)	0.847447	2.31136e-76	8.41807e-75	8929.52	7319	7593	7072	10008	10071	10044
ENSG00000131378	RFTN1	raftlin, lipid raft linker 1	1.20127	2.36845e-76	8.60284e-75	1589.08	1082	1171	1062	2008	1950	1858
ENSG00000107719	PALD1	phosphatase domain containing, paladin 1	-1.25188	2.41019e-76	8.73096e-75	1288.55	2047	2162	2056	678	649	667
ENSG00000075702	WDR62	WD repeat domain 62	-2.43888	3.16725e-76	1.14427e-74	311.93	590	607	626	83	73	93
ENSG00000132507	EIF5A	eukaryotic translation initiation factor 5A	-1.16487	3.3152e-76	1.19453e-74	2680.74	4179	4270	4343	1402	1375	1551
ENSG00000173692	PSMD1	proteasome (prosome, macropain) 26S subunit, non-ATPase, 1	-0.998419	5.53586e-76	1.98937e-74	3672.29	5613	5762	5511	2038	2173	2208
ENSG00000176225	RTTN	rotatin	-1.70203	5.76552e-76	2.06641e-74	638.507	1071	1155	1149	245	253	284
ENSG00000168078	PBK	PDZ binding kinase	-1.78019	9.52377e-76	3.40437e-74	525.762	923	944	947	198	207	212
ENSG00000179051	RCC2	regulator of chromosome condensation 2	-1.131	1.16894e-75	4.16746e-74	2015.8	3175	3220	3155	1066	1179	1065
ENSG00000198558	HIST1H4L	histone cluster 1, H4l	-1.03363	1.39962e-75	4.97675e-74	2373.61	3594	3769	3641	1351	1357	1373
ENSG00000167703	SLC43A2	solute carrier family 43 (amino acid system L transporter), member 2	-2.22566	8.53644e-75	3.02741e-73	393.153	755	785	702	113	102	142
ENSG00000119403	PHF19	PHD finger protein 19	-1.41925	8.80911e-75	3.11593e-73	1014.55	1609	1825	1668	508	469	466
ENSG00000030582	GRN	granulin	1.09785	9.44526e-75	3.33223e-73	6032.5	4232	4415	4575	7609	7370	6612
ENSG00000148019	CEP78	centrosomal protein 78kDa	-1.62516	1.58326e-74	5.57111e-73	636.709	1097	1159	1067	260	284	269
ENSG00000111799	COL12A1	collagen, type XII, alpha 1	0.879426	2.55783e-74	8.95373e-73	12403.4	10107	10511	9485	13765	14419	13995
ENSG00000137804	NUSAP1	nucleolar and spindle associated protein 1	-1.21612	2.55366e-74	8.95373e-73	1876.36	2886	3195	2977	1033	1019	904
ENSG00000080824	HSP90AA1	heat shock protein 90kDa alpha (cytosolic), class A member 1	-1.19039	2.82273e-74	9.85549e-73	10637.4	16915	17371	16764	5363	5279	6316
ENSG00000196611	MMP1	matrix metallopeptidase 1 (interstitial collagenase)	-0.98147	5.93074e-74	2.06537e-72	20255.6	29662	33126	30033	12567	11868	11251
ENSG00000119285	HEATR1	HEAT repeat containing 1	-0.984888	7.81719e-74	2.71532e-72	3414.03	5058	5319	5272	1930	2090	1986
ENSG00000169679	BUB1	BUB1 mitotic checkpoint serine/threonine kinase	-1.15121	1.52975e-73	5.29998e-72	2190.06	3335	3521	3566	1217	1245	1099
ENSG00000067057	PFKP	phosphofructokinase, platelet	0.824248	2.17619e-73	7.52038e-72	13487.1	11073	11400	11071	15027	14801	15401
ENSG00000134531	EMP1	epithelial membrane protein 1	-1.36266	3.05058e-73	1.05152e-71	999.841	1614	1694	1663	463	523	478
ENSG00000102384	CENPI	centromere protein I	-1.71679	3.54494e-73	1.21881e-71	612.358	1072	1142	1032	219	262	263
ENSG00000196209	SIRPB2	signal-regulatory protein beta 2	2.17094	4.02737e-73	1.38116e-71	333.235	143	145	123	498	495	443
ENSG00000133401	PDZD2	PDZ domain containing 2	3.1239	4.68629e-73	1.60307e-71	189.085	35	41	51	304	281	310
ENSG00000136450	SRSF1	serine/arginine-rich splicing factor 1	-1.11392	4.88239e-73	1.66593e-71	3185.26	4975	5118	4942	1688	1680	1902
ENSG00000173638	SLC19A1	solute carrier family 19 (folate transporter), member 1	-1.99057	1.14051e-72	3.88174e-71	417.529	771	747	788	155	138	142
ENSG00000175305	CCNE2	cyclin E2	-2.59169	3.29782e-72	1.1196e-70	263.502	488	565	514	67	63	61
ENSG00000186575	NF2	neurofibromin 2 (merlin)	-1.09102	3.77568e-72	1.27862e-70	2074.66	3291	3176	3272	1161	1151	1159
ENSG00000101096	NFATC2	nuclear factor of activated T-cells, cytoplasmic, calcineurin-dependent 2	1.85242	4.02636e-72	1.36011e-70	608.053	271	322	308	942	819	744
ENSG00000197467	COL13A1	collagen, type XIII, alpha 1	-1.58342	7.20837e-72	2.42891e-70	896.107	1540	1624	1479	372	352	445
ENSG00000184178	SCFD2	sec1 family domain containing 2	-2.14765	7.48113e-72	2.51455e-70	385.742	728	773	678	116	144	107
ENSG00000105953	OGDH	oxoglutarate (alpha-ketoglutarate) dehydrogenase (lipoamide)	-1.19269	9.97754e-72	3.34532e-70	2075.72	3226	3330	3409	1191	1041	1074
ENSG00000164867	NOS3	nitric oxide synthase 3 (endothelial cell)	-1.2233	1.47132e-71	4.92092e-70	1999.09	3069	3238	3353	1132	1018	987
ENSG00000172115	CYCS	cytochrome c, somatic	-1.55346	1.65213e-71	5.51198e-70	815.256	1352	1469	1381	318	367	396
ENSG00000082126	MPP4	membrane protein, palmitoylated 4 (MAGUK p55 subfamily member 4)	1.53561	2.40063e-71	7.98949e-70	663.091	363	417	387	876	844	871
ENSG00000135763	URB2	URB2 ribosome biogenesis 2 homolog (S. cerevisiae)	-2.00437	3.53996e-71	1.17523e-69	408.319	754	808	700	149	134	139
ENSG00000102316	MAGED2	melanoma antigen family D, 2	1.01999	4.28159e-71	1.41796e-69	8331.6	6169	6915	5878	10100	9543	9648
ENSG00000087586	AURKA	aurora kinase A	-1.66542	6.72539e-71	2.22185e-69	695.018	1163	1285	1205	250	297	321
ENSG00000169607	CKAP2L	cytoskeleton associated protein 2-like	-1.61628	7.36736e-71	2.42799e-69	666.629	1084	1168	1221	275	303	277
ENSG00000173548	SNX33	sorting nexin 33	1.72739	9.62318e-71	3.16371e-69	490.809	243	269	267	655	646	681
ENSG00000184207	PGP	phosphoglycolate phosphatase	-1.9024	1.06744e-70	3.50078e-69	457.374	773	835	887	164	169	168
ENSG00000069122	GPR116	G protein-coupled receptor 116	0.927163	1.16651e-70	3.81645e-69	3640.76	2835	3025	2786	4085	4247	4193
ENSG00000077238	IL4R	interleukin 4 receptor	1.38251	1.18062e-70	3.85327e-69	2903.35	1837	1830	1861	4053	3840	3136
ENSG00000166033	HTRA1	HtrA serine peptidase 1	0.938757	2.97284e-70	9.67926e-69	3698.85	2903	3016	2817	4198	4195	4365
ENSG00000124571	XPO5	exportin 5	-1.29203	4.92106e-70	1.5984e-68	1147.9	1914	1879	1833	614	581	546
ENSG00000067798	NAV3	neuron navigator 3	-1.14199	5.90864e-70	1.91457e-68	1511.35	2353	2424	2401	815	862	791
ENSG00000164659	KIAA1324L	KIAA1324-like	0.965392	7.54279e-70	2.43823e-68	2977.42	2298	2310	2336	3331	3547	3459
ENSG00000176014	TUBB6	tubulin, beta 6 class V	-0.985068	1.45925e-69	4.70582e-68	8133.76	12096	12952	12246	5131	4623	4549
ENSG00000136824	SMC2	structural maintenance of chromosomes 2	-1.29127	2.93153e-69	9.43115e-68	1393.78	2202	2300	2329	632	753	730
ENSG00000247077	PGAM5	phosphoglycerate mutase family member 5	-1.9527	3.40996e-69	1.09443e-67	431.355	791	774	805	175	145	139
ENSG00000168411	RFWD3	ring finger and WD repeat domain 3	-1.53373	3.80389e-69	1.21797e-67	807.076	1277	1470	1399	339	349	393
ENSG00000085377	PREP	prolyl endopeptidase	1.17526	5.20628e-69	1.66305e-67	1538.59	1077	1114	1058	1982	1841	1777
ENSG00000101868	POLA1	polymerase (DNA directed), alpha 1, catalytic subunit	-1.64706	5.55778e-69	1.77115e-67	564.571	943	995	1019	231	244	237
ENSG00000131462	TUBG1	tubulin, gamma 1	-1.73189	5.57281e-69	1.77176e-67	536.425	905	937	1007	206	223	217
ENSG00000205978	NYNRIN	NYN domain and retroviral integrase containing	0.937375	5.69169e-69	1.80531e-67	4694.97	3582	3875	3640	5633	5271	5285
ENSG00000050165	DKK3	dickkopf WNT signaling pathway inhibitor 3	0.997284	9.47751e-69	2.99907e-67	2481.71	1878	1985	1842	2891	2836	2952
ENSG00000177954	RPS27	ribosomal protein S27	1.11205	2.02406e-68	6.38999e-67	4550.76	3162	3544	3206	5087	5360	5887
ENSG00000136492	BRIP1	BRCA1 interacting protein C-terminal helicase 1	-1.73909	2.23156e-68	7.02864e-67	571.049	1015	982	1039	251	236	198
ENSG00000111641	NOP2	NOP2 nucleolar protein	-1.88236	2.93213e-68	9.21372e-67	425.179	766	783	764	145	175	151
ENSG00000162616	DNAJB4	DnaJ (Hsp40) homolog, subfamily B, member 4	-1.14129	3.20064e-68	1.00341e-66	1832.23	2888	2912	2900	923	1071	999
ENSG00000196966	HIST1H3E	histone cluster 1, H3e	-1.47537	3.31604e-68	1.03718e-66	857.385	1328	1554	1476	383	384	417
ENSG00000091879	ANGPT2	angiopoietin 2	1.05548	3.33267e-68	1.03998e-66	3172	2405	2309	2377	3705	4016	3527
ENSG00000123136	DDX39A	DEAD (Asp-Glu-Ala-Asp) box polypeptide 39A	-1.24312	5.03556e-68	1.56775e-66	1228.82	1931	2077	1957	628	608	673
ENSG00000120889	TNFRSF10B	tumor necrosis factor receptor superfamily, member 10b	0.99009	7.01458e-68	2.17887e-66	4250.76	3196	3394	3214	5084	4665	5089
ENSG00000168924	LETM1	leucine zipper-EF-hand containing transmembrane protein 1	-1.27338	8.95236e-68	2.77441e-66	1298.98	2136	2105	2101	613	658	717
ENSG00000137573	SULF1	sulfatase 1	1.37857	9.09241e-68	2.81137e-66	1392	931	865	859	1775	1939	1571
ENSG00000105011	ASF1B	anti-silencing function 1B histone chaperone	-2.35058	1.07185e-67	3.30657e-66	303.272	517	621	619	83	90	82
ENSG00000101361	NOP56	NOP56 ribonucleoprotein	-1.12623	1.12751e-67	3.47037e-66	1509.27	2297	2425	2422	836	847	800
ENSG00000087253	LPCAT2	lysophosphatidylcholine acyltransferase 2	0.99245	1.46959e-67	4.51299e-66	2617.12	1971	2138	1922	2975	3149	3021
ENSG00000132436	FIGNL1	fidgetin-like 1	-1.34618	2.08838e-67	6.39867e-66	866.66	1371	1489	1436	421	431	427
ENSG00000101412	E2F1	E2F transcription factor 1	-2.55158	3.58193e-67	1.095e-65	258.897	465	525	543	73	60	59
ENSG00000164163	ABCE1	ATP-binding cassette, sub-family E (OABP), member 1	-1.03003	5.28648e-67	1.61244e-65	2842.39	4363	4517	4288	1669	1722	1505
ENSG00000012822	CALCOCO1	calcium binding and coiled-coil domain 1	1.0791	5.31015e-67	1.61601e-65	1779.26	1259	1385	1292	2030	2194	2118
ENSG00000144136	SLC20A1	solute carrier family 20 (phosphate transporter), member 1	-1.05668	7.52749e-67	2.28565e-65	2004.85	3124	3230	2991	1101	1132	1176
ENSG00000080986	NDC80	NDC80 kinetochore complex component	-1.4607	7.9079e-67	2.39577e-65	751.174	1242	1304	1260	340	329	376
ENSG00000164045	CDC25A	cell division cycle 25A	-2.26451	1.30001e-66	3.9297e-65	313.926	617	601	581	74	101	103
ENSG00000164283	ESM1	endothelial cell-specific molecule 1	0.93532	2.16953e-66	6.54347e-65	5401.79	4314	4467	3998	6276	6028	6312
ENSG00000091409	ITGA6	integrin, alpha 6	-0.843208	2.34261e-66	7.04974e-65	8513.19	12495	12735	12477	5365	5562	5049
ENSG00000024526	DEPDC1	DEP domain containing 1	-1.37506	3.12994e-66	9.39817e-65	901.924	1495	1539	1462	437	477	398
ENSG00000105447	GRWD1	glutamate-rich WD repeat containing 1	-1.7409	3.25935e-66	9.76503e-65	490.121	857	925	827	198	183	206
ENSG00000111252	SH2B3	SH2B adaptor protein 3	-1.22101	4.84013e-66	1.4469e-64	2019.58	3173	3104	3473	1128	1037	1007
ENSG00000170312	CDK1	cyclin-dependent kinase 1	-1.59094	8.74297e-66	2.60784e-64	765.817	1273	1482	1222	302	336	357
ENSG00000122026	RPL21	ribosomal protein L21	0.943531	1.40815e-65	4.19095e-64	7480.03	5732	6351	5552	8567	9057	8217
ENSG00000153208	MERTK	c-mer proto-oncogene tyrosine kinase	1.26851	1.87497e-65	5.56805e-64	2682.66	1770	1845	1795	3472	3627	2865
ENSG00000186185	KIF18B	kinesin family member 18B	-1.96892	1.9653e-65	5.8235e-64	420.497	758	714	843	152	149	142
ENSG00000106992	AK1	adenylate kinase 1	1.32193	2.01157e-65	5.94756e-64	958.603	577	680	626	1173	1185	1239
ENSG00000142945	KIF2C	kinesin family member 2C	-1.30074	2.75701e-65	8.13379e-64	939.094	1493	1594	1526	445	497	476
ENSG00000136527	TRA2B	transformer 2 beta homolog (Drosophila)	-1.12018	2.7734e-65	8.1643e-64	1945.69	2978	3065	3153	988	1114	1108
ENSG00000197712	FAM114A1	family with sequence similarity 114, member A1	1.00086	3.39299e-65	9.96653e-64	2416.04	1906	1840	1796	2730	2934	2795
ENSG00000074590	NUAK1	NUAK family, SNF1-like kinase, 1	0.960067	4.60011e-65	1.3483e-63	2296.4	1790	1844	1736	2601	2717	2645
ENSG00000176845	METRNL	meteorin, glial cell differentiation regulator-like	1.65621	6.66698e-65	1.94988e-63	602.747	307	355	332	798	733	874
ENSG00000181458	TMEM45A	transmembrane protein 45A	3.5912	7.33514e-65	2.14066e-63	146.497	21	27	22	235	274	207
ENSG00000167085	PHB	prohibitin	-1.22565	7.98461e-65	2.32517e-63	1504.48	2311	2532	2434	751	748	858
ENSG00000144218	AFF3	AF4/FMR2 family, member 3	4.17196	9.72585e-65	2.82614e-63	131.272	14	13	13	251	200	207
ENSG00000213551	DNAJC9	DnaJ (Hsp40) homolog, subfamily C, member 9	-1.62062	1.03672e-64	3.00605e-63	559.999	932	1046	944	226	238	252
ENSG00000156650	KAT6B	K(lysine) acetyltransferase 6B	1.2445	1.30299e-64	3.77002e-63	951.382	635	643	663	1183	1172	1159
ENSG00000133872	TMEM66	transmembrane protein 66	1.00698	1.51014e-64	4.36005e-63	4807.76	3769	3740	3490	5765	5921	5174
ENSG00000188906	LRRK2	leucine-rich repeat kinase 2	2.10584	1.5586e-64	4.49036e-63	306.47	110	140	142	439	451	420
ENSG00000161618	ALDH16A1	aldehyde dehydrogenase 16 family, member A1	-1.47319	1.82886e-64	5.25778e-63	802.386	1279	1482	1317	348	361	400
ENSG00000129474	AJUBA	ajuba LIM protein	1.07975	2.48799e-64	7.13001e-63	2359.79	1702	1789	1726	2909	2944	2561
ENSG00000171388	APLN	apelin	1.38261	2.49065e-64	7.13001e-63	5284.84	3233	3162	3658	7122	7278	5683
ENSG00000168439	STIP1	stress-induced-phosphoprotein 1	-0.938268	4.97613e-64	1.42151e-62	3040.89	4633	4509	4639	1795	1834	1835
ENSG00000145907	G3BP1	GTPase activating protein (SH3 domain) binding protein 1	-0.851865	6.6253e-64	1.88863e-62	4127.68	5983	6305	6038	2581	2640	2494
ENSG00000162129	CLPB	ClpB caseinolytic peptidase B homolog (E. coli)	-1.50123	9.32429e-64	2.65242e-62	698.092	1151	1277	1138	341	320	290
ENSG00000160439	RDH13	retinol dehydrogenase 13 (all-trans/9-cis)	1.7604	1.16751e-63	3.31416e-62	440.785	229	219	238	642	578	570
ENSG00000126602	TRAP1	TNF receptor-associated protein 1	-1.20357	2.55999e-63	7.2517e-62	1474.06	2310	2268	2513	751	793	791
ENSG00000123505	AMD1	adenosylmethionine decarboxylase 1	-1.45107	3.18755e-63	9.01049e-62	692.159	1164	1188	1149	323	349	296
ENSG00000141562	NARF	nuclear prelamin A recognition factor	1.27575	3.79846e-63	1.0715e-61	1098.04	741	714	750	1312	1316	1453
ENSG00000101057	MYBL2	v-myb avian myeloblastosis viral oncogene homolog-like 2	-1.63512	5.436e-63	1.53023e-61	857.558	1462	1380	1637	380	316	391
ENSG00000113739	STC2	stanniocalcin 2	1.55447	1.04783e-62	2.94351e-61	522.746	290	318	302	680	669	701
ENSG00000143815	LBR	lamin B receptor	-0.968778	1.23585e-62	3.4645e-61	2301.89	3424	3557	3531	1313	1421	1345
ENSG00000140853	NLRC5	NLR family, CARD domain containing 5	-1.90918	1.28459e-62	3.59366e-61	377.254	671	699	691	154	129	128
ENSG00000057019	DCBLD2	discoidin, CUB and LCCL domain containing 2	-1.22006	2.45745e-62	6.86056e-61	1445.61	2380	2212	2386	740	817	715
ENSG00000172009	THOP1	thimet oligopeptidase 1	-1.27865	3.20878e-62	8.93961e-61	948.131	1489	1580	1567	512	472	463
ENSG00000184260	HIST2H2AC	histone cluster 2, H2ac	-1.02186	3.95511e-62	1.09962e-60	3719.33	5600	5711	5882	2026	2094	2307
ENSG00000225485	ARHGAP23	Rho GTPase activating protein 23	-1.00285	4.64927e-62	1.28996e-60	2434.15	3671	3658	3872	1446	1436	1363
ENSG00000069667	RORA	RAR-related orphan receptor A	1.42946	5.26335e-62	1.45734e-60	777.086	489	451	503	1012	1050	917
ENSG00000071246	VASH1	vasohibin 1	1.01999	5.78073e-62	1.59733e-60	1874.1	1430	1404	1426	2270	2199	2121
ENSG00000038427	VCAN	versican	3.62052	6.73099e-62	1.85611e-60	137.855	28	19	17	229	200	245
ENSG00000128578	STRIP2	striatin interacting protein 2	-2.26253	6.95474e-62	1.9139e-60	286.903	506	602	538	72	92	90
ENSG00000060688	SNRNP40	small nuclear ribonucleoprotein 40kDa (U5)	-1.19861	1.13457e-61	3.11592e-60	1096.59	1733	1831	1710	606	558	577
ENSG00000149948	HMGA2	high mobility group AT-hook 2	-1.59386	1.64247e-61	4.50164e-60	530.655	895	908	951	240	229	219
ENSG00000097046	CDC7	cell division cycle 7	-2.13981	1.85709e-61	5.07956e-60	295.937	553	559	558	89	108	85
ENSG00000142207	URB1	URB1 ribosome biogenesis 1 homolog (S. cerevisiae)	-1.01595	1.86544e-61	5.09209e-60	1772.11	2720	2798	2665	1022	1002	1047
ENSG00000090339	ICAM1	intercellular adhesion molecule 1	1.70346	2.04726e-61	5.57713e-60	692.005	399	362	350	1025	979	782
ENSG00000115866	DARS	aspartyl-tRNA synthetase	1.11035	2.16712e-61	5.89178e-60	1429.35	961	1076	1077	1690	1720	1720
ENSG00000132341	RAN	RAN, member RAS oncogene family	-0.861143	2.51949e-61	6.83603e-60	4528.36	6612	6942	6598	2849	2918	2662
ENSG00000178999	AURKB	aurora kinase B	-1.49242	2.75938e-61	7.47188e-60	612.698	1038	1027	1057	277	268	293
ENSG00000131724	IL13RA1	interleukin 13 receptor, alpha 1	0.941292	2.95725e-61	7.99167e-60	2709.27	2090	2261	2041	3023	3236	3095
ENSG00000119630	PGF	placental growth factor	1.00523	4.023e-61	1.08501e-59	1970.21	1478	1549	1484	2284	2231	2388
ENSG00000160796	NBEAL2	neurobeachin-like 2	-1.02013	4.44845e-61	1.19736e-59	2892.93	4175	4539	4657	1706	1600	1697
ENSG00000008517	IL32	interleukin 32	1.48162	8.70575e-61	2.33861e-59	607.082	366	385	347	829	787	734
ENSG00000164692	COL1A2	collagen, type I, alpha 2	1.35854	1.28507e-60	3.4452e-59	1707.21	1128	1152	1010	1929	2097	2426
ENSG00000090889	KIF4A	kinesin family member 4A	-1.18216	1.39661e-60	3.73684e-59	1205.8	1847	1999	1933	600	654	676
ENSG00000133119	RFC3	replication factor C (activator 1) 3, 38kDa	-2.63352	2.27178e-60	6.06645e-59	215.504	419	428	440	48	41	62
ENSG00000176438	SYNE3	spectrin repeat containing, nuclear envelope family member 3	-1.60771	2.8515e-60	7.5995e-59	545.568	864	1022	955	232	228	242
ENSG00000241852	C8orf58	chromosome 8 open reading frame 58	1.92125	6.68996e-60	1.77942e-58	337.709	150	159	171	480	500	427
ENSG00000138411	HECW2	HECT, C2 and WW domain containing E3 ubiquitin protein ligase 2	-0.940474	7.6593e-60	2.03325e-58	4934.18	7457	7636	7291	3072	3089	2698
ENSG00000105650	PDE4C	phosphodiesterase 4C, cAMP-specific	5.67787	9.14721e-60	2.42347e-58	124.241	4	3	1	240	226	180
ENSG00000082516	GEMIN5	gem (nuclear organelle) associated protein 5	-1.23005	9.56242e-60	2.52852e-58	1090.62	1681	1913	1689	590	557	558
ENSG00000165271	NOL6	nucleolar protein 6 (RNA-associated)	-1.24773	1.11724e-59	2.94848e-58	900.884	1399	1519	1460	476	455	465
ENSG00000188177	ZC3H6	zinc finger CCCH-type containing 6	1.50736	1.25509e-59	3.3058e-58	532.563	302	325	323	717	674	680
ENSG00000148488	ST8SIA6	ST8 alpha-N-acetyl-neuraminide alpha-2,8-sialyltransferase 6	4.71354	1.3974e-59	3.67347e-58	113.066	6	6	9	184	186	207
ENSG00000111247	RAD51AP1	RAD51 associated protein 1	-2.1051	1.41718e-59	3.71825e-58	289.114	524	573	528	100	96	85
ENSG00000164109	MAD2L1	MAD2 mitotic arrest deficient-like 1 (yeast)	-2.07033	3.0815e-59	8.06924e-58	355.978	611	757	625	134	103	116
ENSG00000010818	HIVEP2	human immunodeficiency virus type I enhancer binding protein 2	1.29758	4.95017e-59	1.29375e-57	910.598	579	606	624	1161	1203	1038
ENSG00000133112	TPT1	tumor protein, translationally-controlled 1	0.756114	5.67046e-59	1.47914e-57	21740.8	18659	19451	17622	23340	24319	24012
ENSG00000128641	MYO1B	myosin IB	0.88681	6.75006e-59	1.75736e-57	3343.83	2608	2838	2641	3909	3842	3642
ENSG00000161547	SRSF2	serine/arginine-rich splicing factor 2	-1.01802	8.50089e-59	2.20892e-57	3203.87	4752	4842	5202	1920	1908	1720
ENSG00000165891	E2F7	E2F transcription factor 7	-1.62949	2.37838e-58	6.16828e-57	575.436	912	1034	1061	230	277	225
ENSG00000183117	CSMD1	CUB and Sushi multiple domains 1	1.27025	5.48842e-58	1.42068e-56	846.49	574	585	546	1040	1119	986
ENSG00000170515	PA2G4	proliferation-associated 2G4, 38kDa	-1.1292	6.08115e-58	1.5711e-56	1401.26	2055	2281	2303	792	763	746
ENSG00000080839	RBL1	retinoblastoma-like 1 (p107)	-1.47361	6.46207e-58	1.66633e-56	633.991	1027	1125	1070	293	322	261
ENSG00000144354	CDCA7	cell division cycle associated 7	-2.79344	9.68392e-58	2.49236e-56	195.134	399	399	386	47	50	26
ENSG00000185624	P4HB	prolyl 4-hydroxylase, beta polypeptide	0.731663	9.73978e-58	2.50198e-56	20014.2	17325	17188	17315	22416	21643	21495
ENSG00000179776	CDH5	cadherin 5, type 2 (vascular endothelium)	0.785094	1.06249e-57	2.72416e-56	29424.5	24497	25557	24406	34251	32623	30855
ENSG00000099821	POLRMT	polymerase (RNA) mitochondrial (DNA directed)	-1.37567	1.26565e-57	3.23892e-56	741.417	1147	1265	1285	348	353	376
ENSG00000157510	AFAP1L1	actin filament associated protein 1-like 1	0.875505	1.64616e-57	4.2047e-56	2655.14	2100	2190	2162	2973	2991	3056
ENSG00000198816	ZNF358	zinc finger protein 358	1.21466	1.69729e-57	4.32713e-56	1337.61	875	900	993	1756	1587	1567
ENSG00000140465	CYP1A1	cytochrome P450, family 1, subfamily A, polypeptide 1	-2.59218	1.85832e-57	4.72874e-56	200.427	383	414	396	56	44	44
ENSG00000196876	SCN8A	sodium channel, voltage gated, type VIII, alpha subunit	1.01696	2.45808e-57	6.24315e-56	1812.6	1413	1376	1337	2018	2238	2115
ENSG00000100345	MYH9	myosin, heavy chain 9, non-muscle	0.848011	3.28223e-57	8.32072e-56	104019	85799	82883	87109	113578	113982	123361
ENSG00000186994	KANK3	KN motif and ankyrin repeat domains 3	1.33931	3.952e-57	9.99989e-56	1039.98	629	697	697	1278	1200	1437
ENSG00000052126	PLEKHA5	pleckstrin homology domain containing, family A member 5	1.35405	4.71732e-57	1.19141e-55	848.544	570	547	521	1059	1175	973
ENSG00000028137	TNFRSF1B	tumor necrosis factor receptor superfamily, member 1B	-1.37046	4.98019e-57	1.25546e-55	709.426	1196	1187	1150	352	319	362
ENSG00000138074	SLC5A6	solute carrier family 5 (sodium/multivitamin and iodide cotransporter), member 6	-2.11557	5.10012e-57	1.28329e-55	275.688	494	549	509	81	87	98
ENSG00000138031	ADCY3	adenylate cyclase 3	-1.17654	6.10998e-57	1.53454e-55	1038.3	1659	1637	1672	583	544	539
ENSG00000075218	GTSE1	G-2 and S-phase expressed 1	-1.41649	6.94345e-57	1.74063e-55	631.368	1013	1077	1083	314	285	299
ENSG00000183691	NOG	noggin	3.84287	7.93384e-57	1.98522e-55	113.918	12	14	18	200	178	186
ENSG00000169439	SDC2	syndecan 2	2.13633	8.44949e-57	2.11034e-55	254.805	98	98	123	355	378	361
ENSG00000138035	PNPT1	polyribonucleotide nucleotidyltransferase 1	-1.29587	8.87719e-57	2.21307e-55	753.018	1176	1278	1242	385	375	379
ENSG00000005483	KMT2E	lysine (K)-specific methyltransferase 2E	1.02032	9.80011e-57	2.43866e-55	3735.95	2843	2782	2864	4450	4735	3960
ENSG00000172893	DHCR7	7-dehydrocholesterol reductase	-1.21353	1.33691e-56	3.32064e-55	1001.95	1602	1618	1613	565	529	485
ENSG00000055044	NOP58	NOP58 ribonucleoprotein	-1.21973	1.64026e-56	4.06665e-55	903.773	1398	1556	1414	468	481	471
ENSG00000107104	KANK1	KN motif and ankyrin repeat domains 1	0.911936	1.9593e-56	4.84874e-55	3246.32	2609	2566	2582	3742	3908	3481
ENSG00000145604	SKP2	S-phase kinase-associated protein 2, E3 ubiquitin protein ligase	-1.3041	2.52158e-56	6.22881e-55	786.108	1298	1310	1256	426	379	379
ENSG00000225614	ZNF469	zinc finger protein 469	1.32781	2.60639e-56	6.42657e-55	739.527	449	502	496	980	912	887
ENSG00000187109	NAP1L1	nucleosome assembly protein 1-like 1	0.773331	3.88702e-56	9.56673e-55	9458.07	7870	7990	8190	10037	10727	10556
ENSG00000124802	EEF1E1	eukaryotic translation elongation factor 1 epsilon 1	-1.8341	7.15333e-56	1.75738e-54	398.259	718	703	730	127	149	176
ENSG00000148700	ADD3	adducin 3 (gamma)	0.874962	8.897e-56	2.18178e-54	2742.96	2154	2306	2208	3054	3071	3192
ENSG00000168393	DTYMK	deoxythymidylate kinase (thymidylate kinase)	-1.45713	9.84948e-56	2.41098e-54	593.93	981	1053	975	297	254	276
ENSG00000133800	LYVE1	lymphatic vessel endothelial hyaluronan receptor 1	-2.83432	1.40362e-55	3.4296e-54	168.392	327	355	344	35	35	33
ENSG00000175166	PSMD2	proteasome (prosome, macropain) 26S subunit, non-ATPase, 2	-0.792063	1.42838e-55	3.48381e-54	5051.88	7212	7603	7280	3182	3183	3329
ENSG00000186871	ERCC6L	excision repair cross-complementing rodent repair deficiency, complementation group 6-like	-2.22589	1.7566e-55	4.2766e-54	257.113	458	537	474	74	69	89
ENSG00000164463	CREBRF	CREB3 regulatory factor	1.42083	1.77795e-55	4.32081e-54	552.753	344	346	341	693	746	677
ENSG00000129195	FAM64A	family with sequence similarity 64, member A	-1.69907	2.15769e-55	5.23423e-54	424.243	696	796	752	172	160	187
ENSG00000139734	DIAPH3	diaphanous-related formin 3	-0.996798	2.65909e-55	6.43899e-54	1530.06	2351	2353	2329	908	878	889
ENSG00000013573	DDX11	DEAD/H (Asp-Glu-Ala-Asp/His) box helicase 11	-1.68652	2.69097e-55	6.50455e-54	390.378	666	709	685	159	164	158
ENSG00000160789	LMNA	lamin A/C	-1.12411	2.87275e-55	6.93152e-54	9575.26	14606	15759	14958	4912	4841	5998
ENSG00000111331	OAS3	2'-5'-oligoadenylate synthetase 3, 100kDa	-1.70172	3.30957e-55	7.97129e-54	463.81	769	845	840	194	215	158
ENSG00000105889	STEAP1B	STEAP family member 1B	-1.77611	3.59377e-55	8.6404e-54	359.882	611	655	661	135	145	142
ENSG00000163808	KIF15	kinesin family member 15	-1.30257	3.65691e-55	8.77658e-54	855.96	1373	1487	1348	403	415	472
ENSG00000123485	HJURP	Holliday junction recognition protein	-1.19932	4.94263e-55	1.18413e-53	998.544	1524	1657	1623	511	574	500
ENSG00000117395	EBNA1BP2	EBNA1 binding protein 2	-1.24034	6.40053e-55	1.53069e-53	1004.25	1568	1601	1702	487	569	506
ENSG00000149503	INCENP	inner centromere protein antigens 135/155kDa	-1.41603	6.52003e-55	1.55651e-53	775.299	1284	1209	1400	342	388	373
ENSG00000023902	PLEKHO1	pleckstrin homology domain containing, family O member 1	0.993727	6.77671e-55	1.61494e-53	2668.49	1982	2113	2047	3343	3110	2875
ENSG00000185896	LAMP1	lysosomal-associated membrane protein 1	0.740236	6.83425e-55	1.62578e-53	7202.21	6030	6235	6318	7934	7882	7828
ENSG00000109762	SNX25	sorting nexin 25	1.03293	8.38535e-55	1.99126e-53	1436.68	1073	1135	1039	1676	1780	1613
ENSG00000115946	PNO1	partner of NOB1 homolog (S. cerevisiae)	-2.28876	8.84387e-55	2.09646e-53	234.989	468	421	462	64	70	70
ENSG00000099204	ABLIM1	actin binding LIM protein 1	0.914489	9.69287e-55	2.2937e-53	2265.33	1841	1779	1786	2579	2550	2640
ENSG00000114346	ECT2	epithelial cell transforming sequence 2 oncogene	-1.03551	1.12421e-54	2.65565e-53	1799.29	2795	2779	2771	1075	1077	938
ENSG00000164161	HHIP	hedgehog interacting protein	0.732391	1.13876e-54	2.68532e-53	21065.3	18141	18870	17544	23749	23221	22050
ENSG00000128708	HAT1	histone acetyltransferase 1	-1.3822	1.37061e-54	3.22643e-53	647.784	1067	1116	1052	288	343	307
ENSG00000003436	TFPI	tissue factor pathway inhibitor (lipoprotein-associated coagulation inhibitor)	1.17751	1.4485e-54	3.40386e-53	9517.23	6698	6578	6778	11971	12966	9756
ENSG00000163346	PBXIP1	pre-B-cell leukemia homeobox interacting protein 1	0.951267	2.21938e-54	5.20629e-53	2154.05	1637	1727	1692	2524	2367	2561
ENSG00000180596	HIST1H2BC	histone cluster 1, H2bc	-0.931601	2.7757e-54	6.50005e-53	4950.6	7153	7331	7919	3040	3092	2791
ENSG00000166340	TPP1	tripeptidyl peptidase I	0.881627	3.03763e-54	7.10112e-53	2595.92	2042	2233	2018	2984	2987	2863
ENSG00000039560	RAI14	retinoic acid induced 14	0.803602	3.2857e-54	7.66778e-53	10283.5	8559	8653	8591	11412	12178	10738
ENSG00000160211	G6PD	glucose-6-phosphate dehydrogenase	-0.986834	4.91095e-54	1.14408e-52	1576.46	2380	2430	2420	959	913	897
ENSG00000162909	CAPN2	calpain 2, (m/II) large subunit	-0.788096	5.04909e-54	1.17424e-52	6973.65	9877	10428	10163	4383	4361	4660
ENSG00000109787	KLF3	Kruppel-like factor 3 (basic)	1.404	5.52386e-54	1.28245e-52	710.861	419	436	482	917	975	821
ENSG00000112742	TTK	TTK protein kinase	-1.15155	6.26234e-54	1.4514e-52	1004.65	1575	1690	1520	530	569	533
ENSG00000130827	PLXNA3	plexin A3	0.984185	6.95378e-54	1.60889e-52	1521.84	1187	1163	1167	1793	1809	1706
ENSG00000070814	TCOF1	Treacher Collins-Franceschetti syndrome 1	-1.23156	8.28649e-54	1.91397e-52	1265.04	1957	1999	2168	607	644	724
ENSG00000165244	ZNF367	zinc finger protein 367	-3.00353	1.70113e-53	3.92247e-52	156.508	319	319	329	35	20	30
ENSG00000138468	SENP7	SUMO1/sentrin specific peptidase 7	1.19927	2.16019e-53	4.97249e-52	1227.61	909	868	783	1384	1612	1498
ENSG00000113555	PCDH12	protocadherin 12	1.17768	2.41082e-53	5.53997e-52	1112.17	755	838	752	1459	1299	1293
ENSG00000138650	PCDH10	protocadherin 10	0.88387	2.50517e-53	5.74699e-52	4102.91	3367	3285	3277	4863	4771	4337
ENSG00000166197	NOLC1	nucleolar and coiled-body phosphoprotein 1	-1.38881	3.66773e-53	8.39972e-52	699.799	1181	1106	1209	341	312	356
ENSG00000120279	MYCT1	myc target 1	0.928385	3.81484e-53	8.72184e-52	2194.72	1738	1739	1728	2581	2612	2362
ENSG00000188897	CTD-3088G3.8	Protein LOC388210	2.79568	3.85689e-53	8.80309e-52	154.422	44	38	45	224	221	268
ENSG00000132153	DHX30	DEAH (Asp-Glu-Ala-His) box helicase 30	-0.869167	4.04766e-53	9.22293e-52	2458.72	3561	3806	3598	1528	1490	1540
ENSG00000117000	RLF	rearranged L-myc fusion	1.191	4.28472e-53	9.74666e-52	1967.34	1428	1386	1305	2402	2684	2106
ENSG00000154529	CNTNAP3B	contactin associated protein-like 3B	1.0828	4.37179e-53	9.92801e-52	1189.57	908	869	847	1402	1380	1461
ENSG00000156711	MAPK13	mitogen-activated protein kinase 13	2.06607	5.12015e-53	1.1608e-51	241.629	97	101	117	348	351	329
ENSG00000162736	NCSTN	nicastrin	1.01288	5.76417e-53	1.30461e-51	3740.8	2753	2871	2907	4626	4615	3898
ENSG00000114796	KLHL24	kelch-like family member 24	1.13605	6.71443e-53	1.51715e-51	1314.57	955	996	877	1484	1568	1693
ENSG00000183856	IQGAP3	IQ motif containing GTPase activating protein 3	-1.03079	8.17348e-53	1.84374e-51	2288.86	3400	3694	3515	1257	1243	1437
ENSG00000116962	NID1	nidogen 1	0.773671	8.91729e-53	2.00817e-51	7720.62	6589	6357	6677	8652	8585	8331
ENSG00000134824	FADS2	fatty acid desaturase 2	-0.884695	1.10976e-52	2.49503e-51	3247.89	4597	4866	5072	1995	2051	1934
ENSG00000178209	PLEC	plectin	-0.893533	1.34929e-52	3.02851e-51	21217.1	30879	32048	32233	12512	12283	14093
ENSG00000170606	HSPA4	heat shock 70kDa protein 4	-0.806631	1.44357e-52	3.23475e-51	3161.87	4612	4790	4479	2014	2036	1979
ENSG00000144713	RPL32	ribosomal protein L32	0.672503	1.50221e-52	3.36057e-51	13020	11369	11830	11399	14039	14364	13588
ENSG00000172638	EFEMP2	EGF containing fibulin-like extracellular matrix protein 2	1.22982	1.77826e-52	3.97154e-51	860.207	573	563	630	1026	1048	1094
ENSG00000141959	PFKL	phosphofructokinase, liver	0.776295	1.98068e-52	4.41632e-51	5151.98	4327	4534	4227	5708	5548	5814
ENSG00000122966	CIT	citron (rho-interacting, serine/threonine kinase 21)	-1.04652	2.19455e-52	4.88513e-51	1824.02	2850	2654	2972	1039	1043	1033
ENSG00000013441	CLK1	CDC-like kinase 1	0.90187	5.68877e-52	1.26425e-50	1942.78	1546	1609	1510	2213	2298	2134
ENSG00000102010	BMX	BMX non-receptor tyrosine kinase	-0.820308	6.44913e-52	1.43088e-50	3340.85	4816	5188	4717	2118	2099	2114
ENSG00000127663	KDM4B	lysine (K)-specific demethylase 4B	1.04371	8.44419e-52	1.87046e-50	1417.88	1019	1047	1120	1729	1624	1660
ENSG00000011028	MRC2	mannose receptor, C type 2	0.881682	8.53695e-52	1.88791e-50	2688.73	2199	2198	2117	3120	2921	3106
ENSG00000014138	POLA2	polymerase (DNA directed), alpha 2, accessory subunit	-1.73726	1.00591e-51	2.22089e-50	354.088	604	657	624	152	145	127
ENSG00000106991	ENG	endoglin	0.831944	1.08256e-51	2.38623e-50	10569.1	8359	8801	9026	12177	11207	12128
ENSG00000075275	CELSR1	cadherin, EGF LAG seven-pass G-type receptor 1	1.52329	1.55752e-51	3.42757e-50	494.312	317	275	281	672	665	592
ENSG00000123213	NLN	neurolysin (metallopeptidase M3 family)	-1.32266	1.76027e-51	3.86743e-50	720.255	1199	1205	1150	349	331	394
ENSG00000140092	FBLN5	fibulin 5	1.91267	1.80175e-51	3.95216e-50	270.996	136	119	131	382	391	355
ENSG00000204388	HSPA1B	heat shock 70kDa protein 1B	-2.38678	1.82884e-51	4.00506e-50	215.979	431	440	387	66	44	66
ENSG00000100578	KIAA0586	KIAA0586	-1.11414	2.05619e-51	4.49567e-50	1015.88	1646	1591	1559	554	583	543
ENSG00000197461	PDGFA	platelet-derived growth factor alpha polypeptide	-1.34024	2.68977e-51	5.87144e-50	607.501	983	1042	984	310	284	304
ENSG00000090863	GLG1	golgi glycoprotein 1	0.728686	2.73702e-51	5.96493e-50	6697.07	5755	5865	5747	7067	7374	7479
ENSG00000145911	N4BP3	NEDD4 binding protein 3	0.993085	2.76774e-51	6.02218e-50	1563.2	1209	1223	1166	1888	1733	1841
ENSG00000110917	MLEC	malectin	-1.07209	3.26559e-51	7.09399e-50	1287.57	1931	2064	2029	743	767	663
ENSG00000133706	LARS	leucyl-tRNA synthetase	-0.89351	3.84432e-51	8.3378e-50	3568.19	5404	5324	5274	2092	2374	2079
ENSG00000101003	GINS1	GINS complex subunit 1 (Psf1 homolog)	-2.49934	4.19563e-51	9.08514e-50	183.094	342	368	370	45	52	42
ENSG00000164251	F2RL1	coagulation factor II (thrombin) receptor-like 1	1.17012	4.24639e-51	9.18035e-50	842.341	614	583	584	1032	994	1037
ENSG00000124575	HIST1H1D	histone cluster 1, H1d	-0.839337	6.19499e-51	1.33717e-49	4519.26	6308	7082	6621	2808	2987	2699
ENSG00000240303	ACAD11	acyl-CoA dehydrogenase family, member 11	1.14804	7.23901e-51	1.56002e-49	942.37	653	734	629	1125	1184	1103
ENSG00000100968	NFATC4	nuclear factor of activated T-cells, cytoplasmic, calcineurin-dependent 4	0.924668	7.4024e-51	1.5927e-49	1992.41	1486	1654	1595	2348	2314	2190
ENSG00000147862	NFIB	nuclear factor I/B	0.839513	7.57527e-51	1.6273e-49	3699.87	2976	3013	3145	4316	4138	4005
ENSG00000128272	ATF4	activating transcription factor 4	1.12877	8.64317e-51	1.85375e-49	3498.48	2419	2638	2495	4555	4471	3590
ENSG00000204592	HLA-E	major histocompatibility complex, class I, E	0.731664	9.25115e-51	1.98101e-49	6742.8	5740	6072	5656	7565	7257	7264
ENSG00000114686	MRPL3	mitochondrial ribosomal protein L3	-1.07827	1.10312e-50	2.35844e-49	1068.36	1645	1712	1648	576	594	627
ENSG00000111206	FOXM1	forkhead box M1	-1.21854	1.40905e-50	3.00776e-49	1007.33	1549	1562	1752	543	544	496
ENSG00000163516	ANKZF1	ankyrin repeat and zinc finger domain containing 1	1.14	1.42783e-50	3.04304e-49	836.579	587	631	578	1024	1010	989
ENSG00000107438	PDLIM1	PDZ and LIM domain 1	1.15359	1.83938e-50	3.91398e-49	972.878	712	653	708	1210	1200	1116
ENSG00000105220	GPI	glucose-6-phosphate isomerase	0.758861	2.03804e-50	4.32988e-49	6365.17	5228	5535	5528	7035	6811	7149
ENSG00000081181	ARG2	arginase 2	1.2485	2.06837e-50	4.38741e-49	763.355	497	558	499	1005	921	897
ENSG00000067445	TRO	trophinin	1.37828	2.26588e-50	4.79883e-49	513.03	311	348	319	647	664	637
ENSG00000072163	LIMS2	LIM and senescent cell antigen-like domains 2	1.42279	2.59252e-50	5.48202e-49	582.127	357	368	359	740	679	809
ENSG00000196510	ANAPC7	anaphase promoting complex subunit 7	-1.25536	3.20842e-50	6.77378e-49	770.047	1315	1268	1165	386	397	405
ENSG00000111581	NUP107	nucleoporin 107kDa	-1.05327	3.29436e-50	6.94437e-49	1156.62	1725	1908	1757	636	666	667
ENSG00000173898	SPTBN2	spectrin, beta, non-erythrocytic 2	-1.27696	6.03001e-50	1.26912e-48	830.408	1365	1413	1283	398	398	471
ENSG00000104177	MYEF2	myelin expression factor 2	1.28245	1.52034e-49	3.19485e-48	788.928	533	485	559	977	1047	915
ENSG00000128918	ALDH1A2	aldehyde dehydrogenase 1 family, member A2	-1.5983	1.63806e-49	3.43688e-48	421.163	736	760	694	161	204	179
ENSG00000125257	ABCC4	ATP-binding cassette, sub-family C (CFTR/MRP), member 4	-1.28888	1.68325e-49	3.52621e-48	700.933	1103	1186	1147	358	325	380
ENSG00000030066	NUP160	nucleoporin 160kDa	-0.994769	2.26124e-49	4.7297e-48	1298.44	1966	2090	1913	741	762	769
ENSG00000175054	ATR	ataxia telangiectasia and Rad3 related	-0.985118	2.34311e-49	4.89336e-48	1495.19	2246	2368	2243	822	886	920
ENSG00000141279	NPEPPS	aminopeptidase puromycin sensitive	0.841954	2.37315e-49	4.94846e-48	2807.61	2292	2416	2219	3110	3086	3263
ENSG00000244405	ETV5	ets variant 5	-1.90802	2.83042e-49	5.89285e-48	280.706	472	526	537	100	106	99
ENSG00000124440	HIF3A	hypoxia inducible factor 3, alpha subunit	1.89298	4.52068e-49	9.39745e-48	310.723	143	128	176	447	402	440
ENSG00000182670	TTC3	tetratricopeptide repeat domain 3	0.726541	4.56955e-49	9.48445e-48	9230.31	8144	8065	7748	9901	10566	9736
ENSG00000185442	FAM174B	family with sequence similarity 174, member B	1.28777	6.21556e-49	1.28811e-47	603.67	388	394	422	748	775	728
ENSG00000112305	SMAP1	small ArfGAP 1	1.11727	7.84914e-49	1.62416e-47	1279.59	884	959	934	1570	1659	1374
ENSG00000154839	SKA1	spindle and kinetochore associated complex subunit 1	-2.03232	1.12541e-48	2.32515e-47	247.408	471	450	456	73	94	83
ENSG00000049541	RFC2	replication factor C (activator 1) 2, 40kDa	-1.91054	1.15754e-48	2.38789e-47	320.12	609	534	606	132	99	116
ENSG00000157404	KIT	v-kit Hardy-Zuckerman 4 feline sarcoma viral oncogene homolog	1.24443	1.30337e-48	2.68463e-47	823.971	579	536	564	1019	1102	925
ENSG00000091651	ORC6	origin recognition complex, subunit 6	-2.30403	1.3941e-48	2.86713e-47	211.14	419	442	358	65	65	51
ENSG00000116161	CACYBP	calcyclin binding protein	-1.24224	1.41158e-48	2.89867e-47	721.29	1139	1203	1160	341	383	396
ENSG00000128944	KNSTRN	kinetochore-localized astrin/SPAG5 binding protein	-1.36455	1.66972e-48	3.42355e-47	596.496	962	1049	959	259	315	297
ENSG00000188976	NOC2L	nucleolar complex associated 2 homolog (S. cerevisiae)	-0.993563	1.96454e-48	4.02195e-47	1265.89	1906	2011	1900	717	732	767
ENSG00000167114	SLC27A4	solute carrier family 27 (fatty acid transporter), member 4	-1.65975	2.02608e-48	4.14167e-47	488.632	864	824	878	247	193	170
ENSG00000116237	ICMT	isoprenylcysteine carboxyl methyltransferase	-1.52114	2.13196e-48	4.35153e-47	699.911	1202	1242	1145	280	278	383
ENSG00000125630	POLR1B	polymerase (RNA) I polypeptide B, 128kDa	-1.33407	2.17976e-48	4.44238e-47	709.47	1184	1240	1087	309	367	376
ENSG00000138658	C4orf21	chromosome 4 open reading frame 21	-1.40484	2.21917e-48	4.51587e-47	490.9	815	853	795	229	244	229
ENSG00000063244	U2AF2	U2 small nuclear RNA auxiliary factor 2	-0.881394	2.56763e-48	5.21712e-47	2166.03	3171	3179	3334	1358	1330	1305
ENSG00000113615	SEC24A	SEC24 family member A	0.882362	3.19894e-48	6.49011e-47	1793.37	1410	1493	1441	1967	2064	2073
ENSG00000033050	ABCF2	ATP-binding cassette, sub-family F (GCN20), member 2	-1.02134	3.25058e-48	6.58498e-47	1674.51	2612	2660	2472	1053	911	929
ENSG00000065717	TLE2	transducin-like enhancer of split 2 (E(sp1) homolog, Drosophila)	1.12433	3.32448e-48	6.72461e-47	912.282	658	684	631	1137	1130	1019
ENSG00000127564	PKMYT1	protein kinase, membrane associated tyrosine/threonine 1	-2.90751	3.39718e-48	6.8614e-47	140.642	285	286	292	32	22	27
ENSG00000163811	WDR43	WD repeat domain 43	-0.94112	4.72427e-48	9.52752e-47	1606.94	2456	2445	2390	909	1011	963
ENSG00000239306	RBM14	RNA binding motif protein 14	-1.26766	5.07429e-48	1.02181e-46	767.629	1179	1221	1345	398	409	370
ENSG00000131435	PDLIM4	PDZ and LIM domain 4	1.06719	6.10766e-48	1.22808e-46	1469.64	997	1176	1095	1850	1757	1619
ENSG00000070785	EIF2B3	eukaryotic translation initiation factor 2B, subunit 3 gamma, 58kDa	-1.81761	6.36225e-48	1.27737e-46	323.465	554	644	548	106	137	127
ENSG00000005100	DHX33	DEAH (Asp-Glu-Ala-His) box polypeptide 33	-1.26811	7.75064e-48	1.55381e-46	641.243	1032	1030	1067	322	347	314
ENSG00000163520	FBLN2	fibulin 2	2.86139	1.13422e-47	2.27047e-46	129.276	37	35	29	202	180	219
ENSG00000151779	NBAS	neuroblastoma amplified sequence	0.753739	1.21012e-47	2.41881e-46	4642.43	4024	4117	3769	5077	5262	4959
ENSG00000137818	RPLP1	ribosomal protein, large, P1	1.12594	1.21924e-47	2.43344e-46	2435.17	1692	1678	1888	2804	2716	3248
ENSG00000113810	SMC4	structural maintenance of chromosomes 4	-0.91255	1.3042e-47	2.59917e-46	5092.2	7472	7787	7690	3101	3389	2770
ENSG00000112312	GMNN	geminin, DNA replication inhibitor	-1.82353	1.38487e-47	2.75587e-46	304.492	512	604	529	105	118	124
ENSG00000134986	NREP	neuronal regeneration related protein	1.49169	1.53489e-47	3.04992e-46	1165.1	730	702	660	1671	1667	1186
ENSG00000183207	RUVBL2	RuvB-like AAA ATPase 2	-1.0312	1.69502e-47	3.36316e-46	1692.3	2396	2807	2645	959	927	1024
ENSG00000153815	CMIP	c-Maf inducing protein	0.856069	2.19312e-47	4.34509e-46	3307.16	2609	2703	2792	3826	3541	3813
ENSG00000099282	TSPAN15	tetraspanin 15	0.967145	2.22057e-47	4.39303e-46	1644.43	1326	1251	1252	1915	1823	1973
ENSG00000143228	NUF2	NUF2, NDC80 kinetochore complex component	-1.6922	2.45451e-47	4.84873e-46	505.19	908	938	824	186	176	257
ENSG00000091483	FH	fumarate hydratase	-1.0728	2.48323e-47	4.89831e-46	996.917	1593	1600	1472	562	556	563
ENSG00000184216	IRAK1	interleukin-1 receptor-associated kinase 1	-0.904255	3.86881e-47	7.62031e-46	2208.33	3218	3274	3437	1395	1291	1342
ENSG00000089685	BIRC5	baculoviral IAP repeat containing 5	-1.15063	4.80928e-47	9.45896e-46	806.116	1255	1318	1265	429	419	461
ENSG00000185010	F8	coagulation factor VIII, procoagulant component	3.09559	5.94048e-47	1.16668e-45	116.365	30	26	21	206	186	160
ENSG00000148180	GSN	gelsolin	0.726967	6.04752e-47	1.18598e-45	7892.23	6681	7139	6667	8709	8293	8814
ENSG00000166619	BLCAP	bladder cancer associated protein	1.38792	6.68734e-47	1.30956e-45	850.23	521	563	528	1198	1140	898
ENSG00000131171	SH3BGRL	SH3 domain binding glutamic acid-rich protein like	1.09016	6.83804e-47	1.33713e-45	971.265	737	732	666	1182	1197	1093
ENSG00000131473	ACLY	ATP citrate lyase	-0.631782	7.16528e-47	1.39909e-45	10248.9	14078	14663	14225	7054	7079	6948
ENSG00000159167	STC1	stanniocalcin 1	3.37075	8.83593e-47	1.72281e-45	102.013	22	14	19	169	152	172
ENSG00000101745	ANKRD12	ankyrin repeat domain 12	0.851305	1.42065e-46	2.76597e-45	2052.85	1698	1671	1672	2275	2417	2243
ENSG00000118503	TNFAIP3	tumor necrosis factor, alpha-induced protein 3	1.9316	1.64968e-46	3.20379e-45	302.85	145	136	145	482	437	346
ENSG00000135862	LAMC1	laminin, gamma 1 (formerly LAMB2)	0.606255	1.65027e-46	3.20379e-45	16933.6	15145	15898	15237	17894	17992	17746
ENSG00000197746	PSAP	prosaposin	0.747295	1.79575e-46	3.48124e-45	14613.5	12612	12852	12127	15847	15350	16856
ENSG00000077152	UBE2T	ubiquitin-conjugating enzyme E2T (putative)	-1.9196	2.23107e-46	4.31895e-45	255.137	447	483	468	84	89	102
ENSG00000118193	KIF14	kinesin family member 14	-1.04434	2.27117e-46	4.39028e-45	1029.52	1538	1644	1605	593	613	554
ENSG00000148840	PPRC1	peroxisome proliferator-activated receptor gamma, coactivator-related 1	-1.15492	2.41855e-46	4.6685e-45	757.616	1168	1248	1195	423	417	388
ENSG00000074181	NOTCH3	notch 3	2.1156	2.92797e-46	5.64375e-45	201.178	74	93	87	297	267	298
ENSG00000223496	EXOSC6	exosome component 6	-1.49778	2.99164e-46	5.75826e-45	420.241	717	710	718	190	178	204
ENSG00000043143	JADE2	jade family PHD finger 2	1.11211	3.13106e-46	6.01805e-45	818.203	601	590	588	987	948	1003
ENSG00000130164	LDLR	low density lipoprotein receptor	-0.870943	3.22457e-46	6.18199e-45	1913.32	2843	2886	2806	1120	1215	1209
ENSG00000151553	FAM160B1	family with sequence similarity 160, member B1	0.854736	3.22551e-46	6.18199e-45	1999.55	1609	1679	1616	2277	2346	2138
ENSG00000091986	CCDC80	coiled-coil domain containing 80	1.00706	3.4745e-46	6.64977e-45	1130.28	870	836	877	1343	1296	1324
ENSG00000185070	FLRT2	fibronectin leucine rich transmembrane protein 2	-0.96877	3.66587e-46	7.00611e-45	1339.11	2062	2075	1980	784	839	749
ENSG00000149636	DSN1	DSN1, MIS12 kinetochore complex component	-1.73286	3.78481e-46	7.22322e-45	328.088	602	583	560	133	114	146
ENSG00000001617	SEMA3F	sema domain, immunoglobulin domain (Ig), short basic domain, secreted, (semaphorin) 3F	-0.994804	3.89054e-46	7.41452e-45	2008.78	2971	3032	3226	1240	1080	1193
ENSG00000100479	POLE2	polymerase (DNA directed), epsilon 2, accessory subunit	-2.32755	3.96542e-46	7.54659e-45	179.097	334	365	338	48	55	48
ENSG00000101335	MYL9	myosin, light chain 9, regulatory	1.60892	4.69486e-46	8.92222e-45	388.212	210	197	247	509	490	539
ENSG00000100311	PDGFB	platelet-derived growth factor beta polypeptide	0.814314	4.78518e-46	9.0811e-45	4255.4	3588	3602	3436	5047	4696	4497
ENSG00000164338	UTP15	UTP15, U3 small nucleolar ribonucleoprotein, homolog (S. cerevisiae)	-1.83479	5.40737e-46	1.02475e-44	316.128	573	584	553	102	149	107
ENSG00000111445	RFC5	replication factor C (activator 1) 5, 36.5kDa	-1.63789	7.30149e-46	1.38176e-44	376.02	601	670	698	148	177	150
ENSG00000095002	MSH2	mutS homolog 2	-1.02276	8.02309e-46	1.5162e-44	1038.22	1571	1631	1601	580	631	582
ENSG00000196159	FAT4	FAT atypical cadherin 4	0.760178	9.16026e-46	1.72868e-44	14238	12175	12326	11914	15640	16827	14542
ENSG00000120256	LRP11	low density lipoprotein receptor-related protein 11	-1.36927	9.99528e-46	1.88363e-44	527.029	841	906	879	274	233	260
ENSG00000134954	ETS1	v-ets avian erythroblastosis virus E26 oncogene homolog 1	0.857173	1.01631e-45	1.91258e-44	2188.48	1768	1900	1695	2376	2506	2521
ENSG00000111341	MGP	matrix Gla protein	0.969451	1.14402e-45	2.14992e-44	3490.58	2740	2869	2516	4253	4272	3613
ENSG00000004478	FKBP4	FK506 binding protein 4, 59kDa	-0.929952	1.16644e-45	2.18903e-44	1531.09	2299	2415	2217	944	885	931
ENSG00000110713	NUP98	nucleoporin 98kDa	-0.778108	1.18429e-45	2.21943e-44	3945.58	5433	5910	5854	2560	2629	2430
ENSG00000116711	PLA2G4A	phospholipase A2, group IVA (cytosolic, calcium-dependent)	-1.51136	1.86024e-45	3.48138e-44	405.423	681	727	668	166	187	195
ENSG00000158023	WDR66	WD repeat domain 66	2.02774	1.86417e-45	3.48392e-44	236.987	101	102	112	367	355	282
ENSG00000178726	THBD	thrombomodulin	-2.17453	2.03956e-45	3.80643e-44	198.715	379	372	377	69	59	56
ENSG00000101224	CDC25B	cell division cycle 25B	-1.14027	2.62526e-45	4.89276e-44	831.457	1247	1319	1383	465	449	443
ENSG00000186642	PDE2A	phosphodiesterase 2A, cGMP-stimulated	1.10802	3.1126e-45	5.79304e-44	839.956	584	612	634	960	1014	1040
ENSG00000100376	FAM118A	family with sequence similarity 118, member A	1.05842	3.3476e-45	6.22185e-44	1122.13	870	823	810	1274	1294	1413
ENSG00000197136	PCNXL3	pecanex-like 3 (Drosophila)	-0.862872	3.47835e-45	6.45596e-44	1930.27	2743	2918	2933	1226	1183	1179
ENSG00000100591	AHSA1	AHA1, activator of heat shock 90kDa protein ATPase homolog 1 (yeast)	-1.34225	3.86855e-45	7.17035e-44	789.819	1352	1375	1188	401	335	429
ENSG00000186638	KIF24	kinesin family member 24	-1.78592	4.13622e-45	7.65598e-44	276.931	485	498	503	113	101	108
ENSG00000134363	FST	follistatin	-3.11837	4.14714e-45	7.66568e-44	123.744	281	259	233	16	24	21
ENSG00000123219	CENPK	centromere protein K	-1.64773	4.88489e-45	9.01703e-44	405.26	685	767	675	136	183	190
ENSG00000204217	BMPR2	bone morphogenetic protein receptor, type II (serine/threonine kinase)	0.762398	5.00398e-45	9.22425e-44	4270.33	3531	3585	3792	4587	4786	4729
ENSG00000166226	CCT2	chaperonin containing TCP1, subunit 2 (beta)	-0.849061	5.44042e-45	1.00151e-43	3151.28	4661	4984	4344	1907	1948	2039
ENSG00000177374	HIC1	hypermethylated in cancer 1	1.02834	5.67124e-45	1.04258e-43	1242.99	970	912	930	1452	1387	1540
ENSG00000166912	MTMR10	myotubularin related protein 10	0.914262	5.82476e-45	1.06935e-43	5402.99	4328	4293	4272	6218	6804	5523
ENSG00000176974	SHMT1	serine hydroxymethyltransferase 1 (soluble)	-1.47348	1.20438e-44	2.20808e-43	409.844	688	732	664	195	179	191
ENSG00000134684	YARS	tyrosyl-tRNA synthetase	-1.0412	1.6808e-44	3.07736e-43	1276.25	1980	1896	2050	707	790	688
ENSG00000189060	H1F0	H1 histone family, member 0	1.37465	2.02119e-44	3.69558e-43	1283.39	727	774	946	1558	1866	1450
ENSG00000169683	LRRC45	leucine rich repeat containing 45	-1.52775	2.22693e-44	4.06626e-43	383.801	647	683	641	168	159	187
ENSG00000147955	SIGMAR1	sigma non-opioid intracellular receptor 1	-1.90422	2.28695e-44	4.17022e-43	264.963	483	470	495	77	109	102
ENSG00000204389	HSPA1A	heat shock 70kDa protein 1A	-1.96358	2.56659e-44	4.67382e-43	225.788	418	412	415	77	78	82
ENSG00000185483	ROR1	receptor tyrosine kinase-like orphan receptor 1	1.81988	2.79442e-44	5.08186e-43	363.127	194	167	183	533	561	398
ENSG00000135624	CCT7	chaperonin containing TCP1, subunit 7 (eta)	-0.702487	3.06684e-44	5.56978e-43	4715.25	6546	6980	6625	3053	3153	3203
ENSG00000140945	CDH13	cadherin 13	0.825784	3.20469e-44	5.81232e-43	2810.25	2258	2385	2339	3243	3269	2922
ENSG00000117877	CD3EAP	CD3e molecule, epsilon associated protein	-1.77443	3.27753e-44	5.93646e-43	280.361	508	478	515	109	107	112
ENSG00000116455	WDR77	WD repeat domain 77	-1.49128	3.28702e-44	5.94567e-43	411.421	680	765	655	180	193	189
ENSG00000184009	ACTG1	actin, gamma 1	0.811525	3.37251e-44	6.09216e-43	120838	99865	97221	104857	140853	139910	123440
ENSG00000111653	ING4	inhibitor of growth family, member 4	1.39129	3.92644e-44	7.08333e-43	631.277	401	403	390	842	886	677
ENSG00000084090	STARD7	StAR-related lipid transfer (START) domain containing 7	-0.953922	5.04262e-44	9.07269e-43	1663.21	2544	2704	2327	1009	1018	939
ENSG00000152256	PDK1	pyruvate dehydrogenase kinase, isozyme 1	1.28154	5.03733e-44	9.07269e-43	564.657	355	404	371	688	756	660
ENSG00000051825	MPHOSPH9	M-phase phosphoprotein 9	-0.912269	5.94745e-44	1.06864e-42	1592.01	2389	2481	2306	1001	993	900
ENSG00000115687	PASK	PAS domain containing serine/threonine kinase	-1.81945	8.19717e-44	1.47092e-42	258.572	454	494	448	94	105	96
ENSG00000254772	EEF1G	eukaryotic translation elongation factor 1 gamma	0.605728	8.37978e-44	1.50169e-42	23216.8	20670	21999	20802	24745	25019	23766
ENSG00000151849	CENPJ	centromere protein J	-1.14815	9.03829e-44	1.61755e-42	700.048	1087	1157	1088	374	373	391
ENSG00000170558	CDH2	cadherin 2, type 1, N-cadherin (neuronal)	0.894957	1.09363e-43	1.95465e-42	3918.85	3182	3109	3142	4616	4773	3997
ENSG00000163535	SGOL2	shugoshin-like 2 (S. pombe)	-1.08711	1.16521e-43	2.07983e-42	911.858	1342	1451	1488	485	531	511
ENSG00000147155	EBP	emopamil binding protein (sterol isomerase)	-1.42568	1.19151e-43	2.12396e-42	412.447	672	712	694	195	197	191
ENSG00000085276	MECOM	MDS1 and EVI1 complex locus	0.691993	1.20766e-43	2.14992e-42	5743.79	5016	5107	5009	6239	6463	5922
ENSG00000184058	TBX1	T-box 1	1.07237	1.33422e-43	2.37211e-42	1159.1	879	801	887	1468	1353	1305
ENSG00000073146	MOV10L1	Mov10l1, Moloney leukemia virus 10-like 1, homolog (mouse)	1.00208	1.37903e-43	2.44856e-42	1269.34	1044	936	927	1456	1483	1507
ENSG00000164125	FAM198B	family with sequence similarity 198, member B	-0.736845	1.4998e-43	2.65949e-42	4311.15	6119	6178	6287	2727	2975	2775
ENSG00000128059	PPAT	phosphoribosyl pyrophosphate amidotransferase	-1.66078	1.71254e-43	3.03274e-42	316.999	587	549	530	127	130	138
ENSG00000067955	CBFB	core-binding factor, beta subunit	-1.18388	1.75629e-43	3.10614e-42	707.368	1093	1173	1127	345	382	403
ENSG00000129173	E2F8	E2F transcription factor 8	-1.76736	1.87335e-43	3.30886e-42	370.229	556	720	707	161	151	123
ENSG00000144381	HSPD1	heat shock 60kDa protein 1 (chaperonin)	-1.16528	1.98693e-43	3.50489e-42	2639.28	4218	4240	4147	1224	1359	1670
ENSG00000145375	SPATA5	spermatogenesis associated 5	-1.31239	2.02784e-43	3.57239e-42	529.16	865	922	821	251	283	259
ENSG00000100726	TELO2	telomere maintenance 2	-1.28144	2.2182e-43	3.90265e-42	538.158	853	913	869	256	279	284
ENSG00000162302	RPS6KA4	ribosomal protein S6 kinase, 90kDa, polypeptide 4	-1.04787	2.28492e-43	4.0148e-42	856.932	1320	1339	1328	479	498	485
ENSG00000168906	MAT2A	methionine adenosyltransferase II, alpha	-0.992272	2.34374e-43	4.11281e-42	1424.86	2177	2155	2211	768	828	899
ENSG00000185480	PARPBP	PARP1 binding protein	-1.70711	2.60524e-43	4.56575e-42	300.457	516	536	540	105	130	130
ENSG00000083312	TNPO1	transportin 1	-0.635872	2.61465e-43	4.57632e-42	10051.7	13851	14522	13818	6650	7068	6922
ENSG00000184226	PCDH9	protocadherin 9	-1.92574	3.87112e-43	6.76669e-42	231.148	413	428	427	87	89	72
ENSG00000122786	CALD1	caldesmon 1	0.753489	6.07581e-43	1.06068e-41	6034.63	5289	5062	5122	6468	6476	6934
ENSG00000099250	NRP1	neuropilin 1	0.648752	7.81898e-43	1.36323e-41	15413.6	13605	13711	14042	16488	17078	15833
ENSG00000130695	CEP85	centrosomal protein 85kDa	-1.54609	1.02148e-42	1.77865e-41	371.895	632	613	670	157	158	178
ENSG00000150768	DLAT	dihydrolipoamide S-acetyltransferase	-1.09793	1.13213e-42	1.96876e-41	844.037	1289	1371	1313	502	474	430
ENSG00000118257	NRP2	neuropilin 2	0.645899	1.14061e-42	1.98097e-41	9995.82	8829	9050	8979	10998	10721	10287
ENSG00000117020	AKT3	v-akt murine thymoma viral oncogene homolog 3	0.813391	1.40756e-42	2.44145e-41	2074.54	1754	1718	1709	2332	2394	2216
ENSG00000039139	DNAH5	dynein, axonemal, heavy chain 5	2.02903	1.42053e-42	2.4608e-41	188.526	81	81	88	257	283	259
ENSG00000214193	SH3D21	SH3 domain containing 21	2.08922	1.47752e-42	2.55625e-41	190.026	73	75	95	283	276	253
ENSG00000160877	NACC1	nucleus accumbens associated 1, BEN and BTB (POZ) domain containing	-0.883783	1.56209e-42	2.69909e-41	1649.12	2403	2523	2455	1072	978	986
ENSG00000035499	DEPDC1B	DEP domain containing 1B	-1.49948	1.59288e-42	2.74879e-41	392.917	626	707	675	172	167	195
ENSG00000132953	XPO4	exportin 4	-0.917797	1.87278e-42	3.22768e-41	1434.78	2053	2267	2157	827	877	897
ENSG00000159131	GART	phosphoribosylglycinamide formyltransferase, phosphoribosylglycinamide synthetase, phosphoribosylaminoimidazole synthetase	-0.876355	2.00131e-42	3.44481e-41	1732.12	2555	2622	2561	1035	1151	1015
ENSG00000103326	CAPN15	calpain 15	-0.957093	2.4119e-42	4.14626e-41	1436.91	2043	2216	2287	891	849	818
ENSG00000038382	TRIO	trio Rho guanine nucleotide exchange factor	0.622187	2.63095e-42	4.51707e-41	15201.2	13736	14140	13388	16586	16119	15653
ENSG00000117122	MFAP2	microfibrillar-associated protein 2	1.39108	2.68776e-42	4.60876e-41	542.009	365	308	351	736	711	617
ENSG00000106511	MEOX2	mesenchyme homeobox 2	-2.09969	2.7697e-42	4.74209e-41	217.085	400	379	441	76	79	55
ENSG00000175792	RUVBL1	RuvB-like AAA ATPase 1	-1.05803	2.77254e-42	4.74209e-41	882.497	1406	1402	1308	491	489	518
ENSG00000100036	SLC35E4	solute carrier family 35, member E4	-2.13705	2.98503e-42	5.09909e-41	192.569	352	387	350	57	54	71
ENSG00000257093	KIAA1147	KIAA1147	0.986835	3.50431e-42	5.97856e-41	1033.62	780	839	767	1161	1272	1176
ENSG00000065809	FAM107B	family with sequence similarity 107, member B	0.958091	3.53627e-42	6.0179e-41	1962.67	1513	1512	1564	2261	2492	2055
ENSG00000164134	NAA15	N(alpha)-acetyltransferase 15, NatA auxiliary subunit	-0.863431	3.53487e-42	6.0179e-41	1687.9	2558	2508	2449	1059	1083	995
ENSG00000171843	MLLT3	myeloid/lymphoid or mixed-lineage leukemia (trithorax homolog, Drosophila); translocated to, 3	1.16183	3.58045e-42	6.08541e-41	616.344	439	445	424	740	732	766
ENSG00000119333	WDR34	WD repeat domain 34	-1.13721	3.64325e-42	6.18436e-41	915.175	1298	1570	1480	482	528	486
ENSG00000078142	PIK3C3	phosphatidylinositol 3-kinase, catalytic subunit type 3	0.94134	3.70744e-42	6.28543e-41	1210.43	950	969	934	1353	1486	1342
ENSG00000034510	TMSB10	thymosin beta 10	0.876956	3.80387e-42	6.44083e-41	23710.1	19261	19845	18458	29133	27803	23688
ENSG00000089351	GRAMD1A	GRAM domain containing 1A	0.809604	4.22178e-42	7.13951e-41	2513.09	2028	2125	2135	2873	2904	2625
ENSG00000186716	BCR	breakpoint cluster region	0.678272	4.85965e-42	8.20794e-41	8817.92	7886	7885	7596	9654	9156	9665
ENSG00000105618	PRPF31	pre-mRNA processing factor 31	-0.96443	5.86017e-42	9.88547e-41	1096.3	1633	1763	1609	664	644	637
ENSG00000142534	RPS11	ribosomal protein S11	0.651269	6.95621e-42	1.17197e-40	11288.3	10063	10429	9776	12414	12270	11516
ENSG00000187513	GJA4	gap junction protein, alpha 4, 37kDa	-3.17259	7.0024e-42	1.17829e-40	108.69	239	217	226	14	20	17
ENSG00000184588	PDE4B	phosphodiesterase 4B, cAMP-specific	0.83098	7.13051e-42	1.19835e-40	2804.45	2276	2456	2221	2970	3133	3321
ENSG00000164733	CTSB	cathepsin B	0.739735	8.61367e-42	1.44581e-40	7644.83	6535	6891	6307	8330	7984	8776
ENSG00000070950	RAD18	RAD18 homolog (S. cerevisiae)	-1.48441	9.23337e-42	1.54791e-40	357.631	605	617	600	165	167	158
ENSG00000138439	FAM117B	family with sequence similarity 117, member B	1.65797	1.25431e-41	2.10015e-40	283.093	163	149	152	349	389	394
ENSG00000168216	LMBRD1	LMBR1 domain containing 1	1.29012	1.32155e-41	2.20999e-40	574.178	381	379	383	773	735	635
ENSG00000157483	MYO1E	myosin IE	0.667865	1.38654e-41	2.31581e-40	4783.72	4238	4312	4184	5187	5266	4957
ENSG00000100304	TTLL12	tubulin tyrosine ligase-like family, member 12	-1.19449	1.43326e-41	2.39089e-40	738.24	1200	1111	1235	412	399	362
ENSG00000138346	DNA2	DNA replication helicase/nuclease 2	-1.5153	1.63644e-41	2.72646e-40	442.32	720	856	693	187	186	223
ENSG00000182568	SATB1	SATB homeobox 1	1.49573	1.70944e-41	2.84457e-40	380.4	233	237	211	533	503	442
ENSG00000099864	PALM	paralemmin	2.0143	1.75389e-41	2.91495e-40	218.136	100	115	77	325	326	272
ENSG00000119938	PPP1R3C	protein phosphatase 1, regulatory subunit 3C	2.13723	1.79713e-41	2.97948e-40	177.976	76	73	72	264	281	221
ENSG00000179041	RRS1	RRS1 ribosome biogenesis regulator homolog (S. cerevisiae)	-1.95539	1.79531e-41	2.97948e-40	211.741	387	401	379	70	72	81
ENSG00000108406	DHX40	DEAH (Asp-Glu-Ala-His) box polypeptide 40	0.920265	2.2339e-41	3.69908e-40	1724.7	1329	1482	1296	1842	2090	1995
ENSG00000100316	RPL3	ribosomal protein L3	0.648039	2.89105e-41	4.78138e-40	27586.7	23922	26414	23764	29696	28928	29745
ENSG00000171208	NETO2	neuropilin (NRP) and tolloid (TLL)-like 2	-1.2608	3.27827e-41	5.41515e-40	547.649	896	948	827	287	286	269
ENSG00000171148	TADA3	transcriptional adaptor 3	0.983092	3.32195e-41	5.48061e-40	1266.87	971	1017	941	1577	1490	1352
ENSG00000053372	MRTO4	mRNA turnover 4 homolog (S. cerevisiae)	-1.53058	3.78359e-41	6.23462e-40	332.954	556	584	571	143	147	155
ENSG00000142798	HSPG2	heparan sulfate proteoglycan 2	0.596117	4.09427e-41	6.73835e-40	312599	283799	283193	290584	334183	334105	319105
ENSG00000166432	ZMAT1	zinc finger, matrin-type 1	1.8303	4.7827e-41	7.86178e-40	238.347	112	134	109	294	354	333
ENSG00000121621	KIF18A	kinesin family member 18A	-1.30709	5.88437e-41	9.66094e-40	684.471	1051	1148	1170	286	366	376
ENSG00000162607	USP1	ubiquitin specific peptidase 1	-1.17601	7.04325e-41	1.15496e-39	1042.76	1616	1796	1584	473	584	615
ENSG00000170921	TANC2	tetratricopeptide repeat, ankyrin repeat and coiled-coil containing 2	1.05518	7.66582e-41	1.25552e-39	843.63	610	606	668	974	1024	994
ENSG00000138835	RGS3	regulator of G-protein signaling 3	0.671629	8.38458e-41	1.37158e-39	7378.43	6513	6849	6253	8051	7724	8011
ENSG00000125817	CENPB	centromere protein B, 80kDa	-0.931913	9.16027e-41	1.49666e-39	1330.03	1917	2014	2091	830	778	787
ENSG00000196890	HIST3H2BB	histone cluster 3, H2bb	-1.96382	1.23321e-40	2.01246e-39	243.541	402	460	482	78	73	104
ENSG00000168003	SLC3A2	solute carrier family 3 (amino acid transporter heavy chain), member 2	-1.01028	1.32014e-40	2.15172e-39	1504.79	2235	2526	2186	842	819	951
ENSG00000085999	RAD54L	RAD54-like (S. cerevisiae)	-2.20167	1.34764e-40	2.19389e-39	174.11	324	340	329	63	51	44
ENSG00000140545	MFGE8	milk fat globule-EGF factor 8 protein	0.910549	1.41306e-40	2.29762e-39	1225.8	954	1032	945	1412	1363	1426
ENSG00000165501	LRR1	leucine rich repeat protein 1	-2.1013	1.46828e-40	2.38455e-39	187.574	319	374	363	64	58	59
ENSG00000138772	ANXA3	annexin A3	0.980078	1.6395e-40	2.65941e-39	1534.9	1155	1291	1109	1718	1708	1922
ENSG00000185033	SEMA4B	sema domain, immunoglobulin domain (Ig), transmembrane domain (TM) and short cytoplasmic domain, (semaphorin) 4B	1.5409	1.88972e-40	3.06162e-39	305.121	170	183	180	408	383	404
ENSG00000258366	RTEL1	regulator of telomere elongation helicase 1	-1.1752	1.89853e-40	3.0722e-39	724.736	1081	1195	1194	377	362	423
ENSG00000161800	RACGAP1	Rac GTPase activating protein 1	-0.981728	2.06342e-40	3.33504e-39	971.042	1473	1513	1464	587	586	536
ENSG00000100292	HMOX1	heme oxygenase (decycling) 1	-1.52563	2.22723e-40	3.59549e-39	341.771	608	604	543	148	159	151
ENSG00000138442	WDR12	WD repeat domain 12	-1.3436	2.24812e-40	3.6249e-39	436.929	705	756	706	227	212	205
ENSG00000085840	ORC1	origin recognition complex, subunit 1	-1.73725	2.58179e-40	4.15794e-39	301.926	539	506	562	135	98	127
ENSG00000150990	DHX37	DEAH (Asp-Glu-Ala-His) box polypeptide 37	-1.18136	2.58505e-40	4.15824e-39	590.279	937	969	924	295	332	317
ENSG00000183751	TBL3	transducin (beta)-like 3	-1.09401	2.63818e-40	4.23866e-39	755.198	1153	1263	1137	441	411	408
ENSG00000114416	FXR1	fragile X mental retardation, autosomal homolog 1	0.728243	2.691e-40	4.31839e-39	4515.98	3896	3878	3935	4890	5231	4665
ENSG00000077150	NFKB2	nuclear factor of kappa light polypeptide gene enhancer in B-cells 2 (p49/p100)	1.1378	2.88458e-40	4.62354e-39	757.288	547	556	523	953	967	817
ENSG00000135829	DHX9	DEAH (Asp-Glu-Ala-His) box helicase 9	-0.707115	2.88913e-40	4.62535e-39	7285.91	10244	10670	10259	4843	5161	4510
ENSG00000142303	ADAMTS10	ADAM metallopeptidase with thrombospondin type 1 motif, 10	1.2354	3.20683e-40	5.12789e-39	541.999	365	377	367	711	675	614
ENSG00000196497	IPO4	importin 4	-0.939702	3.24733e-40	5.18651e-39	1192.38	1737	1803	1869	707	748	685
ENSG00000197958	RPL12	ribosomal protein L12	0.848253	3.37198e-40	5.37924e-39	13466.6	10752	11440	10929	15888	16267	13322
ENSG00000070770	CSNK2A2	casein kinase 2, alpha prime polypeptide	0.988528	3.80912e-40	6.06944e-39	2139.85	1594	1736	1605	2377	2309	2783
ENSG00000053747	LAMA3	laminin, alpha 3	-1.2649	4.01981e-40	6.39761e-39	505.85	802	827	839	241	273	262
ENSG00000167721	TSR1	TSR1, 20S rRNA accumulation, homolog (S. cerevisiae)	-1.03781	4.11072e-40	6.5346e-39	950.754	1521	1432	1459	527	526	576
ENSG00000118181	RPS25	ribosomal protein S25	0.864377	5.19462e-40	8.24791e-39	8314.24	6687	7369	6255	9475	10190	8526
ENSG00000023909	GCLM	glutamate-cysteine ligase, modifier subunit	-1.55842	5.63032e-40	8.92921e-39	382.744	667	738	574	155	179	170
ENSG00000124610	HIST1H1A	histone cluster 1, H1a	-1.88653	5.69921e-40	9.02788e-39	312.041	480	561	661	94	130	118
ENSG00000173812	EIF1	eukaryotic translation initiation factor 1	1.00058	5.84656e-40	9.25044e-39	1780.79	1269	1444	1371	1969	1963	2302
ENSG00000233927	RPS28	ribosomal protein S28	1.02593	5.96307e-40	9.42375e-39	3278.07	2360	2560	2507	4169	4127	3258
ENSG00000007202	KIAA0100	KIAA0100	-0.590526	6.58265e-40	1.03907e-38	8397.53	11455	11843	11509	5849	5891	5834
ENSG00000087087	SRRT	serrate RNA effector molecule homolog (Arabidopsis)	-0.9994	7.53141e-40	1.18745e-38	1154.08	1748	1678	1881	657	686	671
ENSG00000186918	ZNF395	zinc finger protein 395	1.33234	8.10138e-40	1.27583e-38	544.582	343	404	315	742	669	639
ENSG00000126457	PRMT1	protein arginine methyltransferase 1	-0.72037	8.25279e-40	1.29816e-38	3083.7	4262	4602	4378	2087	2000	2018
ENSG00000137801	THBS1	thrombospondin 1	0.564468	8.70053e-40	1.367e-38	686727	634960	655953	618871	728158	729950	692021
ENSG00000100395	L3MBTL2	l(3)mbt-like 2 (Drosophila)	-1.16648	9.12775e-40	1.43245e-38	594.882	947	981	915	322	308	328
ENSG00000013275	PSMC4	proteasome (prosome, macropain) 26S subunit, ATPase, 4	-0.849524	9.61916e-40	1.50782e-38	1473.74	2100	2273	2169	927	943	886
ENSG00000146263	MMS22L	MMS22-like, DNA repair protein	-1.22223	9.89446e-40	1.54918e-38	553.801	860	931	888	269	314	285
ENSG00000168672	FAM84B	family with sequence similarity 84, member B	1.10901	1.14767e-39	1.79483e-38	748.054	528	576	525	849	874	962
ENSG00000138435	CHRNA1	cholinergic receptor, nicotinic, alpha 1 (muscle)	2.55527	1.26942e-39	1.98293e-38	116.927	36	37	38	186	177	166
ENSG00000003756	RBM5	RNA binding motif protein 5	0.683799	1.286e-39	2.00652e-38	3840.27	3364	3525	3266	4024	4207	4192
ENSG00000198793	MTOR	mechanistic target of rapamycin (serine/threonine kinase)	-0.67304	1.41484e-39	2.205e-38	3796.32	5199	5554	5344	2587	2583	2502
ENSG00000177192	PUS1	pseudouridylate synthase 1	-1.8227	1.58682e-39	2.47017e-38	238.559	451	420	417	100	81	90
ENSG00000149485	FADS1	fatty acid desaturase 1	-0.82523	1.611e-39	2.50492e-38	1773.69	2523	2667	2634	1059	1146	1148
ENSG00000115241	PPM1G	protein phosphatase, Mg2+/Mn2+ dependent, 1G	-0.796901	1.74242e-39	2.70616e-38	2010.19	2992	2888	2920	1313	1275	1260
ENSG00000151835	SACS	spastic ataxia of Charlevoix-Saguenay (sacsin)	-0.649009	1.93009e-39	2.99419e-38	11689.6	16245	16801	16193	8015	8370	7488
ENSG00000112972	HMGCS1	3-hydroxy-3-methylglutaryl-CoA synthase 1 (soluble)	-0.88146	2.06935e-39	3.20655e-38	1420.41	2107	2197	2051	817	907	894
ENSG00000182809	CRIP2	cysteine-rich protein 2	0.958937	2.94584e-39	4.55948e-38	3520.61	2770	2835	2625	4038	3643	4520
ENSG00000113389	NPR3	natriuretic peptide receptor C/guanylate cyclase C (atrionatriuretic peptide receptor C)	4.79765	3.48715e-39	5.39112e-38	64.8366	3	2	3	113	109	112
ENSG00000126804	ZBTB1	zinc finger and BTB domain containing 1	0.993839	3.49575e-39	5.39824e-38	1523.4	1200	1178	1125	1870	1893	1566
ENSG00000099901	RANBP1	RAN binding protein 1	-0.927403	3.73951e-39	5.76807e-38	1826.91	2599	2946	2724	1142	1170	986
ENSG00000105329	TGFB1	transforming growth factor, beta 1	0.777276	3.95127e-39	6.08774e-38	3356.8	2902	2909	2709	3785	3511	3829
ENSG00000175768	TOMM5	translocase of outer mitochondrial membrane 5 homolog (yeast)	-1.43355	5.13989e-39	7.91005e-38	462.341	770	852	713	205	196	249
ENSG00000185347	C14orf80	chromosome 14 open reading frame 80	-2.52827	6.25947e-39	9.62206e-38	129.316	253	264	250	29	35	31
ENSG00000070214	SLC44A1	solute carrier family 44 (choline transporter), member 1	0.747581	6.39674e-39	9.8219e-38	2823.98	2411	2475	2376	2940	3128	3222
ENSG00000104356	POP1	processing of precursor 1, ribonuclease P/MRP subunit (S. cerevisiae)	-1.48551	6.62255e-39	1.01571e-37	380.647	598	718	626	155	184	182
ENSG00000092201	SUPT16H	suppressor of Ty 16 homolog (S. cerevisiae)	-0.739586	7.04283e-39	1.07894e-37	2703.02	3863	3877	3921	1760	1854	1694
ENSG00000117289	TXNIP	thioredoxin interacting protein	1.05137	7.24691e-39	1.10895e-37	1356.79	976	1124	939	1697	1688	1425
ENSG00000136068	FLNB	filamin B, beta	0.539985	7.89849e-39	1.20729e-37	90533	84122	85639	84521	94918	95037	91540
ENSG00000137309	HMGA1	high mobility group AT-hook 1	-0.83867	7.96617e-39	1.21626e-37	11478.5	15887	16394	18496	7589	6982	6993
ENSG00000149273	RPS3	ribosomal protein S3	0.911989	1.11608e-38	1.70209e-37	11924.6	9461	9514	9503	14014	15166	11737
ENSG00000110104	CCDC86	coiled-coil domain containing 86	-1.18355	1.12227e-38	1.70959e-37	578.514	872	944	959	314	318	292
ENSG00000140264	SERF2	small EDRK-rich factor 2	0.817596	1.69261e-38	2.57551e-37	3803.45	3235	3341	2909	4220	4045	4471
ENSG00000115641	FHL2	four and a half LIM domains 2	0.906401	1.77564e-38	2.69881e-37	3160.11	2432	2627	2510	3576	3278	3961
ENSG00000085117	CD82	CD82 molecule	1.29144	1.84098e-38	2.79497e-37	432.438	287	294	279	561	513	540
ENSG00000130826	DKC1	dyskeratosis congenita 1, dyskerin	-1.36593	2.10542e-38	3.19286e-37	549.522	924	898	914	235	247	318
ENSG00000139178	C1RL	complement component 1, r subcomponent-like	1.07124	2.70384e-38	4.09577e-37	669.41	488	511	485	826	791	766
ENSG00000153575	TUBGCP5	tubulin, gamma complex associated protein 5	-1.17956	2.9566e-38	4.47364e-37	542.996	846	905	852	282	305	282
ENSG00000183527	PSMG1	proteasome (prosome, macropain) assembly chaperone 1	-1.35929	3.32494e-38	5.02534e-37	427.5	665	729	733	213	225	187
ENSG00000136861	CDK5RAP2	CDK5 regulatory subunit associated protein 2	-0.819751	3.40346e-38	5.13827e-37	1587.04	2257	2348	2385	994	995	1018
ENSG00000174738	NR1D2	nuclear receptor subfamily 1, group D, member 2	1.0853	3.47264e-38	5.23687e-37	793.462	599	635	514	925	967	942
ENSG00000105223	PLD3	phospholipase D family, member 3	0.794346	3.58352e-38	5.39805e-37	2856.29	2460	2353	2379	3365	3157	2989
ENSG00000131153	GINS2	GINS complex subunit 2 (Psf2 homolog)	-2.28773	3.87829e-38	5.83558e-37	153.799	279	326	283	43	52	37
ENSG00000147202	DIAPH2	diaphanous-related formin 2	0.87035	6.02402e-38	9.05412e-37	2676.87	2133	2226	2158	3138	3260	2692
ENSG00000169744	LDB2	LIM domain binding 2	-1.09006	6.55188e-38	9.83656e-37	1698.17	2727	2527	2720	968	1073	799
ENSG00000157873	TNFRSF14	tumor necrosis factor receptor superfamily, member 14	1.20013	7.50928e-38	1.12614e-36	523.243	370	358	361	631	686	600
ENSG00000068001	HYAL2	hyaluronoglucosaminidase 2	-0.777102	1.10893e-37	1.66119e-36	4620.6	6749	6978	6410	3211	2813	2897
ENSG00000108582	CPD	carboxypeptidase D	0.59	1.1172e-37	1.67172e-36	7685.25	7007	7310	6830	8081	8192	7961
ENSG00000103995	CEP152	centrosomal protein 152kDa	-1.2217	1.18095e-37	1.76515e-36	524.574	855	831	850	250	290	282
ENSG00000160408	ST6GALNAC6	ST6 (alpha-N-acetyl-neuraminyl-2,3-beta-galactosyl-1,3)-N-acetylgalactosaminide alpha-2,6-sialyltransferase 6	0.931389	1.24536e-37	1.85937e-36	1233.1	894	985	1040	1411	1467	1371
ENSG00000143127	ITGA10	integrin, alpha 10	0.769127	1.36626e-37	2.03763e-36	2405.36	2011	2157	1961	2751	2704	2504
ENSG00000099260	PALMD	palmdelphin	0.829176	1.37806e-37	2.05296e-36	5511.56	4535	4553	4578	6270	6757	5499
ENSG00000184349	EFNA5	ephrin-A5	1.45556	1.41661e-37	2.10806e-36	330.367	207	183	213	427	433	414
ENSG00000183087	GAS6	growth arrest-specific 6	1.01106	1.54531e-37	2.29706e-36	1349.08	1029	1089	960	1653	1416	1665
ENSG00000105281	SLC1A5	solute carrier family 1 (neutral amino acid transporter), member 5	-1.02193	1.67537e-37	2.48765e-36	762.18	1146	1227	1154	420	452	444
ENSG00000105676	ARMC6	armadillo repeat containing 6	-1.20941	1.80378e-37	2.67537e-36	564.752	933	931	860	291	276	323
ENSG00000000460	C1orf112	chromosome 1 open reading frame 112	-1.27348	1.8555e-37	2.74907e-36	476.201	771	788	769	216	250	261
ENSG00000163002	NUP35	nucleoporin 35kDa	-1.66716	1.91225e-37	2.83005e-36	254.202	432	465	442	101	100	114
ENSG00000102287	GABRE	gamma-aminobutyric acid (GABA) A receptor, epsilon	1.43278	1.92574e-37	2.8469e-36	322.369	198	205	193	392	428	418
ENSG00000070540	WIPI1	WD repeat domain, phosphoinositide interacting 1	0.849105	2.02952e-37	2.99703e-36	1253.06	1007	1053	1020	1447	1424	1360
ENSG00000119408	NEK6	NIMA-related kinase 6	1.04052	2.04778e-37	3.0207e-36	1457.16	1119	988	1167	1816	1777	1559
ENSG00000137154	RPS6	ribosomal protein S6	0.674831	2.08179e-37	3.06753e-36	29473.4	25460	27517	25272	33000	32757	29379
ENSG00000130881	LRP3	low density lipoprotein receptor-related protein 3	-1.34225	2.29435e-37	3.37704e-36	389.421	635	667	629	196	185	193
ENSG00000116396	KCNC4	potassium voltage-gated channel, Shaw-related subfamily, member 4	-1.66017	2.67788e-37	3.93727e-36	256.451	438	460	451	117	99	103
ENSG00000072571	HMMR	hyaluronan-mediated motility receptor (RHAMM)	-1.01612	2.98026e-37	4.3771e-36	979.477	1484	1556	1486	500	608	588
ENSG00000160208	RRP1B	ribosomal RNA processing 1B	-0.979378	3.10932e-37	4.56169e-36	1083.01	1602	1654	1704	667	669	572
ENSG00000198873	GRK5	G protein-coupled receptor kinase 5	0.866787	3.41778e-37	5.00879e-36	1242.23	990	1000	1038	1432	1373	1407
ENSG00000147454	SLC25A37	solute carrier family 25 (mitochondrial iron transporter), member 37	1.0664	3.87626e-37	5.67454e-36	928.274	693	686	683	1083	1231	989
ENSG00000211455	STK38L	serine/threonine kinase 38 like	0.909685	3.96213e-37	5.79397e-36	1361.21	1111	1080	1063	1556	1678	1433
ENSG00000117411	B4GALT2	UDP-Gal:betaGlcNAc beta 1,4- galactosyltransferase, polypeptide 2	-0.913015	5.14517e-37	7.51584e-36	1120	1688	1645	1714	659	674	701
ENSG00000076067	RBMS2	RNA binding motif, single stranded interacting protein 2	1.12888	5.30672e-37	7.72677e-36	1544.58	1094	1042	1191	2003	2004	1566
ENSG00000101040	ZMYND8	zinc finger, MYND-type containing 8	0.729744	5.30197e-37	7.72677e-36	3674.23	3165	3168	3187	4095	4215	3725
ENSG00000129595	EPB41L4A	erythrocyte membrane protein band 4.1 like 4A	0.939981	5.29548e-37	7.72677e-36	1058.9	761	859	877	1207	1238	1211
ENSG00000178952	TUFM	Tu translation elongation factor, mitochondrial	-0.721911	5.34219e-37	7.77005e-36	2354.09	3330	3405	3375	1592	1525	1540
ENSG00000052749	RRP12	ribosomal RNA processing 12 homolog (S. cerevisiae)	-1.29665	5.91745e-37	8.59749e-36	489.73	806	754	844	253	263	223
ENSG00000159259	CHAF1B	chromatin assembly factor 1, subunit B (p60)	-1.97458	5.98471e-37	8.68587e-36	198.424	331	360	406	66	65	75
ENSG00000248098	BCKDHA	branched chain keto acid dehydrogenase E1, alpha polypeptide	1.69135	6.14263e-37	8.90549e-36	242.013	125	137	127	355	329	290
ENSG00000175592	FOSL1	FOS-like antigen 1	-1.82882	6.36797e-37	9.2223e-36	210.452	388	375	375	86	80	72
ENSG00000167004	PDIA3	protein disulfide isomerase family A, member 3	0.601378	6.83851e-37	9.89314e-36	14825.4	13523	13659	13406	16018	16046	14838
ENSG00000099783	HNRNPM	heterogeneous nuclear ribonucleoprotein M	-1.09082	7.42461e-37	1.07296e-35	1480.24	2357	2283	2314	776	734	961
ENSG00000143164	DCAF6	DDB1 and CUL4 associated factor 6	0.738388	7.48882e-37	1.08108e-35	2459.55	2107	2166	2077	2615	2645	2811
ENSG00000082512	TRAF5	TNF receptor-associated factor 5	1.18668	7.82563e-37	1.12849e-35	494.709	330	371	336	618	609	580
ENSG00000103966	EHD4	EH-domain containing 4	0.615663	8.2446e-37	1.18764e-35	10246.5	9265	9392	9227	11313	10746	10479
ENSG00000163110	PDLIM5	PDZ and LIM domain 5	0.649837	8.63443e-37	1.24247e-35	6755.79	6000	6161	5961	7314	7560	6787
ENSG00000144959	NCEH1	neutral cholesterol ester hydrolase 1	-1.44752	8.68342e-37	1.24819e-35	363.134	609	618	611	161	197	149
ENSG00000104368	PLAT	plasminogen activator, tissue	0.772419	8.91177e-37	1.27966e-35	1705.65	1414	1472	1452	1905	1844	1898
ENSG00000105486	LIG1	ligase I, DNA, ATP-dependent	-0.85828	1.00755e-36	1.44522e-35	1490.11	2080	2285	2264	968	926	881
ENSG00000032219	ARID4A	AT rich interactive domain 4A (RBP1-like)	1.00267	1.239e-36	1.77533e-35	949.975	748	690	736	1089	1198	1043
ENSG00000105197	TIMM50	translocase of inner mitochondrial membrane 50 homolog (S. cerevisiae)	-1.04776	1.38335e-36	1.98007e-35	673.703	1038	1080	1018	379	396	374
ENSG00000204406	MBD5	methyl-CpG binding domain protein 5	1.19992	1.53129e-36	2.1895e-35	562.261	411	381	378	713	729	618
ENSG00000077684	JADE1	jade family PHD finger 1	-0.958802	1.59927e-36	2.28429e-35	975.075	1432	1519	1494	533	598	603
ENSG00000116649	SRM	spermidine synthase	-1.2102	1.6281e-36	2.323e-35	506.448	772	814	857	267	272	259
ENSG00000221869	CEBPD	CCAAT/enhancer binding protein (C/EBP), delta	1.90261	1.83921e-36	2.62145e-35	214.829	93	109	104	325	328	242
ENSG00000100201	DDX17	DEAD (Asp-Glu-Ala-Asp) box helicase 17	0.572809	1.98498e-36	2.82624e-35	13090.9	12140	12456	11682	13706	14082	13298
ENSG00000095951	HIVEP1	human immunodeficiency virus type I enhancer binding protein 1	0.792993	2.03103e-36	2.88876e-35	3402.9	2875	2838	2861	4050	3825	3454
ENSG00000136141	LRCH1	leucine-rich repeats and calponin homology (CH) domain containing 1	0.974784	2.16166e-36	3.07132e-35	828.24	667	641	613	968	948	967
ENSG00000148303	RPL7A	ribosomal protein L7a	0.573456	2.20994e-36	3.13662e-35	20168.7	18038	19516	18334	21567	20801	20929
ENSG00000179950	PUF60	poly-U binding splicing factor 60KDa	-0.777082	2.64009e-36	3.74322e-35	1793.65	2572	2677	2567	1178	1109	1176
ENSG00000184232	OAF	OAF homolog (Drosophila)	-1.81802	2.64443e-36	3.74545e-35	206.595	353	390	373	83	75	77
ENSG00000116991	SIPA1L2	signal-induced proliferation-associated 1 like 2	1.01249	2.76227e-36	3.90826e-35	719.748	548	542	550	867	849	812
ENSG00000147874	HAUS6	HAUS augmin-like complex, subunit 6	-1.02737	2.82156e-36	3.98797e-35	723.687	1093	1126	1133	433	410	403
ENSG00000144895	EIF2A	eukaryotic translation initiation factor 2A, 65kDa	1.01121	3.04782e-36	4.30325e-35	4839.07	3599	3801	3637	6084	6248	4671
ENSG00000163918	RFC4	replication factor C (activator 1) 4, 37kDa	-1.63339	4.4696e-36	6.3041e-35	261.344	449	474	446	104	127	99
ENSG00000119801	YPEL5	yippee-like 5 (Drosophila)	1.16216	4.57924e-36	6.452e-35	756.189	544	529	530	834	875	1037
ENSG00000105854	PON2	paraoxonase 2	0.827407	4.72018e-36	6.64365e-35	2392.25	2000	2047	1891	2798	2814	2424
ENSG00000173145	NOC3L	nucleolar complex associated 3 homolog (S. cerevisiae)	-1.15163	5.29432e-36	7.44401e-35	529.042	852	844	824	276	296	286
ENSG00000175832	ETV4	ets variant 4	-2.39024	5.31471e-36	7.4649e-35	129.918	240	255	264	38	31	35
ENSG00000147224	PRPS1	phosphoribosyl pyrophosphate synthetase 1	-1.48482	5.3891e-36	7.56153e-35	307.07	490	554	522	143	136	141
ENSG00000185238	PRMT3	protein arginine methyltransferase 3	-1.65152	5.596e-36	7.84369e-35	263.46	479	441	463	118	96	115
ENSG00000180801	ARSJ	arylsulfatase family, member J	-0.927447	5.85356e-36	8.19619e-35	1281.03	1941	1977	1878	807	820	685
ENSG00000152818	UTRN	utrophin	0.534732	6.11254e-36	8.54996e-35	24439.7	22891	23256	22647	24706	25721	25450
ENSG00000183775	KCTD16	potassium channel tetramerization domain containing 16	3.84719	6.48721e-36	9.06465e-35	64.7723	6	8	8	118	101	104
ENSG00000089157	RPLP0	ribosomal protein, large, P0	0.685667	6.74102e-36	9.40957e-35	39233.2	32503	37283	33914	44738	41406	40827
ENSG00000124772	CPNE5	copine V	1.05964	7.92018e-36	1.10441e-34	632.505	469	499	442	732	756	758
ENSG00000107036	KIAA1432	KIAA1432	0.740032	9.55831e-36	1.33059e-34	2066.48	1768	1803	1760	2243	2380	2164
ENSG00000130702	LAMA5	laminin, alpha 5	-0.71084	9.56189e-36	1.33059e-34	3787.75	5094	5520	5608	2588	2457	2484
ENSG00000120705	ETF1	eukaryotic translation termination factor 1	-0.802375	1.09895e-35	1.52767e-34	1879.71	2688	2938	2622	1151	1188	1250
ENSG00000116688	MFN2	mitofusin 2	-0.815832	1.19074e-35	1.65357e-34	1670.06	2349	2437	2562	1080	1074	1016
ENSG00000154380	ENAH	enabled homolog (Drosophila)	-0.861793	1.30375e-35	1.80865e-34	1323.09	2031	1960	1898	848	836	776
ENSG00000142871	CYR61	cysteine-rich, angiogenic inducer, 61	0.769718	1.4725e-35	2.04065e-34	13169.2	11024	10871	11622	15551	14848	13186
ENSG00000119912	IDE	insulin-degrading enzyme	-0.761833	1.49631e-35	2.07153e-34	1969.52	2812	2954	2784	1265	1355	1210
ENSG00000170296	GABARAP	GABA(A) receptor-associated protein	0.975909	1.7361e-35	2.40104e-34	1373.45	995	1064	1125	1647	1719	1419
ENSG00000108344	PSMD3	proteasome (prosome, macropain) 26S subunit, non-ATPase, 3	-0.735327	2.01827e-35	2.78844e-34	2275.92	3131	3354	3326	1519	1536	1422
ENSG00000105270	CLIP3	CAP-GLY domain containing linker protein 3	1.28255	2.39474e-35	3.30518e-34	445.327	310	299	280	550	511	598
ENSG00000110400	PVRL1	poliovirus receptor-related 1 (herpesvirus entry mediator C)	-2.22751	2.56442e-35	3.53576e-34	155.355	296	269	324	38	56	44
ENSG00000122642	FKBP9	FK506 binding protein 9, 63 kDa	0.731572	2.67608e-35	3.68595e-34	2612.21	2215	2263	2285	2934	2956	2670
ENSG00000105426	PTPRS	protein tyrosine phosphatase, receptor type, S	0.89587	3.32154e-35	4.57033e-34	1105.76	871	892	897	1336	1247	1194
ENSG00000107341	UBE2R2	ubiquitin-conjugating enzyme E2R 2	0.855295	3.62991e-35	4.98956e-34	1310.32	1080	1089	1042	1547	1403	1480
ENSG00000104889	RNASEH2A	ribonuclease H2, subunit A	-1.38059	3.99645e-35	5.48781e-34	407.24	644	734	658	205	168	215
ENSG00000064666	CNN2	calponin 2	0.922586	4.16847e-35	5.71821e-34	7749.64	6067	6153	6194	9833	9294	7528
ENSG00000132535	DLG4	discs, large homolog 4 (Drosophila)	1.01871	4.82667e-35	6.61439e-34	757.883	554	620	549	882	949	836
ENSG00000203818	HIST2H3PS2	histone cluster 2, H3, pseudogene 2	-2.24027	4.91786e-35	6.73254e-34	139.677	245	289	268	41	40	42
ENSG00000167657	DAPK3	death-associated protein kinase 3	0.823733	5.01534e-35	6.85903e-34	2071.48	1750	1820	1581	2318	2210	2420
ENSG00000114491	UMPS	uridine monophosphate synthetase	-1.47722	5.10561e-35	6.97544e-34	321.925	497	593	550	137	147	158
ENSG00000241945	PWP2	PWP2 periodic tryptophan protein homolog (yeast)	-1.28757	5.33083e-35	7.27577e-34	627.437	986	1089	1003	302	270	378
ENSG00000110107	PRPF19	pre-mRNA processing factor 19	-0.895807	5.51549e-35	7.52021e-34	1768.03	2597	2595	2743	1063	1198	977
ENSG00000130713	EXOSC2	exosome component 2	-1.62483	7.03251e-35	9.57897e-34	277.772	478	507	468	96	117	139
ENSG00000132424	PNISR	PNN-interacting serine/arginine-rich protein	0.692777	7.29097e-35	9.92101e-34	3126.99	2641	2812	2782	3284	3581	3278
ENSG00000170522	ELOVL6	ELOVL fatty acid elongase 6	-2.92497	8.18815e-35	1.11306e-33	98.0347	213	206	186	25	16	13
ENSG00000173801	JUP	junction plakoglobin	0.603957	8.81048e-35	1.19645e-33	6635.02	5889	6146	6111	7226	6943	6833
ENSG00000177602	GSG2	germ cell associated 2 (haspin)	-1.54002	8.95148e-35	1.21438e-33	311.225	515	545	543	165	122	126
ENSG00000142192	APP	amyloid beta (A4) precursor protein	0.540171	1.03196e-34	1.39858e-33	27883.1	25939	25897	26456	28643	29071	28984
ENSG00000131467	PSME3	proteasome (prosome, macropain) activator subunit 3 (PA28 gamma; Ki)	-1.03573	1.05968e-34	1.4347e-33	728.431	1123	1077	1179	416	420	413
ENSG00000072210	ALDH3A2	aldehyde dehydrogenase 3 family, member A2	-1.17757	1.14616e-34	1.55024e-33	552.402	876	914	857	281	273	330
ENSG00000145348	TBCK	TBC1 domain containing kinase	0.807481	1.42641e-34	1.92737e-33	1357.54	1116	1146	1137	1484	1595	1458
ENSG00000162244	RPL29	ribosomal protein L29	0.853708	1.46445e-34	1.97679e-33	8126	6569	6632	6723	9698	9893	7893
ENSG00000140854	KATNB1	katanin p80 (WD repeat containing) subunit B 1	-1.21148	1.74759e-34	2.35663e-33	473.249	712	768	804	245	255	245
ENSG00000106348	IMPDH1	IMP (inosine 5'-monophosphate) dehydrogenase 1	-0.883087	1.7933e-34	2.41586e-33	1393.07	1951	2194	2092	879	794	891
ENSG00000184916	JAG2	jagged 2	-0.760731	2.04899e-34	2.75756e-33	2549.13	3662	3831	3570	1774	1573	1610
ENSG00000114867	EIF4G1	eukaryotic translation initiation factor 4 gamma, 1	-0.547561	2.1259e-34	2.85823e-33	14843.1	19905	20280	20592	10550	10731	10343
ENSG00000170779	CDCA4	cell division cycle associated 4	-1.67842	2.22059e-34	2.98256e-33	366.251	597	685	652	142	113	195
ENSG00000132359	RAP1GAP2	RAP1 GTPase activating protein 2	2.01793	2.30544e-34	3.09345e-33	147.721	67	63	66	200	224	202
ENSG00000125450	NUP85	nucleoporin 85kDa	-1.00815	2.5404e-34	3.40535e-33	747.929	1133	1195	1122	438	405	456
ENSG00000101751	POLI	polymerase (DNA directed) iota	1.02712	2.69684e-34	3.61146e-33	711.72	515	566	530	804	812	892
ENSG00000170949	ZNF160	zinc finger protein 160	1.02154	2.89255e-34	3.86972e-33	668.312	504	540	473	781	813	759
ENSG00000114767	RRP9	ribosomal RNA processing 9, small subunit (SSU) processome component, homolog (yeast)	-1.9656	2.96724e-34	3.96571e-33	183.314	324	377	313	52	65	74
ENSG00000203813	HIST1H3H	histone cluster 1, H3h	-1.98582	3.41769e-34	4.56323e-33	2151.85	3832	4222	3878	676	638	899
ENSG00000174840	PDE12	phosphodiesterase 12	-1.164	3.63823e-34	4.85289e-33	493.818	770	826	764	269	280	247
ENSG00000221829	FANCG	Fanconi anemia, complementation group G	-1.34649	4.0168e-34	5.35257e-33	375.663	624	653	588	191	165	196
ENSG00000106733	NMRK1	nicotinamide riboside kinase 1	1.20473	4.36238e-34	5.80733e-33	642.337	437	474	423	827	865	665
ENSG00000018408	WWTR1	WW domain containing transcription regulator 1	0.934977	4.79646e-34	6.37892e-33	4809.21	3699	3683	3976	5770	6117	4709
ENSG00000123636	BAZ2B	bromodomain adjacent to zinc finger domain, 2B	0.652462	5.13545e-34	6.82303e-33	3222.16	2876	2896	2860	3340	3601	3397
ENSG00000170145	SIK2	salt-inducible kinase 2	1.03505	5.25268e-34	6.97193e-33	608.218	455	457	459	713	744	691
ENSG00000152558	TMEM123	transmembrane protein 123	0.796276	5.33932e-34	7.07996e-33	4829.42	4056	3906	4184	5457	5806	4835
ENSG00000116209	TMEM59	transmembrane protein 59	0.848774	5.84414e-34	7.74177e-33	2104.96	1724	1884	1569	2263	2330	2513
ENSG00000186283	TOR3A	torsin family 3, member A	-1.60136	5.9077e-34	7.81829e-33	257.912	461	479	404	104	110	117
ENSG00000167962	ZNF598	zinc finger protein 598	-0.903377	7.1605e-34	9.46699e-33	939.672	1370	1411	1445	553	582	579
ENSG00000147649	MTDH	metadherin	-0.66873	7.31904e-34	9.66714e-33	3246.16	4482	4695	4571	2178	2314	2081
ENSG00000138764	CCNG2	cyclin G2	1.06319	7.72595e-34	1.01946e-32	601.445	429	467	442	723	677	737
ENSG00000145220	LYAR	Ly1 antibody reactive	-1.60958	9.77821e-34	1.28901e-32	260.611	422	442	495	107	122	104
ENSG00000124126	PREX1	phosphatidylinositol-3,4,5-trisphosphate-dependent Rac exchange factor 1	-0.61143	1.07185e-33	1.41158e-32	3937.72	5348	5542	5526	2743	2742	2683
ENSG00000065183	WDR3	WD repeat domain 3	-0.961764	1.0741e-33	1.41317e-32	950.872	1405	1549	1386	526	554	608
ENSG00000111667	USP5	ubiquitin specific peptidase 5 (isopeptidase T)	-0.734576	1.14208e-33	1.50115e-32	1912.92	2657	2834	2754	1298	1222	1243
ENSG00000188807	TMEM201	transmembrane protein 201	-1.74194	1.29928e-33	1.70611e-32	203.19	363	360	361	86	77	78
ENSG00000178922	HYI	hydroxypyruvate isomerase (putative)	0.681713	1.39083e-33	1.82455e-32	2224.85	1970	1984	1932	2381	2387	2425
ENSG00000185658	BRWD1	bromodomain and WD repeat domain containing 1	0.686285	1.50872e-33	1.97728e-32	3106.4	2768	2792	2643	3223	3564	3272
ENSG00000176658	MYO1D	myosin ID	0.613791	1.53281e-33	2.00691e-32	4295.89	3797	4105	3802	4598	4509	4528
ENSG00000196586	MYO6	myosin VI	0.5952	1.67212e-33	2.18719e-32	4822.33	4420	4491	4326	5169	5139	4921
ENSG00000134291	TMEM106C	transmembrane protein 106C	-1.02417	1.7432e-33	2.27796e-32	770.134	1175	1299	1094	421	461	446
ENSG00000129810	SGOL1	shugoshin-like 1 (S. pombe)	-1.4338	1.77881e-33	2.32225e-32	292.649	489	507	482	136	142	133
ENSG00000064703	DDX20	DEAD (Asp-Glu-Ala-Asp) box polypeptide 20	-1.05652	1.94561e-33	2.53756e-32	761.788	1180	1227	1147	399	494	401
ENSG00000104635	SLC39A14	solute carrier family 39 (zinc transporter), member 14	-0.863859	2.35956e-33	3.07449e-32	1121.67	1663	1753	1582	723	676	684
ENSG00000168497	SDPR	serum deprivation response	0.601668	2.45423e-33	3.19475e-32	11098.4	9825	10566	9999	12002	12094	11021
ENSG00000134690	CDCA8	cell division cycle associated 8	-1.46369	2.91769e-33	3.7944e-32	359.163	593	589	641	172	135	189
ENSG00000114650	SCAP	SREBF chaperone	-0.791914	2.97115e-33	3.86021e-32	1452.73	2027	2198	2131	955	951	881
ENSG00000143537	ADAM15	ADAM metallopeptidase domain 15	-0.596268	2.97855e-33	3.86611e-32	4707.18	6361	6703	6481	3341	3312	3174
ENSG00000108064	TFAM	transcription factor A, mitochondrial	-1.32633	3.18306e-33	4.1276e-32	357.711	579	590	599	179	164	188
ENSG00000134352	IL6ST	interleukin 6 signal transducer (gp130, oncostatin M receptor)	-0.618084	3.64774e-33	4.72562e-32	13424.8	18768	19376	17939	9271	9806	8700
ENSG00000118515	SGK1	serum/glucocorticoid regulated kinase 1	-0.790623	4.17217e-33	5.39984e-32	1385.24	1988	2073	1997	839	924	896
ENSG00000198176	TFDP1	transcription factor Dp-1	-0.98208	4.35406e-33	5.62986e-32	1322.94	1964	1953	2144	809	686	830
ENSG00000189306	RRP7A	ribosomal RNA processing 7 homolog A (S. cerevisiae)	-1.14667	4.62116e-33	5.96951e-32	573.694	864	980	888	297	290	345
ENSG00000160072	ATAD3B	ATPase family, AAA domain containing 3B	-1.2782	4.78235e-33	6.17184e-32	385.113	594	668	624	199	186	201
ENSG00000139629	GALNT6	UDP-N-acetyl-alpha-D-galactosamine:polypeptide N-acetylgalactosaminyltransferase 6 (GalNAc-T6)	-0.996675	5.07918e-33	6.54865e-32	1048.81	1555	1708	1564	590	699	544
ENSG00000165338	HECTD2	HECT domain containing E3 ubiquitin protein ligase 2	1.11533	5.10922e-33	6.58111e-32	649.156	459	478	471	781	869	686
ENSG00000179348	GATA2	GATA binding protein 2	-1.19719	5.19451e-33	6.68459e-32	463.124	707	733	788	253	244	237
ENSG00000093010	COMT	catechol-O-methyltransferase	0.712831	5.5392e-33	7.12137e-32	2434.56	2112	2118	2124	2764	2684	2490
ENSG00000177409	SAMD9L	sterile alpha motif domain containing 9-like	0.786272	5.62719e-33	7.22763e-32	1740.44	1493	1531	1376	1877	2059	1850
ENSG00000161996	WDR90	WD repeat domain 90	-1.15602	6.37421e-33	8.17933e-32	524.302	765	896	841	275	274	299
ENSG00000118523	CTGF	connective tissue growth factor	0.576393	6.47689e-33	8.30321e-32	32417.4	29428	29606	30627	34734	32940	34141
ENSG00000135069	PSAT1	phosphoserine aminotransferase 1	-1.70304	6.5392e-33	8.37514e-32	236.65	433	396	425	80	116	91
ENSG00000165661	QSOX2	quiescin Q6 sulfhydryl oxidase 2	-1.14016	6.60171e-33	8.44719e-32	523.165	807	893	788	301	288	264
ENSG00000173621	LRFN4	leucine rich repeat and fibronectin type III domain containing 4	-1.20054	6.81321e-33	8.70956e-32	483.514	719	773	836	264	251	250
ENSG00000166411	IDH3A	isocitrate dehydrogenase 3 (NAD+) alpha	-1.41016	7.30606e-33	9.33076e-32	349.662	576	572	609	140	170	187
ENSG00000174442	ZWILCH	zwilch kinetochore protein	-1.2496	7.79424e-33	9.94484e-32	557.12	901	955	856	240	286	334
ENSG00000164077	MON1A	MON1 secretory trafficking family member A	-1.58102	8.02208e-33	1.02259e-31	244.456	435	404	429	105	102	110
ENSG00000139508	SLC46A3	solute carrier family 46, member 3	2.40798	8.49351e-33	1.08166e-31	103.382	32	39	36	144	155	162
ENSG00000187720	THSD4	thrombospondin, type I, domain containing 4	0.965531	9.94624e-33	1.26548e-31	1294.78	956	1025	1035	1616	1580	1304
ENSG00000159593	NAE1	NEDD8 activating enzyme E1 subunit 1	-0.93583	1.05336e-32	1.33895e-31	1012.6	1474	1655	1465	556	652	612
ENSG00000120699	EXOSC8	exosome component 8	-1.33396	1.07349e-32	1.36325e-31	395.308	628	676	654	198	224	163
ENSG00000156876	SASS6	spindle assembly 6 homolog (C. elegans)	-1.57079	1.14823e-32	1.4568e-31	242.194	408	428	419	99	117	100
ENSG00000138363	ATIC	5-aminoimidazole-4-carboxamide ribonucleotide formyltransferase/IMP cyclohydrolase	-1.37638	1.22571e-32	1.55364e-31	311.695	517	543	497	147	154	150
ENSG00000184220	CMSS1	cms1 ribosomal small subunit homolog (yeast)	-1.41073	1.23977e-32	1.56998e-31	330.595	525	553	584	149	179	142
ENSG00000080608	KIAA0020	KIAA0020	-0.946912	1.28837e-32	1.63001e-31	959.625	1481	1462	1419	592	615	509
ENSG00000148334	PTGES2	prostaglandin E synthase 2	-1.18792	1.33211e-32	1.68377e-31	465.417	704	748	783	232	251	258
ENSG00000160193	WDR4	WD repeat domain 4	-1.94948	1.35232e-32	1.70771e-31	166.635	303	314	302	48	58	69
ENSG00000138688	KIAA1109	KIAA1109	0.575812	1.38146e-32	1.74289e-31	8452.02	7644	7921	7824	8749	9296	8508
ENSG00000142634	EFHD2	EF-hand domain family, member D2	-1.07486	1.45728e-32	1.83683e-31	581.316	872	896	954	323	323	332
ENSG00000165030	NFIL3	nuclear factor, interleukin 3 regulated	1.34536	1.5738e-32	1.98184e-31	385.698	240	286	220	482	451	523
ENSG00000117868	ESYT2	extended synaptotagmin-like protein 2	0.653891	1.62482e-32	2.04419e-31	3453.14	3041	3255	2953	3685	3608	3787
ENSG00000071655	MBD3	methyl-CpG binding domain protein 3	-0.823429	1.721e-32	2.16317e-31	1467.79	2183	2163	2125	929	864	982
ENSG00000105373	GLTSCR2	glioma tumor suppressor candidate region gene 2	0.737445	2.0256e-32	2.54367e-31	2046.24	1715	1713	1854	2248	2220	2246
ENSG00000213614	HEXA	hexosaminidase A (alpha polypeptide)	0.793449	2.11719e-32	2.65622e-31	1386.41	1157	1197	1139	1511	1490	1614
ENSG00000120334	CENPL	centromere protein L	-1.53955	2.21468e-32	2.77595e-31	262.22	431	455	465	107	134	107
ENSG00000131504	DIAPH1	diaphanous-related formin 1	-0.747487	2.39657e-32	3.00115e-31	2056	2904	2995	2991	1286	1306	1429
ENSG00000154639	CXADR	coxsackie virus and adenovirus receptor	1.20341	2.9186e-32	3.65149e-31	420.148	286	319	268	503	543	495
ENSG00000132780	NASP	nuclear autoantigenic sperm protein (histone-binding)	-1.03145	3.27527e-32	4.09393e-31	835.429	1253	1337	1285	417	484	534
ENSG00000205336	GPR56	G protein-coupled receptor 56	-1.00462	3.32327e-32	4.1501e-31	750.358	1159	1142	1156	420	409	476
ENSG00000204262	COL5A2	collagen, type V, alpha 2	0.595884	3.83963e-32	4.7905e-31	9652.7	8876	9295	8326	9850	10290	10348
ENSG00000172985	SH3RF3	SH3 domain containing ring finger 3	1.11644	4.24261e-32	5.2884e-31	536.02	389	365	407	684	633	611
ENSG00000100299	ARSA	arylsulfatase A	1.24354	4.63413e-32	5.77109e-31	354.796	239	243	240	431	442	439
ENSG00000135604	STX11	syntaxin 11	1.46087	4.74282e-32	5.90101e-31	266.684	147	166	172	363	333	334
ENSG00000118482	PHF3	PHD finger protein 3	0.6138	5.40992e-32	6.72482e-31	4088.15	3746	3711	3675	4308	4506	4165
ENSG00000101255	TRIB3	tribbles pseudokinase 3	-1.28876	5.51098e-32	6.84415e-31	369.462	606	628	579	176	179	204
ENSG00000183287	CCBE1	collagen and calcium binding EGF domains 1	1.47122	6.01996e-32	7.46939e-31	328.775	198	219	178	475	439	359
ENSG00000162496	DHRS3	dehydrogenase/reductase (SDR family) member 3	0.880302	6.13819e-32	7.6091e-31	882.606	693	717	728	967	1040	997
ENSG00000165916	PSMC3	proteasome (prosome, macropain) 26S subunit, ATPase, 3	-0.878534	8.69759e-32	1.07719e-30	1645.17	2434	2529	2393	1029	900	1104
ENSG00000100906	NFKBIA	nuclear factor of kappa light polypeptide gene enhancer in B-cells inhibitor, alpha	0.970541	8.7067e-32	1.07733e-30	1390.51	1149	1099	983	1701	1726	1412
ENSG00000101811	CSTF2	cleavage stimulation factor, 3' pre-RNA, subunit 2, 64kDa	-1.26451	8.98119e-32	1.11028e-30	389.091	607	664	629	183	194	219
ENSG00000163938	GNL3	guanine nucleotide binding protein-like 3 (nucleolar)	-0.751566	9.52405e-32	1.17632e-30	1773.65	2478	2694	2509	1193	1194	1077
ENSG00000112029	FBXO5	F-box protein 5	-1.35689	1.10388e-31	1.36216e-30	524.713	812	931	869	304	267	196
ENSG00000118263	KLF7	Kruppel-like factor 7 (ubiquitous)	1.02293	1.14903e-31	1.41657e-30	831.234	637	627	620	1065	1007	856
ENSG00000120437	ACAT2	acetyl-CoA acetyltransferase 2	-1.20077	1.18855e-31	1.46396e-30	712.273	1157	1187	1087	331	341	454
ENSG00000128973	CLN6	ceroid-lipofuscinosis, neuronal 6, late infantile, variant	-1.78075	1.21983e-31	1.50113e-30	186.381	323	327	351	65	79	72
ENSG00000135446	CDK4	cyclin-dependent kinase 4	-0.783698	1.28433e-31	1.57907e-30	1221.68	1742	1811	1780	794	799	759
ENSG00000145990	GFOD1	glucose-fructose oxidoreductase domain containing 1	-1.01105	1.30567e-31	1.60383e-30	648.718	1041	975	977	380	370	375
ENSG00000113282	CLINT1	clathrin interactor 1	0.662086	1.36719e-31	1.67788e-30	2671.12	2344	2424	2359	2915	2971	2707
ENSG00000157214	STEAP2	STEAP family member 2, metalloreductase	-1.9341	1.41275e-31	1.73223e-30	160.469	306	293	284	58	64	48
ENSG00000100678	SLC8A3	solute carrier family 8 (sodium/calcium exchanger), member 3	4.80854	1.42039e-31	1.74001e-30	49.8357	3	1	0	94	63	101
ENSG00000118680	MYL12B	myosin, light chain 12B, regulatory	0.658494	1.43868e-31	1.76081e-30	8629.72	7640	8294	7140	9112	9021	9591
ENSG00000137968	SLC44A5	solute carrier family 44, member 5	2.02663	1.44513e-31	1.76711e-30	147.347	71	66	57	198	244	184
ENSG00000101782	RIOK3	RIO kinase 3	0.901917	1.50247e-31	1.83557e-30	1430.54	1190	1149	1092	1655	1791	1451
ENSG00000117305	HMGCL	3-hydroxymethyl-3-methylglutaryl-CoA lyase	1.18819	1.51356e-31	1.84745e-30	477.638	340	372	288	552	605	589
ENSG00000050820	BCAR1	breast cancer anti-estrogen resistance 1	0.642472	1.73008e-31	2.10982e-30	8255.72	7228	7369	7610	9351	8674	8386
ENSG00000161956	SENP3	SUMO1/sentrin/SMT3 specific peptidase 3	-0.772745	1.89509e-31	2.30896e-30	1393.63	2016	2046	2004	940	904	852
ENSG00000002822	MAD1L1	MAD1 mitotic arrest deficient-like 1 (yeast)	-1.10323	1.95596e-31	2.38098e-30	610.183	960	965	951	365	293	354
ENSG00000198918	RPL39	ribosomal protein L39	0.782904	2.04023e-31	2.48133e-30	2084.22	1718	1958	1604	2282	2312	2327
ENSG00000257315	ZBED6	zinc finger, BED-type containing 6	0.622411	2.14164e-31	2.60233e-30	4397.73	4081	4041	3811	4692	4834	4469
ENSG00000163512	AZI2	5-azacytidine induced 2	0.854286	2.29673e-31	2.78827e-30	947.95	779	798	747	1069	1116	1021
ENSG00000172765	TMCC1	transmembrane and coiled-coil domain family 1	0.953785	2.41037e-31	2.9236e-30	679.932	526	530	536	798	808	750
ENSG00000107937	GTPBP4	GTP binding protein 4	-1.06604	2.43194e-31	2.94712e-30	804.485	1270	1319	1173	393	455	511
ENSG00000113161	HMGCR	3-hydroxy-3-methylglutaryl-CoA reductase	-0.73184	2.78285e-31	3.36934e-30	1573.76	2226	2338	2215	992	1072	1036
ENSG00000114302	PRKAR2A	protein kinase, cAMP-dependent, regulatory, type II, alpha	-0.899746	2.78564e-31	3.36971e-30	900.904	1261	1400	1389	552	567	527
ENSG00000179409	GEMIN4	gem (nuclear organelle) associated protein 4	-1.11043	2.8252e-31	3.41449e-30	516.573	769	821	849	285	271	298
ENSG00000116251	RPL22	ribosomal protein L22	0.882391	3.20981e-31	3.87586e-30	2042.74	1650	1732	1563	2199	2154	2599
ENSG00000100504	PYGL	phosphorylase, glycogen, liver	0.715888	3.76311e-31	4.53992e-30	2151.01	1771	1859	1976	2304	2382	2333
ENSG00000227057	WDR46	WD repeat domain 46	-0.945714	3.88539e-31	4.68327e-30	765.538	1119	1240	1122	440	452	477
ENSG00000115053	NCL	nucleolin	-0.788678	5.0481e-31	6.07932e-30	4556.16	6588	6302	7010	2722	2857	3170
ENSG00000104687	GSR	glutathione reductase	-0.81873	5.18888e-31	6.24329e-30	1063.29	1568	1616	1500	668	667	680
ENSG00000130707	ASS1	argininosuccinate synthase 1	2.24402	5.23962e-31	6.29873e-30	125.259	44	61	39	209	184	155
ENSG00000144867	SRPRB	signal recognition particle receptor, B subunit	-1.42095	5.30716e-31	6.37425e-30	330.424	529	597	540	126	178	163
ENSG00000113971	NPHP3	nephronophthisis 3 (adolescent)	0.787709	5.62462e-31	6.74955e-30	1481.26	1280	1303	1159	1574	1733	1619
ENSG00000101608	MYL12A	myosin, light chain 12A, regulatory, non-sarcomeric	0.693869	5.99051e-31	7.18223e-30	7672.16	6780	7180	6241	8543	8706	7647
ENSG00000157456	CCNB2	cyclin B2	-0.877786	6.5389e-31	7.83277e-30	1061.23	1459	1711	1577	654	636	668
ENSG00000077514	POLD3	polymerase (DNA-directed), delta 3, accessory subunit	-1.30677	6.74779e-31	8.07584e-30	332.249	535	579	523	169	158	171
ENSG00000049130	KITLG	KIT ligand	-1.48504	7.20552e-31	8.61602e-30	283.294	493	482	470	130	151	106
ENSG00000081148	IMPG2	interphotoreceptor matrix proteoglycan 2	2.13304	7.49634e-31	8.95584e-30	120.162	55	52	41	171	183	164
ENSG00000125944	HNRNPR	heterogeneous nuclear ribonucleoprotein R	-0.700679	7.63308e-31	9.11114e-30	2629.18	3734	3630	3861	1689	1848	1713
ENSG00000172167	MTBP	Mdm2, transformed 3T3 cell double minute 2, p53 binding protein (mouse) binding protein, 104kDa	-1.46909	8.02597e-31	9.57165e-30	254.141	420	455	418	117	121	112
ENSG00000163872	YEATS2	YEATS domain containing 2	0.622867	9.47117e-31	1.12852e-29	3013.31	2728	2702	2743	3146	3304	3140
ENSG00000122406	RPL5	ribosomal protein L5	0.520144	1.2787e-30	1.52228e-29	16785.9	15719	16415	15408	17273	17934	16701
ENSG00000087263	OGFOD1	2-oxoglutarate and iron-dependent oxygenase domain containing 1	-0.904185	1.34365e-30	1.59819e-29	824.954	1194	1332	1188	496	508	500
ENSG00000172336	POP7	processing of precursor 7, ribonuclease P/MRP subunit (S. cerevisiae)	-1.51186	1.34811e-30	1.60209e-29	274.045	477	470	458	114	150	105
ENSG00000159199	ATP5G1	ATP synthase, H+ transporting, mitochondrial Fo complex, subunit C1 (subunit 9)	-1.4926	1.37024e-30	1.62695e-29	303.225	464	529	556	139	116	157
ENSG00000213024	NUP62	nucleoporin 62kDa	-0.921718	1.44306e-30	1.71191e-29	807.625	1175	1228	1246	499	459	502
ENSG00000104213	PDGFRL	platelet-derived growth factor receptor-like	1.65594	1.44658e-30	1.71458e-29	199.688	121	101	104	277	247	275
ENSG00000110492	MDK	midkine (neurite growth-promoting factor 2)	0.755137	1.45998e-30	1.72895e-29	1470.86	1198	1252	1318	1631	1616	1602
ENSG00000168807	SNTB2	syntrophin, beta 2 (dystrophin-associated protein A1, 59kDa, basic component 2)	-0.767056	1.6237e-30	1.92114e-29	1261.95	1814	1823	1847	806	814	827
ENSG00000145431	PDGFC	platelet derived growth factor C	1.35598	1.70154e-30	2.01148e-29	310.801	210	203	184	376	435	366
ENSG00000188827	SLX4	SLX4 structure-specific endonuclease subunit	-1.31621	1.71971e-30	2.03119e-29	355.211	542	592	619	158	195	177
ENSG00000132170	PPARG	peroxisome proliferator-activated receptor gamma	3.86532	1.80968e-30	2.13559e-29	51.8629	7	6	3	83	92	85
ENSG00000183741	CBX6	chromobox homolog 6	-1.30922	1.84523e-30	2.17563e-29	594.355	953	861	1111	323	318	249
ENSG00000135316	SYNCRIP	synaptotagmin binding, cytoplasmic RNA interacting protein	-0.662339	1.93412e-30	2.27845e-29	2636.05	3547	3757	3840	1745	1845	1761
ENSG00000175274	TP53I11	tumor protein p53 inducible protein 11	1.07603	1.9636e-30	2.31117e-29	556.675	426	377	426	686	637	661
ENSG00000165475	CRYL1	crystallin, lambda 1	1.21423	2.39882e-30	2.82096e-29	422.924	295	288	290	553	548	454
ENSG00000213341	CHUK	conserved helix-loop-helix ubiquitous kinase	-0.964293	2.81958e-30	3.31288e-29	665.001	1034	1031	971	403	401	375
ENSG00000144063	MALL	mal, T-cell differentiation protein-like	-1.65279	2.89109e-30	3.39395e-29	220.066	348	378	431	92	96	86
ENSG00000130193	THEM6	thioesterase superfamily member 6	-1.66792	2.90717e-30	3.40987e-29	193.619	340	349	332	85	78	76
ENSG00000169499	PLEKHA2	pleckstrin homology domain containing, family A (phosphoinositide binding specific) member 2	1.76898	2.95191e-30	3.45934e-29	166.318	80	98	77	219	239	221
ENSG00000163428	LRRC58	leucine rich repeat containing 58	-1.2652	3.21524e-30	3.76413e-29	375.106	596	636	600	206	167	201
ENSG00000182220	ATP6AP2	ATPase, H+ transporting, lysosomal accessory protein 2	0.791332	3.21756e-30	3.76413e-29	1711.99	1440	1473	1404	2004	1982	1713
ENSG00000140682	TGFB1I1	transforming growth factor beta 1 induced transcript 1	0.746695	3.69314e-30	4.31676e-29	1508.54	1276	1298	1305	1740	1616	1606
ENSG00000155393	HEATR3	HEAT repeat containing 3	-1.10548	3.80814e-30	4.44733e-29	525.986	754	898	831	292	307	273
ENSG00000010278	CD9	CD9 molecule	0.597629	3.90561e-30	4.55722e-29	4681.96	4157	4525	4161	5008	5075	4715
ENSG00000168077	SCARA3	scavenger receptor class A, member 3	-0.83657	4.16989e-30	4.86139e-29	2370.2	3459	3666	3365	1563	1306	1584
ENSG00000111665	CDCA3	cell division cycle associated 3	-1.65657	4.24031e-30	4.93923e-29	236.527	366	457	423	79	116	99
ENSG00000132718	SYT11	synaptotagmin XI	0.732483	4.29352e-30	4.9969e-29	1382.54	1175	1225	1178	1469	1518	1544
ENSG00000147604	RPL7	ribosomal protein L7	0.637989	4.43448e-30	5.15651e-29	13865.2	12120	13513	11767	14297	14489	15511
ENSG00000173275	ZNF449	zinc finger protein 449	1.01196	4.76038e-30	5.53072e-29	665.751	513	520	484	764	862	714
ENSG00000130224	LRCH2	leucine-rich repeats and calponin homology (CH) domain containing 2	1.12843	5.09793e-30	5.9178e-29	476.841	349	341	337	576	627	518
ENSG00000164587	RPS14	ribosomal protein S14	0.599391	5.26144e-30	6.10237e-29	13623.5	12241	13133	11968	15173	14256	13644
ENSG00000138448	ITGAV	integrin, alpha V	0.585996	6.13717e-30	7.11196e-29	12283.7	11504	11755	10595	12437	13002	13252
ENSG00000100911	PSME2	proteasome (prosome, macropain) activator subunit 2 (PA28 beta)	-0.920718	6.46716e-30	7.48794e-29	729.782	1074	1122	1101	459	425	436
ENSG00000134308	YWHAQ	tyrosine 3-monooxygenase/tryptophan 5-monooxygenase activation protein, theta	-0.622691	7.39633e-30	8.55644e-29	4188.57	5642	6022	5856	2918	2752	2974
ENSG00000170004	CHD3	chromodomain helicase DNA binding protein 3	0.5581	9.4953e-30	1.09752e-28	8982.33	8431	8122	8475	9308	9566	9201
ENSG00000164736	SOX17	SRY (sex determining region Y)-box 17	-0.71555	1.24985e-29	1.44342e-28	1840.75	2580	2647	2666	1288	1204	1159
ENSG00000103145	HCFC1R1	host cell factor C1 regulator 1 (XPO1 dependent)	1.57714	1.25514e-29	1.44828e-28	212.234	125	121	116	309	276	253
ENSG00000021762	OSBPL5	oxysterol binding protein-like 5	0.843392	1.31762e-29	1.51908e-28	989.202	775	804	857	1141	1127	1068
ENSG00000175265	GOLGA8A	golgin A8 family, member A	1.75658	1.41388e-29	1.62867e-28	296.047	146	131	179	440	470	297
ENSG00000105443	CYTH2	cytohesin 2	0.818987	1.41861e-29	1.63219e-28	1357.33	1119	1095	1165	1475	1653	1423
ENSG00000123374	CDK2	cyclin-dependent kinase 2	-1.1366	1.41935e-29	1.63219e-28	562.758	828	889	956	297	349	273
ENSG00000141655	TNFRSF11A	tumor necrosis factor receptor superfamily, member 11a, NFKB activator	1.13212	1.58775e-29	1.82429e-28	452.35	326	354	293	566	519	548
ENSG00000079246	XRCC5	X-ray repair complementing defective repair in Chinese hamster cells 5 (double-strand-break rejoining)	-0.520765	1.73017e-29	1.98625e-28	9320.49	12443	13072	12374	6485	6849	6743
ENSG00000156049	GNA14	guanine nucleotide binding protein (G protein), alpha 14	2.53037	1.74833e-29	2.00539e-28	92.0635	20	31	36	153	145	119
ENSG00000196968	FUT11	fucosyltransferase 11 (alpha (1,3) fucosyltransferase)	0.92361	1.85725e-29	2.12851e-28	1455.48	1129	1066	1258	1647	1839	1523
ENSG00000198015	MRPL42	mitochondrial ribosomal protein L42	-1.02372	2.06131e-29	2.36037e-28	531.42	818	853	790	298	310	308
ENSG00000156381	ANKRD9	ankyrin repeat domain 9	-1.54843	2.4151e-29	2.76315e-28	242.784	396	411	446	125	100	95
ENSG00000183431	SF3A3	splicing factor 3a, subunit 3, 60kDa	-0.728471	2.43764e-29	2.78658e-28	1517.21	2152	2263	2115	975	977	1040
ENSG00000153107	ANAPC1	anaphase promoting complex subunit 1	-1.01411	2.4684e-29	2.81936e-28	1779.17	2665	2771	2783	1098	1165	820
ENSG00000121741	ZMYM2	zinc finger, MYM-type 2	0.666128	2.87803e-29	3.28446e-28	3892.16	3548	3593	3227	4128	4450	3959
ENSG00000106344	RBM28	RNA binding motif protein 28	-0.954086	3.09641e-29	3.53069e-28	644.522	943	1013	980	363	392	393
ENSG00000086061	DNAJA1	DnaJ (Hsp40) homolog, subfamily A, member 1	-0.808147	3.67855e-29	4.19094e-28	1749.58	2602	2526	2555	1035	1069	1226
ENSG00000122299	ZC3H7A	zinc finger CCCH-type containing 7A	0.709148	3.75072e-29	4.26956e-28	2553.86	2144	2282	2251	2818	2963	2541
ENSG00000151746	BICD1	bicaudal D homolog 1 (Drosophila)	1.0893	4.00486e-29	4.55502e-28	649.257	479	474	472	834	833	656
ENSG00000135968	GCC2	GRIP and coiled-coil domain containing 2	0.6557	4.0368e-29	4.58748e-28	2112.34	1892	1919	1840	2252	2362	2170
ENSG00000108559	NUP88	nucleoporin 88kDa	-0.818385	4.11588e-29	4.67343e-28	1390.34	2054	2083	1987	915	941	780
ENSG00000133138	TBC1D8B	TBC1 domain family, member 8B (with GRAM domain)	1.20897	4.19721e-29	4.76177e-28	434.849	309	310	281	460	569	568
ENSG00000110422	HIPK3	homeodomain interacting protein kinase 3	0.632089	4.58462e-29	5.19692e-28	3251.96	2965	2992	2831	3385	3679	3314
ENSG00000142687	KIAA0319L	KIAA0319-like	0.705977	5.17658e-29	5.86303e-28	1544.38	1347	1376	1320	1714	1716	1597
ENSG00000182150	ERCC6L2	excision repair cross-complementing rodent repair deficiency, complementation group 6-like 2	0.742217	5.73977e-29	6.49546e-28	1497.28	1281	1386	1193	1633	1642	1645
ENSG00000055609	KMT2C	lysine (K)-specific methyltransferase 2C	0.588527	5.76269e-29	6.51594e-28	5534.58	5181	5057	4992	5930	6013	5506
ENSG00000152455	SUV39H2	suppressor of variegation 3-9 homolog 2 (Drosophila)	-1.44275	5.93152e-29	6.70123e-28	252.947	425	459	397	124	118	111
ENSG00000120875	DUSP4	dual specificity phosphatase 4	-1.56107	5.94121e-29	6.70657e-28	209.329	362	357	364	86	96	92
ENSG00000074696	PTPLAD1	protein tyrosine phosphatase-like A domain containing 1	-0.881261	6.13542e-29	6.92002e-28	1084.06	1565	1725	1563	593	693	711
ENSG00000143624	INTS3	integrator complex subunit 3	0.682751	6.1976e-29	6.98431e-28	1743.37	1499	1564	1547	1879	1959	1802
ENSG00000164023	SGMS2	sphingomyelin synthase 2	-1.1684	6.24384e-29	7.03057e-28	450.129	677	755	722	273	220	230
ENSG00000138326	RPS24	ribosomal protein S24	0.569805	7.04634e-29	7.92757e-28	13553.8	12427	13096	12086	13444	14270	14784
ENSG00000017483	SLC38A5	solute carrier family 38, member 5	-1.2663	7.38907e-29	8.30625e-28	342.679	552	535	586	186	167	171
ENSG00000151612	ZNF827	zinc finger protein 827	0.899969	8.3285e-29	9.35451e-28	698.67	548	567	562	796	831	763
ENSG00000140451	PIF1	PIF1 5'-to-3' DNA helicase	-1.34977	8.92974e-29	1.00215e-27	306.574	503	538	483	155	130	164
ENSG00000148229	POLE3	polymerase (DNA directed), epsilon 3, accessory subunit	-1.23174	8.97624e-29	1.00653e-27	355.285	587	549	586	188	191	174
ENSG00000130821	SLC6A8	solute carrier family 6 (neurotransmitter transporter), member 8	1.02644	8.99525e-29	1.00783e-27	525.068	400	410	378	577	633	641
ENSG00000100462	PRMT5	protein arginine methyltransferase 5	-0.799775	9.21665e-29	1.03178e-27	1198.11	1620	1874	1761	746	787	757
ENSG00000239672	NME1	NME/NM23 nucleoside diphosphate kinase 1	-1.6312	9.69855e-29	1.08482e-27	201.802	364	375	319	81	80	93
ENSG00000143341	HMCN1	hemicentin 1	0.816044	1.04169e-28	1.16421e-27	1619.51	1389	1395	1255	1887	1915	1624
ENSG00000067064	IDI1	isopentenyl-diphosphate delta isomerase 1	-1.07456	1.06619e-28	1.19061e-27	571.829	871	978	832	285	340	337
ENSG00000131148	EMC8	ER membrane protein complex subunit 8	-1.05593	1.07574e-28	1.20029e-27	474.921	713	771	732	271	268	267
ENSG00000196781	TLE1	transducin-like enhancer of split 1 (E(sp1) homolog, Drosophila)	0.824247	1.18195e-28	1.3177e-27	1137.14	940	917	967	1333	1311	1173
ENSG00000175216	CKAP5	cytoskeleton associated protein 5	-0.531658	1.19695e-28	1.33332e-27	6874.77	9179	9497	9353	4905	5102	4737
ENSG00000149480	MTA2	metastasis associated 1 family, member 2	-0.620214	1.22704e-28	1.36572e-27	3898.64	5108	5574	5614	2722	2633	2700
ENSG00000101955	SRPX	sushi-repeat containing protein, X-linked	0.595288	1.64774e-28	1.83245e-27	3920.4	3472	3792	3500	4272	4100	4009
ENSG00000198408	MGEA5	meningioma expressed antigen 5 (hyaluronidase)	0.603256	1.6591e-28	1.84356e-27	3826.71	3607	3503	3356	4024	4190	3900
ENSG00000169813	HNRNPF	heterogeneous nuclear ribonucleoprotein F	-0.617617	1.72378e-28	1.91387e-27	2737.46	3749	3867	3817	1878	1980	1806
ENSG00000173039	RELA	v-rel avian reticuloendotheliosis viral oncogene homolog A	0.845324	1.86447e-28	2.06837e-27	1019.67	835	804	869	1184	1192	1065
ENSG00000138433	CIR1	corepressor interacting with RBPJ, 1	1.10098	1.95312e-28	2.16493e-27	424.645	318	325	284	499	526	498
ENSG00000126870	WDR60	WD repeat domain 60	1.07845	2.02165e-28	2.23906e-27	441.81	312	341	322	512	515	549
ENSG00000140836	ZFHX3	zinc finger homeobox 3	0.692182	2.06486e-28	2.28505e-27	2083.66	1834	1857	1796	2388	2256	2113
ENSG00000101773	RBBP8	retinoblastoma binding protein 8	-1.1901	2.20549e-28	2.43867e-27	385.668	615	598	640	190	223	200
ENSG00000163781	TOPBP1	topoisomerase (DNA) II binding protein 1	-0.66621	2.22986e-28	2.4636e-27	1975.75	2732	2797	2832	1325	1398	1281
ENSG00000197329	PELI1	pellino E3 ubiquitin protein ligase 1	0.950104	2.23631e-28	2.46872e-27	825.123	675	616	643	899	1060	899
ENSG00000006744	ELAC2	elaC ribonuclease Z 2	-0.729595	2.25258e-28	2.48464e-27	1826.17	2526	2697	2639	1234	1272	1095
ENSG00000166295	ANAPC16	anaphase promoting complex subunit 16	0.931388	2.26625e-28	2.49768e-27	657.273	533	538	484	771	736	758
ENSG00000169851	PCDH7	protocadherin 7	-0.773	2.59127e-28	2.85356e-27	1065.57	1500	1602	1538	685	708	668
ENSG00000176720	BOK	BCL2-related ovarian killer	0.891139	2.65472e-28	2.92106e-27	845.218	683	699	655	1041	916	927
ENSG00000156976	EIF4A2	eukaryotic translation initiation factor 4A2	0.588016	3.05849e-28	3.3626e-27	5291.15	4819	5167	4587	5631	5711	5337
ENSG00000149639	SOGA1	suppressor of glucose, autophagy associated 1	-0.655332	3.16141e-28	3.47293e-27	1892.48	2659	2715	2612	1307	1258	1287
ENSG00000163468	CCT3	chaperonin containing TCP1, subunit 3 (gamma)	-0.638566	3.39637e-28	3.72801e-27	5676.72	7686	8617	7559	3881	3722	4033
ENSG00000117450	PRDX1	peroxiredoxin 1	-0.909432	3.54926e-28	3.89267e-27	3778.75	5566	6236	5238	2057	2155	2655
ENSG00000132330	SCLY	selenocysteine lyase	-1.47922	3.7849e-28	4.14774e-27	231.08	376	404	398	102	98	116
ENSG00000058600	POLR3E	polymerase (RNA) III (DNA directed) polypeptide E (80kD)	-0.89488	3.95296e-28	4.32839e-27	698.769	1017	1091	1030	420	426	433
ENSG00000167535	CACNB3	calcium channel, voltage-dependent, beta 3 subunit	0.928077	4.24029e-28	4.63925e-27	787.192	591	673	602	980	886	845
ENSG00000114698	PLSCR4	phospholipid scramblase 4	0.688935	4.85298e-28	5.30529e-27	2015.17	1818	1794	1702	2112	2326	2093
ENSG00000101901	ALG13	ALG13, UDP-N-acetylglucosaminyltransferase subunit	0.991147	5.15457e-28	5.63044e-27	767.225	591	563	610	853	1013	818
ENSG00000115233	PSMD14	proteasome (prosome, macropain) 26S subunit, non-ATPase, 14	-1.14324	5.46856e-28	5.96859e-27	802.882	1240	1369	1213	375	398	532
ENSG00000239779	WBP1	WW domain binding protein 1	1.01981	5.53517e-28	6.03642e-27	554.69	381	436	442	661	684	608
ENSG00000105298	CACTIN	cactin, spliceosome C complex subunit	-0.873653	5.61964e-28	6.12359e-27	761.398	1108	1173	1120	477	450	480
ENSG00000115380	EFEMP1	EGF containing fibulin-like extracellular matrix protein 1	0.678021	5.7178e-28	6.22553e-27	124251	110094	110761	108318	139358	144152	118070
ENSG00000198839	ZNF277	zinc finger protein 277	0.982122	6.04545e-28	6.57699e-27	768.386	576	645	555	829	861	990
ENSG00000136122	BORA	bora, aurora kinase A activator	-1.26239	6.08731e-28	6.61719e-27	316.574	507	547	492	157	157	171
ENSG00000126458	RRAS	related RAS viral (r-ras) oncogene homolog	0.972026	6.6703e-28	7.24511e-27	571.879	423	438	466	665	649	676
ENSG00000130066	SAT1	spermidine/spermine N1-acetyltransferase 1	0.910138	7.13732e-28	7.74615e-27	1971.28	1616	1664	1431	2403	2444	1916
ENSG00000129467	ADCY4	adenylate cyclase 4	0.769932	7.98355e-28	8.6576e-27	1301.91	1072	1211	1033	1391	1490	1429
ENSG00000117616	C1orf63	chromosome 1 open reading frame 63	0.753488	8.56251e-28	9.278e-27	1594.7	1380	1416	1293	1715	1669	1870
ENSG00000102054	RBBP7	retinoblastoma binding protein 7	-0.747882	9.14005e-28	9.89587e-27	1533.12	2242	2212	2176	917	1034	1047
ENSG00000101445	PPP1R16B	protein phosphatase 1, regulatory subunit 16B	0.637094	9.40028e-28	1.01695e-26	2331.31	2096	2061	2127	2546	2437	2464
ENSG00000122218	COPA	coatomer protein complex, subunit alpha	0.517738	9.50982e-28	1.02797e-26	8066.85	7531	7824	7512	8247	8674	8009
ENSG00000072274	TFRC	transferrin receptor	-0.864842	9.65113e-28	1.04241e-26	2642.63	4056	4084	3639	1460	1578	1864
ENSG00000109861	CTSC	cathepsin C	-0.69293	9.70087e-28	1.04695e-26	2064.54	2821	3182	2804	1330	1441	1365
ENSG00000134001	EIF2S1	eukaryotic translation initiation factor 2, subunit 1 alpha, 35kDa	-0.88752	9.87973e-28	1.0654e-26	830.509	1219	1300	1204	474	499	552
ENSG00000125454	SLC25A19	solute carrier family 25 (mitochondrial thiamine pyrophosphate carrier), member 19	-2.20405	1.05955e-27	1.14168e-26	107.831	215	199	203	35	31	30
ENSG00000126215	XRCC3	X-ray repair complementing defective repair in Chinese hamster cells 3	-1.77641	1.09458e-27	1.17849e-26	173.456	310	343	280	67	80	54
ENSG00000138760	SCARB2	scavenger receptor class B, member 2	0.607004	1.13417e-27	1.22014e-26	4192.22	3957	3855	3636	4363	4656	4267
ENSG00000033327	GAB2	GRB2-associated binding protein 2	0.914889	1.29816e-27	1.39544e-26	687.401	551	537	550	822	806	732
ENSG00000090924	PLEKHG2	pleckstrin homology domain containing, family G (with RhoGef domain) member 2	0.706154	1.32848e-27	1.4269e-26	1442.76	1201	1306	1270	1615	1559	1522
ENSG00000166004	KIAA1731	KIAA1731	-0.662888	1.3976e-27	1.49995e-26	1693.92	2347	2469	2348	1117	1155	1165
ENSG00000198947	DMD	dystrophin	1.1231	1.42552e-27	1.5287e-26	469.534	351	318	344	526	634	533
ENSG00000130748	TMEM160	transmembrane protein 160	-1.85252	1.44141e-27	1.54452e-26	156.216	273	291	286	70	60	43
ENSG00000025770	NCAPH2	non-SMC condensin II complex, subunit H2	-1.05263	1.58003e-27	1.69171e-26	599.862	873	1009	916	339	303	377
ENSG00000151725	CENPU	centromere protein U	-1.27418	1.70071e-27	1.81948e-26	409.483	587	737	682	212	237	175
ENSG00000164631	ZNF12	zinc finger protein 12	0.89865	1.76041e-27	1.88186e-26	708.224	572	592	537	826	769	826
ENSG00000108799	EZH1	enhancer of zeste homolog 1 (Drosophila)	0.993438	1.84845e-27	1.9744e-26	729.927	569	566	542	941	869	744
ENSG00000164934	DCAF13	DDB1 and CUL4 associated factor 13	-1.01999	1.88496e-27	2.01181e-26	602.338	912	1019	858	315	366	359
ENSG00000160299	PCNT	pericentrin	-0.668762	1.89315e-27	2.01897e-26	2064.3	2866	2941	2935	1357	1351	1469
ENSG00000079257	LXN	latexin	0.637647	2.20593e-27	2.35068e-26	2305.8	1987	2181	2050	2353	2559	2457
ENSG00000102038	SMARCA1	SWI/SNF related, matrix associated, actin dependent regulator of chromatin, subfamily a, member 1	0.652913	2.28524e-27	2.43327e-26	2052.23	1898	1858	1740	2148	2233	2204
ENSG00000114999	TTL	tubulin tyrosine ligase	-0.864284	2.31165e-27	2.45945e-26	788.195	1109	1254	1151	496	486	481
ENSG00000135269	TES	testis derived transcript (3 LIM domains)	0.907733	2.40884e-27	2.56084e-26	686.396	535	577	530	741	841	771
ENSG00000170464	DNAJC18	DnaJ (Hsp40) homolog, subfamily C, member 18	1.15507	2.6373e-27	2.80151e-26	414.65	299	293	289	482	568	456
ENSG00000170727	BOP1	block of proliferation 1	-2.51365	2.72631e-27	2.89378e-26	85.9043	169	177	165	17	23	22
ENSG00000100567	PSMA3	proteasome (prosome, macropain) subunit, alpha type, 3	-0.901693	2.73788e-27	2.90379e-26	899.56	1352	1354	1339	487	549	605
ENSG00000108819	PPP1R9B	protein phosphatase 1, regulatory subunit 9B	-0.83688	2.83147e-27	3.0007e-26	885.41	1316	1284	1317	520	578	566
ENSG00000103404	USP31	ubiquitin specific peptidase 31	0.644917	2.86764e-27	3.03665e-26	2038.94	1803	1878	1799	2234	2235	2060
ENSG00000138092	CENPO	centromere protein O	-1.30752	2.92497e-27	3.09492e-26	284.639	464	452	486	145	141	140
ENSG00000117335	CD46	CD46 molecule, complement regulatory protein	0.647877	2.96879e-27	3.13883e-26	4271.45	3850	3836	3777	4341	5003	4349
ENSG00000156110	ADK	adenosine kinase	-1.07758	3.01069e-27	3.18064e-26	491.925	756	838	714	254	277	295
ENSG00000145675	PIK3R1	phosphoinositide-3-kinase, regulatory subunit 1 (alpha)	0.794243	3.40164e-27	3.59085e-26	978.813	829	818	817	1079	1151	1031
ENSG00000021355	SERPINB1	serpin peptidase inhibitor, clade B (ovalbumin), member 1	1.02299	3.45518e-27	3.64453e-26	518.502	378	416	381	589	581	656
ENSG00000137124	ALDH1B1	aldehyde dehydrogenase 1 family, member B1	-1.17077	3.51927e-27	3.70924e-26	365.26	575	571	602	190	210	186
ENSG00000154265	ABCA5	ATP-binding cassette, sub-family A (ABC1), member 5	0.792963	3.56764e-27	3.75729e-26	1098	948	935	883	1148	1307	1202
ENSG00000109323	MANBA	mannosidase, beta A, lysosomal	1.15058	3.76033e-27	3.95714e-26	404.899	266	323	274	494	526	449
ENSG00000152926	ZNF117	zinc finger protein 117	0.923757	3.86865e-27	4.06795e-26	682.322	564	524	531	740	840	768
ENSG00000164932	CTHRC1	collagen triple helix repeat containing 1	0.973803	4.42823e-27	4.65274e-26	941.918	697	778	710	1025	1003	1250
ENSG00000128645	HOXD1	homeobox D1	1.3103	4.51714e-27	4.737e-26	293.959	195	174	208	382	385	336
ENSG00000141499	WRAP53	WD repeat containing, antisense to TP53	-1.45014	4.51862e-27	4.737e-26	228.903	375	404	382	107	117	94
ENSG00000173848	NET1	neuroepithelial cell transforming 1	-0.839789	4.51894e-27	4.737e-26	887.111	1265	1304	1359	579	564	522
ENSG00000181544	FANCB	Fanconi anemia, complementation group B	-1.69137	4.61708e-27	4.83612e-26	176.799	315	324	298	61	87	67
ENSG00000145632	PLK2	polo-like kinase 2	0.570986	4.8077e-27	5.03189e-26	7015.93	6548	6668	6238	6904	7550	7555
ENSG00000108883	EFTUD2	elongation factor Tu GTP binding domain containing 2	-0.609199	5.01167e-27	5.24131e-26	3412.54	4611	4916	4696	2411	2474	2201
ENSG00000040275	SPDL1	spindle apparatus coiled-coil protein 1	-0.963122	5.0175e-27	5.24335e-26	723.896	1064	1061	1178	415	472	397
ENSG00000129946	SHC2	SHC (Src homology 2 domain containing) transforming protein 2	1.39074	5.11239e-27	5.33426e-26	252.146	169	161	145	313	356	293
ENSG00000138674	SEC31A	SEC31 homolog A (S. cerevisiae)	0.522123	5.11042e-27	5.33426e-26	9545.79	8983	9269	8759	9798	10330	9411
ENSG00000063046	EIF4B	eukaryotic translation initiation factor 4B	0.560265	5.17627e-27	5.39674e-26	16482.3	15369	15568	14965	16426	16900	18210
ENSG00000197150	ABCB8	ATP-binding cassette, sub-family B (MDR/TAP), member 8	-1.01578	5.3226e-27	5.54503e-26	485.731	744	759	742	293	272	275
ENSG00000072501	SMC1A	structural maintenance of chromosomes 1A	-0.951726	5.34135e-27	5.56027e-26	838.265	1275	1157	1380	485	497	512
ENSG00000087460	GNAS	GNAS complex locus	0.521204	5.40991e-27	5.62731e-26	15432.4	14343	14887	14451	16680	15546	15499
ENSG00000125901	MRPS26	mitochondrial ribosomal protein S26	-1.51218	5.42937e-27	5.64321e-26	220.512	390	377	364	89	92	115
ENSG00000140443	IGF1R	insulin-like growth factor 1 receptor	0.677324	5.9053e-27	6.13316e-26	1826.14	1643	1547	1647	1991	1976	1931
ENSG00000166441	RPL27A	ribosomal protein L27a	0.627269	6.66377e-27	6.91558e-26	5719.28	5005	5193	5286	5590	6451	6186
ENSG00000107611	CUBN	cubilin (intrinsic factor-cobalamin receptor)	1.07838	6.77083e-27	7.02129e-26	454.784	320	330	353	570	561	492
ENSG00000051180	RAD51	RAD51 recombinase	-2.09513	7.12514e-27	7.38304e-26	122.77	247	212	233	29	41	47
ENSG00000164307	ERAP1	endoplasmic reticulum aminopeptidase 1	0.621773	7.19358e-27	7.44825e-26	2432.24	2258	2171	2170	2591	2662	2486
ENSG00000183354	KIAA2026	KIAA2026	0.666909	7.23522e-27	7.48562e-26	1750.2	1565	1532	1561	1895	1948	1795
ENSG00000159023	EPB41	erythrocyte membrane protein band 4.1 (elliptocytosis 1, RH-linked)	0.822315	7.6553e-27	7.91419e-26	1686.59	1357	1446	1391	1986	2040	1635
ENSG00000163960	UBXN7	UBX domain protein 7	0.860444	7.98868e-27	8.25252e-26	979.19	799	778	815	1126	1197	995
ENSG00000117385	LEPRE1	leucine proline-enriched proteoglycan (leprecan) 1	0.637663	1.08675e-26	1.12178e-25	3240.79	2779	3027	2932	3663	3450	3243
ENSG00000085224	ATRX	alpha thalassemia/mental retardation syndrome X-linked	0.640827	1.08905e-26	1.1233e-25	5660.14	5202	4999	5031	5957	6562	5591
ENSG00000160818	GPATCH4	G patch domain containing 4	-1.74775	1.1067e-26	1.14064e-25	159.744	282	301	272	56	75	57
ENSG00000106261	ZKSCAN1	zinc finger with KRAB and SCAN domains 1	0.790956	1.11576e-26	1.14909e-25	2111.15	1762	1768	1792	2398	2583	2049
ENSG00000159147	DONSON	downstream neighbor of SON	-1.1185	1.16487e-26	1.19876e-25	439.211	647	683	748	242	258	223
ENSG00000112110	MRPL18	mitochondrial ribosomal protein L18	-1.00462	1.18813e-26	1.22177e-25	532.522	820	865	771	284	322	320
ENSG00000157637	SLC38A10	solute carrier family 38, member 10	-0.930983	1.28962e-26	1.32512e-25	2114.97	3110	3440	3036	1162	1143	1499
ENSG00000148143	ZNF462	zinc finger protein 462	0.735709	1.32666e-26	1.36215e-25	1407.17	1221	1205	1209	1612	1583	1422
ENSG00000139625	MAP3K12	mitogen-activated protein kinase kinase kinase 12	0.808869	1.38548e-26	1.42145e-25	997.562	830	840	825	1160	1160	1016
ENSG00000134698	AGO4	argonaute RISC catalytic component 4	0.801116	1.74106e-26	1.78492e-25	934.335	803	753	788	1032	1084	1002
ENSG00000137831	UACA	uveal autoantigen with coiled-coil domains and ankyrin repeats	0.512602	2.01694e-26	2.06618e-25	11008.2	10519	10727	10024	11026	11288	11646
ENSG00000198208	RPS6KL1	ribosomal protein S6 kinase-like 1	-1.68469	2.08999e-26	2.13939e-25	164.82	274	316	283	71	68	62
ENSG00000101220	C20orf27	chromosome 20 open reading frame 27	-1.27146	2.36363e-26	2.41767e-25	300.549	463	492	515	162	141	155
ENSG00000189319	FAM53B	family with sequence similarity 53, member B	-1.13473	2.52104e-26	2.57673e-25	374.84	588	590	602	216	209	187
ENSG00000110108	TMEM109	transmembrane protein 109	-0.841937	2.56297e-26	2.6176e-25	819.841	1236	1168	1227	523	518	496
ENSG00000080845	DLGAP4	discs, large (Drosophila) homolog-associated protein 4	0.793015	2.79399e-26	2.85139e-25	1368.82	1108	1096	1242	1597	1531	1430
ENSG00000051108	HERPUD1	homocysteine-inducible, endoplasmic reticulum stress-inducible, ubiquitin-like domain member 1	0.764512	3.03734e-26	3.0974e-25	1383.51	1204	1215	1111	1524	1649	1402
ENSG00000178718	RPP25	ribonuclease P/MRP 25kDa subunit	-1.39575	3.14129e-26	3.20099e-25	244.834	396	432	401	121	129	100
ENSG00000087842	PIR	pirin (iron-binding nuclear protein)	-0.791397	3.22259e-26	3.28136e-25	887.993	1280	1332	1273	550	568	585
ENSG00000106305	AIMP2	aminoacyl tRNA synthetase complex-interacting multifunctional protein 2	-1.17241	3.31264e-26	3.37051e-25	495.426	731	876	768	310	261	223
ENSG00000086015	MAST2	microtubule associated serine/threonine kinase 2	-0.795822	3.48966e-26	3.54795e-25	1115.7	1602	1584	1698	753	676	706
ENSG00000111275	ALDH2	aldehyde dehydrogenase 2 family (mitochondrial)	0.921216	3.56112e-26	3.61789e-25	584.871	473	483	434	685	666	660
ENSG00000165215	CLDN3	claudin 3	3.3552	3.61659e-26	3.67148e-25	50.1425	8	10	6	88	89	68
ENSG00000196419	XRCC6	X-ray repair complementing defective repair in Chinese hamster cells 6	-0.564434	3.9772e-26	4.03453e-25	5358.4	7147	7619	7290	3725	4032	3581
ENSG00000166341	DCHS1	dachsous cadherin-related 1	0.543782	4.04549e-26	4.10072e-25	9649.09	8759	9187	9111	10507	10057	9474
ENSG00000170175	CHRNB1	cholinergic receptor, nicotinic, beta 1 (muscle)	1.54665	4.07237e-26	4.12487e-25	181.446	97	101	116	242	244	227
ENSG00000140937	CDH11	cadherin 11, type 2, OB-cadherin (osteoblast)	1.04435	4.10189e-26	4.15166e-25	709.843	574	521	496	923	876	715
ENSG00000008130	NADK	NAD kinase	-0.800098	4.17881e-26	4.22635e-25	1012.22	1384	1499	1555	655	662	617
ENSG00000196943	NOP9	NOP9 nucleolar protein	-1.05207	4.27669e-26	4.32211e-25	487.922	762	723	788	259	271	299
ENSG00000197771	MCMBP	minichromosome maintenance complex binding protein	-0.680167	4.29919e-26	4.34161e-25	1718.21	2421	2512	2368	1194	1198	1069
ENSG00000181218	HIST3H2A	histone cluster 3, H2a	-1.47425	4.5076e-26	4.54867e-25	227.048	348	402	407	95	99	117
ENSG00000067225	PKM	pyruvate kinase, muscle	0.523692	4.60851e-26	4.64703e-25	18777.8	17368	17955	17768	19985	20010	18136
ENSG00000150991	UBC	ubiquitin C	0.527703	4.63732e-26	4.67259e-25	17943.1	16302	17625	16736	19172	19024	17413
ENSG00000102572	STK24	serine/threonine kinase 24	0.605137	5.39389e-26	5.43086e-25	2683.36	2447	2498	2389	2937	2888	2674
ENSG00000101945	SUV39H1	suppressor of variegation 3-9 homolog 1 (Drosophila)	-1.71749	5.52512e-26	5.55885e-25	169.743	288	321	295	85	60	58
ENSG00000137574	TGS1	trimethylguanosine synthase 1	-0.921706	5.54275e-26	5.57244e-25	602.493	923	884	915	364	373	352
ENSG00000185432	METTL7A	methyltransferase like 7A	-1.77703	5.60604e-26	5.63188e-25	155.681	272	312	254	52	71	57
ENSG00000100234	TIMP3	TIMP metallopeptidase inhibitor 3	2.90579	5.81436e-26	5.83682e-25	58.3495	12	13	16	89	98	88
ENSG00000149136	SSRP1	structure specific recognition protein 1	-0.627302	5.94925e-26	5.9678e-25	2608.6	3509	3650	3764	1699	1848	1827
ENSG00000174080	CTSF	cathepsin F	1.16008	6.10295e-26	6.11744e-25	371.358	251	277	259	437	416	496
ENSG00000168300	PCMTD1	protein-L-isoaspartate (D-aspartate) O-methyltransferase domain containing 1	0.798075	6.30047e-26	6.31074e-25	1102.57	916	935	920	1200	1349	1129
ENSG00000049759	NEDD4L	neural precursor cell expressed, developmentally down-regulated 4-like, E3 ubiquitin protein ligase	0.773574	6.64204e-26	6.64794e-25	1275.29	1075	1089	1076	1510	1439	1277
ENSG00000169258	GPRIN1	G protein regulated inducer of neurite outgrowth 1	-1.19713	7.13241e-26	7.13347e-25	329.243	500	558	528	188	165	168
ENSG00000100097	LGALS1	lectin, galactoside-binding, soluble, 1	0.514305	7.73908e-26	7.7345e-25	18436.6	17419	18001	16916	19111	18226	19558
ENSG00000006327	TNFRSF12A	tumor necrosis factor receptor superfamily, member 12A	-0.735745	8.03652e-26	8.02582e-25	1227.6	1784	1862	1649	796	800	817
ENSG00000124942	AHNAK	AHNAK nucleoprotein	0.619853	8.51245e-26	8.49485e-25	120446	105009	110721	111403	132167	136417	114578
ENSG00000100401	RANGAP1	Ran GTPase activating protein 1	-0.665884	8.78738e-26	8.76274e-25	1789.47	2548	2500	2523	1212	1160	1253
ENSG00000204580	DDR1	discoidin domain receptor tyrosine kinase 1	0.932833	9.2951e-26	9.26219e-25	618.577	508	503	451	755	704	674
ENSG00000143669	LYST	lysosomal trafficking regulator	0.649069	9.83814e-26	9.79609e-25	1648.52	1471	1494	1457	1695	1840	1750
ENSG00000152661	GJA1	gap junction protein, alpha 1, 43kDa	-0.607765	1.02662e-25	1.02148e-24	3689.84	5225	4963	5174	2516	2705	2445
ENSG00000183963	SMTN	smoothelin	-0.584599	1.02863e-25	1.02273e-24	2855.23	3840	3945	4030	2039	2023	1927
ENSG00000162408	NOL9	nucleolar protein 9	-0.900403	1.04459e-25	1.03783e-24	640.065	979	949	949	397	372	399
ENSG00000203811	HIST2H3C	histone cluster 2, H3c	-2.06838	1.07237e-25	1.06465e-24	132.355	208	274	263	31	40	57
ENSG00000173207	CKS1B	CDC28 protein kinase regulatory subunit 1B	-1.26942	1.08066e-25	1.07209e-24	288.453	479	459	472	133	149	158
ENSG00000082153	BZW1	basic leucine zipper and W2 domains 1	-0.603169	1.13794e-25	1.12808e-24	3784.01	5140	5570	5039	2460	2730	2686
ENSG00000042088	TDP1	tyrosyl-DNA phosphodiesterase 1	-0.817413	1.15851e-25	1.14764e-24	771.211	1121	1173	1103	493	494	475
ENSG00000101182	PSMA7	proteasome (prosome, macropain) subunit, alpha type, 7	-0.764588	1.16251e-25	1.15076e-24	2270.17	3233	3496	3138	1396	1367	1641
ENSG00000106615	RHEB	Ras homolog enriched in brain	-0.76159	1.1648e-25	1.15218e-24	967.401	1361	1474	1366	627	621	632
ENSG00000109685	WHSC1	Wolf-Hirschhorn syndrome candidate 1	-0.525863	1.25166e-25	1.2372e-24	4693.02	6265	6380	6455	3274	3432	3381
ENSG00000146021	KLHL3	kelch-like family member 3	1.21818	1.29964e-25	1.28368e-24	295.083	200	194	213	343	370	373
ENSG00000010322	NISCH	nischarin	0.527852	1.45905e-25	1.44008e-24	4448.09	4204	4262	4089	4605	4752	4429
ENSG00000143643	TTC13	tetratricopeptide repeat domain 13	0.814134	1.5501e-25	1.52883e-24	877.068	769	728	691	977	1027	933
ENSG00000160223	ICOSLG	inducible T-cell co-stimulator ligand	2.16281	1.55938e-25	1.53686e-24	96.1817	41	34	40	157	137	123
ENSG00000149743	TRPT1	tRNA phosphotransferase 1	1.25365	1.56884e-25	1.54506e-24	319.284	208	249	189	371	387	426
ENSG00000145287	PLAC8	placenta-specific 8	2.5199	1.63359e-25	1.60765e-24	77.6413	21	35	17	130	113	109
ENSG00000137168	PPIL1	peptidylprolyl isomerase (cyclophilin)-like 1	-1.28827	1.65516e-25	1.62769e-24	278.623	451	500	418	141	141	139
ENSG00000196396	PTPN1	protein tyrosine phosphatase, non-receptor type 1	-0.721154	1.75203e-25	1.7217e-24	1261.96	1748	1815	1857	835	875	787
ENSG00000005448	WDR54	WD repeat domain 54	1.09437	1.75593e-25	1.72428e-24	379.267	265	288	277	478	427	453
ENSG00000114993	RTKN	rhotekin	1.13567	1.78235e-25	1.74896e-24	367.037	276	265	246	471	453	403
ENSG00000221978	CCNL2	cyclin L2	0.604277	1.83948e-25	1.80371e-24	2151.06	1911	2035	1936	2230	2248	2332
ENSG00000135365	PHF21A	PHD finger protein 21A	1.08244	1.88515e-25	1.84581e-24	461.853	342	323	351	594	572	484
ENSG00000196924	FLNA	filamin A, alpha	0.435783	1.88433e-25	1.84581e-24	163117	156124	162374	159462	166679	162396	163003
ENSG00000174177	CTU2	cytosolic thiouridylase subunit 2 homolog (S. pombe)	-1.39463	1.8983e-25	1.85733e-24	226.693	374	374	389	100	114	110
ENSG00000155850	SLC26A2	solute carrier family 26 (anion exchanger), member 2	-0.874304	2.07077e-25	2.02462e-24	670.169	1011	1017	966	389	424	425
ENSG00000140105	WARS	tryptophanyl-tRNA synthetase	-0.549209	2.15945e-25	2.1098e-24	3359.27	4601	4572	4589	2408	2361	2381
ENSG00000162073	PAQR4	progestin and adipoQ receptor family member IV	-1.98843	2.22257e-25	2.16989e-24	118.057	212	210	234	44	42	34
ENSG00000137145	DENND4C	DENN/MADD domain containing 4C	0.58355	2.29297e-25	2.23701e-24	3700.91	3281	3597	3333	3754	4132	3768
ENSG00000087269	NOP14	NOP14 nucleolar protein	-0.816287	2.34322e-25	2.28439e-24	1029.08	1484	1438	1606	636	692	624
ENSG00000146731	CCT6A	chaperonin containing TCP1, subunit 6A (zeta 1)	-0.577294	2.41389e-25	2.35159e-24	4425.41	5992	6234	6053	2889	3206	3216
ENSG00000125991	ERGIC3	ERGIC and golgi 3	0.633484	2.54357e-25	2.47613e-24	2025.41	1828	1923	1720	2193	2108	2163
ENSG00000169429	IL8	interleukin 8	1.6849	2.70242e-25	2.62887e-24	216.796	107	114	126	339	321	214
ENSG00000141543	EIF4A3	eukaryotic translation initiation factor 4A3	-0.840607	2.81102e-25	2.73256e-24	1026.23	1474	1579	1494	641	577	706
ENSG00000132849	INADL	InaD-like (Drosophila)	1.01923	2.82578e-25	2.74492e-24	424.078	318	318	326	501	516	476
ENSG00000122862	SRGN	serglycin	-0.61549	2.86503e-25	2.78106e-24	5758.02	7872	8674	7506	4198	3950	3773
ENSG00000123066	MED13L	mediator complex subunit 13-like	0.544017	2.87174e-25	2.78557e-24	3789.32	3419	3729	3480	3979	4015	3804
ENSG00000149554	CHEK1	checkpoint kinase 1	-0.988512	2.93789e-25	2.84769e-24	557.755	910	876	776	310	334	333
ENSG00000162775	RBM15	RNA binding motif protein 15	-0.710314	3.16939e-25	3.06988e-24	1174.28	1661	1761	1609	782	774	778
ENSG00000119711	ALDH6A1	aldehyde dehydrogenase 6 family, member A1	0.867308	3.3199e-25	3.21336e-24	711.956	574	627	534	837	803	776
ENSG00000170525	PFKFB3	6-phosphofructo-2-kinase/fructose-2,6-biphosphatase 3	0.834638	3.50874e-25	3.39371e-24	713.686	593	588	583	764	824	814
ENSG00000184967	NOC4L	nucleolar complex associated 4 homolog (S. cerevisiae)	-1.42898	3.58405e-25	3.46407e-24	226.607	382	364	398	92	118	108
ENSG00000133302	ANKRD32	ankyrin repeat domain 32	-1.55469	3.76047e-25	3.63198e-24	218.946	384	394	355	69	111	107
ENSG00000100162	CENPM	centromere protein M	-1.65247	3.88008e-25	3.74483e-24	169.374	321	280	290	78	63	69
ENSG00000137872	SEMA6D	sema domain, transmembrane domain (TM), and cytoplasmic domain, (semaphorin) 6D	0.766372	4.20934e-25	4.05972e-24	1138.38	919	998	985	1292	1325	1149
ENSG00000178177	LCORL	ligand dependent nuclear receptor corepressor-like	0.878019	4.69517e-25	4.52505e-24	643.254	528	526	505	687	773	729
ENSG00000064115	TM7SF3	transmembrane 7 superfamily member 3	-0.748857	4.72069e-25	4.5464e-24	1172.91	1674	1761	1641	712	764	816
ENSG00000177156	TALDO1	transaldolase 1	-0.617685	4.88179e-25	4.6982e-24	2273.2	2987	3384	3129	1582	1576	1544
ENSG00000075131	TIPIN	TIMELESS interacting protein	-2.06724	5.05933e-25	4.8656e-24	111.718	181	233	215	41	33	34
ENSG00000104805	NUCB1	nucleobindin 1	0.56448	5.33851e-25	5.13044e-24	2770.65	2590	2571	2540	2959	2877	2839
ENSG00000174004	NRROS	negative regulator of reactive oxygen species	-1.75555	5.74327e-25	5.5155e-24	161.828	275	288	304	80	48	61
ENSG00000099810	MTAP	methylthioadenosine phosphorylase	-1.12102	5.89394e-25	5.65617e-24	462.854	706	769	718	270	286	205
ENSG00000114127	XRN1	5'-3' exoribonuclease 1	0.599782	6.05249e-25	5.80421e-24	2527.48	2291	2340	2292	2634	2831	2530
ENSG00000249115	HAUS5	HAUS augmin-like complex, subunit 5	-1.34199	6.14982e-25	5.89336e-24	264.264	426	450	436	149	109	130
ENSG00000213699	SLC35F6	solute carrier family 35, member F6	-1.11876	7.32995e-25	7.0193e-24	398.888	614	638	636	251	204	201
ENSG00000117114	LPHN2	latrophilin 2	0.617417	7.68596e-25	7.35501e-24	3407.95	3023	3120	3122	3618	3883	3333
ENSG00000146072	TNFRSF21	tumor necrosis factor receptor superfamily, member 21	0.801425	7.94763e-25	7.60003e-24	1124.96	910	926	986	1331	1293	1131
ENSG00000104660	LEPROTL1	leptin receptor overlapping transcript-like 1	1.16157	8.15857e-25	7.79622e-24	394.195	308	266	260	479	531	424
ENSG00000006459	KDM7A	lysine (K)-specific demethylase 7A	1.01254	8.70686e-25	8.31428e-24	421.377	324	326	309	473	500	508
ENSG00000088247	KHSRP	KH-type splicing regulatory protein	-0.565082	9.35875e-25	8.93046e-24	4397.1	5767	6033	6296	3177	3104	3017
ENSG00000140873	ADAMTS18	ADAM metallopeptidase with thrombospondin type 1 motif, 18	0.555337	9.49586e-25	9.05491e-24	3194.55	2941	3144	2833	3314	3392	3272
ENSG00000113460	BRIX1	BRX1, biogenesis of ribosomes, homolog (S. cerevisiae)	-1.10208	9.80748e-25	9.34547e-24	454.099	709	712	720	209	261	283
ENSG00000162062	C16orf59	chromosome 16 open reading frame 59	-2.0259	9.91989e-25	9.44592e-24	111.992	199	206	221	34	32	45
ENSG00000118655	DCLRE1B	DNA cross-link repair 1B	-2.03139	1.00743e-24	9.58619e-24	107.237	202	197	201	33	40	33
ENSG00000184575	XPOT	exportin, tRNA	-0.651969	1.0921e-24	1.03845e-23	2933.88	4128	4111	4129	1963	2189	1831
ENSG00000139323	POC1B	POC1 centriolar protein B	0.932583	1.14335e-24	1.08642e-23	535.161	427	439	399	602	656	588
ENSG00000189159	HN1	hematological and neurological expressed 1	-0.622742	1.15203e-24	1.09391e-23	1918.04	2640	2797	2588	1361	1337	1261
ENSG00000171425	ZNF581	zinc finger protein 581	1.14715	1.46303e-24	1.38824e-23	320.564	237	216	230	373	408	381
ENSG00000109099	PMP22	peripheral myelin protein 22	-1.14652	1.50506e-24	1.42711e-23	327.91	497	534	531	168	181	183
ENSG00000171435	KSR2	kinase suppressor of ras 2	-1.43647	1.55579e-24	1.47418e-23	214.85	370	338	378	105	92	103
ENSG00000167775	CD320	CD320 molecule	-0.867091	1.68763e-24	1.59799e-23	670.542	994	1029	968	420	442	381
ENSG00000133816	MICAL2	microtubule associated monooxygenase, calponin and LIM domain containing 2	0.497361	1.73469e-24	1.6414e-23	6375.66	6061	5995	6160	6472	6550	6562
ENSG00000103187	COTL1	coactosin-like 1 (Dictyostelium)	-1.06455	1.81293e-24	1.71422e-23	516.341	732	771	910	290	299	283
ENSG00000117748	RPA2	replication protein A2, 32kDa	-1.11583	1.8902e-24	1.78604e-23	344.822	528	580	524	185	192	191
ENSG00000158352	SHROOM4	shroom family member 4	0.527921	1.9023e-24	1.79621e-23	4760.66	4472	4548	4416	5127	4852	4773
ENSG00000130935	NOL11	nucleolar protein 11	-0.851331	2.12938e-24	2.00923e-23	1062.5	1546	1700	1477	707	703	574
ENSG00000067066	SP100	SP100 nuclear antigen	0.602946	2.25029e-24	2.12183e-23	3109.36	2880	2869	2756	3255	3517	3073
ENSG00000103342	GSPT1	G1 to S phase transition 1	-0.591411	2.44638e-24	2.30513e-23	2285.42	3049	3250	3179	1641	1612	1527
ENSG00000117461	PIK3R3	phosphoinositide-3-kinase, regulatory subunit 3 (gamma)	-1.46553	2.5881e-24	2.43696e-23	197.811	332	324	350	82	96	94
ENSG00000178105	DDX10	DEAD (Asp-Glu-Ala-Asp) box polypeptide 10	-0.884676	2.65731e-24	2.50039e-23	606.962	920	927	872	365	395	356
ENSG00000131236	CAP1	CAP, adenylate cyclase-associated protein 1 (yeast)	-0.566036	2.73305e-24	2.56986e-23	5246.08	7058	7401	7143	3867	3813	3411
ENSG00000172493	AFF1	AF4/FMR2 family, member 1	0.676498	2.81404e-24	2.64418e-23	2424.84	2109	2110	2207	2742	2728	2363
ENSG00000108671	PSMD11	proteasome (prosome, macropain) 26S subunit, non-ATPase, 11	-0.680858	3.18516e-24	2.99082e-23	1481.63	2136	2026	2131	975	1039	969
ENSG00000173575	CHD2	chromodomain helicase DNA binding protein 2	0.621865	3.24648e-24	3.04628e-23	4040.76	3731	3454	3772	4204	4552	4104
ENSG00000103257	SLC7A5	solute carrier family 7 (amino acid transporter light chain, L system), member 5	-1.66428	3.305e-24	3.09904e-23	153.604	282	256	272	64	58	67
ENSG00000114480	GBE1	glucan (1,4-alpha-), branching enzyme 1	0.568887	3.47797e-24	3.25897e-23	3989.33	3633	3877	3563	4025	4099	4381
ENSG00000108528	SLC25A11	solute carrier family 25 (mitochondrial carrier; oxoglutarate carrier), member 11	-0.93505	3.55861e-24	3.33222e-23	503.943	759	761	765	306	305	294
ENSG00000108039	XPNPEP1	X-prolyl aminopeptidase (aminopeptidase P) 1, soluble	0.644727	3.73433e-24	3.49434e-23	3050.19	2640	2923	2638	3447	3339	2982
ENSG00000188559	RALGAPA2	Ral GTPase activating protein, alpha subunit 2 (catalytic)	-0.520835	3.82876e-24	3.58022e-23	3919.81	5339	5304	5287	2787	2907	2749
ENSG00000075651	PLD1	phospholipase D1, phosphatidylcholine-specific	0.557924	3.87899e-24	3.62469e-23	3397.66	3148	3251	3073	3372	3583	3664
ENSG00000159176	CSRP1	cysteine and glycine-rich protein 1	-0.541723	4.03068e-24	3.76383e-23	3741.21	5111	5356	4836	2647	2726	2616
ENSG00000121073	SLC35B1	solute carrier family 35, member B1	-0.827362	4.2116e-24	3.93005e-23	782.306	1116	1234	1106	468	487	521
ENSG00000139496	NUPL1	nucleoporin like 1	-0.682481	4.22585e-24	3.94063e-23	1394.94	1973	2058	1901	933	994	880
ENSG00000105364	MRPL4	mitochondrial ribosomal protein L4	-1.12208	4.35375e-24	4.05709e-23	362.387	532	588	597	180	204	211
ENSG00000175727	MLXIP	MLX interacting protein	0.746475	4.41373e-24	4.11015e-23	1287.74	1101	1093	1116	1540	1351	1345
ENSG00000125945	ZNF436	zinc finger protein 436	0.820439	4.58833e-24	4.2698e-23	869.42	743	745	675	923	947	1045
ENSG00000127920	GNG11	guanine nucleotide binding protein (G protein), gamma 11	0.563964	4.79083e-24	4.45518e-23	7224.95	6500	7344	6261	7663	7542	7415
ENSG00000103423	DNAJA3	DnaJ (Hsp40) homolog, subfamily A, member 3	-0.878058	4.91006e-24	4.56291e-23	668.409	965	1049	976	416	379	437
ENSG00000149781	FERMT3	fermitin family member 3	-0.848833	4.92779e-24	4.57624e-23	1047.49	1487	1491	1670	669	707	582
ENSG00000017260	ATP2C1	ATPase, Ca++ transporting, type 2C, member 1	0.578621	4.98617e-24	4.62727e-23	2752.25	2452	2655	2501	2760	2904	2988
ENSG00000056972	TRAF3IP2	TRAF3 interacting protein 2	1.01908	5.00108e-24	4.63793e-23	445.093	311	355	344	563	518	486
ENSG00000165280	VCP	valosin containing protein	-0.621329	5.05978e-24	4.68915e-23	11055.2	15053	16232	14956	7325	7166	8329
ENSG00000136051	KIAA1033	KIAA1033	0.561324	5.09314e-24	4.71682e-23	6411.06	5955	6166	5728	6541	7217	6307
ENSG00000138780	GSTCD	glutathione S-transferase, C-terminal domain containing	-1.21428	5.1556e-24	4.7714e-23	318.67	520	530	491	166	193	141
ENSG00000185697	MYBL1	v-myb avian myeloblastosis viral oncogene homolog-like 1	-1.76648	5.24093e-24	4.84705e-23	134.486	237	233	252	47	57	52
ENSG00000109919	MTCH2	mitochondrial carrier 2	-0.767498	5.37151e-24	4.96442e-23	838.369	1200	1259	1187	552	552	521
ENSG00000007968	E2F2	E2F transcription factor 2	-3.12481	5.40237e-24	4.98953e-23	55.1299	104	130	115	7	9	8
ENSG00000129636	ITFG1	integrin alpha FG-GAP repeat containing 1	0.659205	5.53671e-24	5.11011e-23	1619.78	1405	1505	1417	1782	1812	1614
ENSG00000149547	EI24	etoposide induced 2.4	-0.773392	5.64252e-24	5.20422e-23	1239.73	1749	1708	1938	770	793	833
ENSG00000127616	SMARCA4	SWI/SNF related, matrix associated, actin dependent regulator of chromatin, subfamily a, member 4	-0.639491	5.64957e-24	5.20716e-23	4439.16	6060	6046	6539	2897	2942	3255
ENSG00000112306	RPS12	ribosomal protein S12	0.669152	5.99505e-24	5.52182e-23	3740.53	3242	3517	3192	3715	3935	4403
ENSG00000166750	SLFN5	schlafen family member 5	0.764322	6.81859e-24	6.27608e-23	1077.53	939	944	866	1221	1257	1085
ENSG00000166582	CENPV	centromere protein V	-1.65628	7.24452e-24	6.66358e-23	166.685	310	317	252	78	60	68
ENSG00000102743	SLC25A15	solute carrier family 25 (mitochondrial carrier; ornithine transporter) member 15	-1.67668	7.25928e-24	6.67261e-23	153.814	276	288	250	51	71	66
ENSG00000135521	LTV1	LTV1 homolog (S. cerevisiae)	-1.17026	7.75789e-24	7.12608e-23	308.823	517	475	486	167	167	161
ENSG00000125835	SNRPB	small nuclear ribonucleoprotein polypeptides B and B1	-0.624553	7.87224e-24	7.2262e-23	2149.65	2865	3212	2924	1543	1456	1434
ENSG00000115677	HDLBP	high density lipoprotein binding protein	0.418156	8.04244e-24	7.37742e-23	24169.2	23558	24088	23668	24182	24418	23939
ENSG00000100625	SIX4	SIX homeobox 4	1.10405	8.36479e-24	7.66791e-23	334.249	220	262	246	400	399	401
ENSG00000196866	HIST1H2AD	histone cluster 1, H2ad	-1.55144	8.37783e-24	7.67466e-23	3304.35	5664	5429	5985	1620	1576	1140
ENSG00000152990	GPR125	G protein-coupled receptor 125	-0.743192	8.38558e-24	7.67656e-23	1119.49	1613	1637	1587	713	803	678
ENSG00000027075	PRKCH	protein kinase C, eta	0.509886	9.27731e-24	8.48713e-23	4567.18	4286	4509	4194	4639	4644	4796
ENSG00000221866	PLXNA4	plexin A4	-0.788285	9.51655e-24	8.70011e-23	819.729	1172	1197	1214	494	535	545
ENSG00000153113	CAST	calpastatin	0.511747	9.56936e-24	8.74248e-23	5289.82	4814	5113	5103	5574	5496	5248
ENSG00000105643	ARRDC2	arrestin domain containing 2	1.16671	9.87009e-24	9.01113e-23	393.538	295	304	232	495	429	508
ENSG00000064989	CALCRL	calcitonin receptor-like	0.516422	9.93951e-24	9.06838e-23	8929.52	8372	8824	8133	9058	9769	8763
ENSG00000158716	DUSP23	dual specificity phosphatase 23	-0.96598	1.01133e-23	9.22073e-23	532.34	759	884	791	307	297	338
ENSG00000175105	ZNF654	zinc finger protein 654	0.901005	1.01509e-23	9.24871e-23	622.389	504	533	456	658	730	742
ENSG00000132669	RIN2	Ras and Rab interactor 2	0.623334	1.01787e-23	9.26782e-23	2235.53	1996	1936	2127	2338	2427	2351
ENSG00000111300	NAA25	N(alpha)-acetyltransferase 25, NatB auxiliary subunit	-0.833614	1.06002e-23	9.64513e-23	741.777	1057	1157	1068	484	487	425
ENSG00000103047	TANGO6	transport and golgi organization 6 homolog (Drosophila)	-0.934208	1.1453e-23	1.04141e-22	509.314	789	770	750	315	312	288
ENSG00000136928	GABBR2	gamma-aminobutyric acid (GABA) B receptor, 2	-1.74305	1.14626e-23	1.04158e-22	183.875	306	275	401	66	67	83
ENSG00000100979	PLTP	phospholipid transfer protein	0.742131	1.1709e-23	1.06325e-22	1055.31	908	946	865	1233	1129	1106
ENSG00000108294	PSMB3	proteasome (prosome, macropain) subunit, beta type, 3	-0.767764	1.24082e-23	1.12599e-22	1221.32	1752	1914	1648	774	743	849
ENSG00000158769	F11R	F11 receptor	0.663612	1.28735e-23	1.16743e-22	2419.28	2201	2202	2046	2781	2632	2374
ENSG00000213923	CSNK1E	casein kinase 1, epsilon	0.575262	1.34057e-23	1.21487e-22	2868.86	2527	2715	2698	3076	3092	2844
ENSG00000124608	AARS2	alanyl-tRNA synthetase 2, mitochondrial	-0.915822	1.34673e-23	1.21964e-22	547.982	775	884	816	340	336	317
ENSG00000135776	ABCB10	ATP-binding cassette, sub-family B (MDR/TAP), member 10	-0.965702	1.35752e-23	1.22859e-22	458.175	667	732	695	277	267	267
ENSG00000100422	CERK	ceramide kinase	0.728066	1.37125e-23	1.24018e-22	3413.7	2936	3210	2708	3515	3536	4122
ENSG00000169760	NLGN1	neuroligin 1	-1.03282	1.3985e-23	1.26398e-22	454.807	735	671	704	259	287	234
ENSG00000135723	FHOD1	formin homology 2 domain containing 1	-0.684165	1.44081e-23	1.30135e-22	1504.23	2002	2203	2194	1031	959	1033
ENSG00000198952	SMG5	SMG5 nonsense mediated mRNA decay factor	-0.578094	1.45129e-23	1.30995e-22	2261.7	3079	3209	3057	1628	1619	1510
ENSG00000173120	KDM2A	lysine (K)-specific demethylase 2A	0.594351	1.50079e-23	1.35372e-22	2349.51	2125	2148	2176	2546	2548	2326
ENSG00000205730	ITPRIPL2	inositol 1,4,5-trisphosphate receptor interacting protein-like 2	-0.769094	1.5467e-23	1.3942e-22	1011.9	1422	1543	1438	675	600	684
ENSG00000162804	SNED1	sushi, nidogen and EGF-like domains 1	0.819177	1.60062e-23	1.44184e-22	851.232	722	658	737	928	928	997
ENSG00000103335	PIEZO1	piezo-type mechanosensitive ion channel component 1	-0.456577	1.94756e-23	1.7532e-22	11703.7	15289	15572	15825	8726	8603	8544
ENSG00000247626	MARS2	methionyl-tRNA synthetase 2, mitochondrial	-2.31657	1.95121e-23	1.75531e-22	83.2841	173	166	146	18	27	23
ENSG00000170485	NPAS2	neuronal PAS domain protein 2	0.893872	1.95267e-23	1.75546e-22	530.964	423	420	434	608	625	581
ENSG00000134440	NARS	asparaginyl-tRNA synthetase	-0.633431	2.00811e-23	1.80409e-22	1529.19	2149	2165	2101	1005	1092	1045
ENSG00000105849	TWISTNB	TWIST neighbor	-1.0017	2.15493e-23	1.93471e-22	479.608	739	736	735	270	317	248
ENSG00000158470	B4GALT5	UDP-Gal:betaGlcNAc beta 1,4- galactosyltransferase, polypeptide 5	-0.720047	2.1572e-23	1.93546e-22	1082.28	1575	1552	1520	745	729	668
ENSG00000117650	NEK2	NIMA-related kinase 2	-1.22723	2.17767e-23	1.95254e-22	335.869	521	573	535	142	174	207
ENSG00000117676	RPS6KA1	ribosomal protein S6 kinase, 90kDa, polypeptide 1	-1.1853	2.4695e-23	2.21146e-22	313.01	444	544	517	167	170	161
ENSG00000182572	HIST1H3I	histone cluster 1, H3i	-0.773546	2.46972e-23	2.21146e-22	3025.24	4077	4250	4842	1988	2128	1734
ENSG00000175390	EIF3F	eukaryotic translation initiation factor 3, subunit F	0.690959	2.50587e-23	2.24234e-22	5396.67	4576	4821	4819	6258	6182	5064
ENSG00000169946	ZFPM2	zinc finger protein, FOG family member 2	0.892395	2.56172e-23	2.2908e-22	553.851	423	444	466	651	614	626
ENSG00000100288	CHKB	choline kinase beta	0.773895	2.58125e-23	2.30673e-22	793.451	644	708	664	881	912	837
ENSG00000163703	CRELD1	cysteine-rich with EGF-like domains 1	1.02964	2.72728e-23	2.43562e-22	400.022	305	318	280	500	474	438
ENSG00000104408	EIF3E	eukaryotic translation initiation factor 3, subunit E	0.706447	2.96765e-23	2.64854e-22	8053.25	6893	7461	6727	9132	9579	7523
ENSG00000025772	TOMM34	translocase of outer mitochondrial membrane 34	-1.105	3.06197e-23	2.73091e-22	477.544	692	773	789	243	234	313
ENSG00000143612	C1orf43	chromosome 1 open reading frame 43	0.666388	3.1322e-23	2.79171e-22	1582.74	1421	1330	1460	1675	1759	1664
ENSG00000154127	UBASH3B	ubiquitin associated and SH3 domain containing B	-1.14252	3.25377e-23	2.89815e-22	371.1	610	625	532	229	192	182
ENSG00000105677	TMEM147	transmembrane protein 147	-0.859271	3.33152e-23	2.96545e-22	653.571	930	1016	964	402	381	432
ENSG00000124541	RRP36	ribosomal RNA processing 36 homolog (S. cerevisiae)	-0.837686	3.38022e-23	3.00682e-22	624.645	916	958	892	391	391	391
ENSG00000177646	ACAD9	acyl-CoA dehydrogenase family, member 9	-0.786246	3.41152e-23	3.03267e-22	773.246	1098	1159	1122	471	498	517
ENSG00000258818	RNASE4	ribonuclease, RNase A family, 4	1.45763	3.57785e-23	3.17843e-22	183.001	102	115	115	228	264	216
ENSG00000105855	ITGB8	integrin, beta 8	-1.40916	3.77075e-23	3.3476e-22	197.639	325	339	331	97	100	83
ENSG00000132510	KDM6B	lysine (K)-specific demethylase 6B	0.859798	3.8506e-23	3.41623e-22	635.919	511	494	548	740	726	688
ENSG00000055163	CYFIP2	cytoplasmic FMR1 interacting protein 2	0.733137	3.86555e-23	3.42725e-22	941.953	834	832	770	1052	1006	1030
ENSG00000129351	ILF3	interleukin enhancer binding factor 3, 90kDa	-0.651925	3.89687e-23	3.45275e-22	5823.1	7995	8086	8465	4118	4255	3501
ENSG00000139645	ANKRD52	ankyrin repeat domain 52	-0.617735	3.96598e-23	3.51168e-22	1572.92	2190	2220	2160	1049	1099	1105
ENSG00000151465	CDC123	cell division cycle 123	-0.626141	3.97448e-23	3.51691e-22	1592.04	2239	2276	2151	1129	1103	1049
ENSG00000089289	IGBP1	immunoglobulin (CD79A) binding protein 1	0.754637	4.04416e-23	3.57622e-22	1038.45	890	940	831	1169	1070	1184
ENSG00000101367	MAPRE1	microtubule-associated protein, RP/EB family, member 1	-0.674167	4.23791e-23	3.7451e-22	1443.17	2047	2119	1957	928	953	1032
ENSG00000196176	HIST1H4A	histone cluster 1, H4a	-1.60316	4.3767e-23	3.86523e-22	229.638	375	406	418	83	74	135
ENSG00000124177	CHD6	chromodomain helicase DNA binding protein 6	0.529177	4.46978e-23	3.94485e-22	3130.62	2875	2991	2965	3182	3373	3152
ENSG00000048649	RSF1	remodeling and spacing factor 1	0.585569	4.527e-23	3.99274e-22	2042.74	1827	1957	1846	2099	2254	2083
ENSG00000168918	INPP5D	inositol polyphosphate-5-phosphatase, 145kDa	0.666527	4.66506e-23	4.11183e-22	1514.88	1297	1302	1432	1633	1634	1612
ENSG00000124788	ATXN1	ataxin 1	0.969397	5.17626e-23	4.55943e-22	430.157	312	341	346	487	520	490
ENSG00000141994	DUS3L	dihydrouridine synthase 3-like (S. cerevisiae)	-1.1387	5.32524e-23	4.6876e-22	315.152	512	518	469	183	165	165
ENSG00000114268	PFKFB4	6-phosphofructo-2-kinase/fructose-2,6-biphosphatase 4	1.58073	5.59069e-23	4.91806e-22	157.14	93	77	96	191	229	202
ENSG00000172733	PURG	purine-rich element binding protein G	1.54648	5.65827e-23	4.97427e-22	165.083	106	93	86	241	205	203
ENSG00000141664	ZCCHC2	zinc finger, CCHC domain containing 2	0.685723	5.80079e-23	5.09625e-22	1163.6	1026	1038	1008	1289	1300	1179
ENSG00000168615	ADAM9	ADAM metallopeptidase domain 9	0.497081	5.99486e-23	5.26332e-22	9218.2	8783	8841	8721	9059	10043	9221
ENSG00000164104	HMGB2	high mobility group box 2	-0.645564	6.04733e-23	5.30595e-22	1729.39	2253	2547	2482	1136	1224	1175
ENSG00000183831	ANKRD45	ankyrin repeat domain 45	3.36544	6.12045e-23	5.36661e-22	42.3936	3	6	10	59	75	74
ENSG00000041357	PSMA4	proteasome (prosome, macropain) subunit, alpha type, 4	-0.687567	6.18379e-23	5.41864e-22	1314.5	1833	1959	1806	836	866	936
ENSG00000134215	VAV3	vav 3 guanine nucleotide exchange factor	2.10519	6.36141e-23	5.57066e-22	85.923	36	35	35	112	121	137
ENSG00000166128	RAB8B	RAB8B, member RAS oncogene family	0.824987	6.44096e-23	5.63668e-22	834.197	673	670	727	866	1024	912
ENSG00000072310	SREBF1	sterol regulatory element binding transcription factor 1	-0.614222	6.49945e-23	5.68418e-22	1739.3	2405	2388	2463	1230	1179	1193
ENSG00000129083	COPB1	coatomer protein complex, subunit beta 1	0.467578	6.65462e-23	5.81612e-22	8270.46	7886	8406	7641	8346	8459	8382
ENSG00000170006	TMEM154	transmembrane protein 154	-1.66017	7.54189e-23	6.58733e-22	145.267	263	244	259	51	67	61
ENSG00000174348	PODN	podocan	2.41379	7.6699e-23	6.69481e-22	71.088	28	17	26	95	123	101
ENSG00000101115	SALL4	spalt-like transcription factor 4	1.86537	7.80505e-23	6.80838e-22	106.677	51	52	50	156	133	154
ENSG00000114648	KLHL18	kelch-like family member 18	-1.12511	7.98295e-23	6.95908e-22	359.382	544	612	549	168	203	218
ENSG00000113140	SPARC	secreted protein, acidic, cysteine-rich (osteonectin)	0.761948	8.10813e-23	7.06364e-22	22646.8	19182	18752	19863	26714	27402	20750
ENSG00000198830	HMGN2	high mobility group nucleosomal binding domain 2	-0.628741	8.25891e-23	7.19036e-22	1557.51	2149	2257	2121	1022	1076	1108
ENSG00000058673	ZC3H11A	zinc finger CCCH-type containing 11A	0.618613	8.44197e-23	7.345e-22	5242.16	4809	4804	4630	5745	5959	4968
ENSG00000116191	RALGPS2	Ral GEF with PH domain and SH3 binding motif 2	0.769548	8.6537e-23	7.52438e-22	1060.56	869	996	836	1243	1164	1104
ENSG00000171862	PTEN	phosphatase and tensin homolog	0.737742	8.68826e-23	7.54957e-22	2285.21	1943	2041	1915	2526	2803	2178
ENSG00000136891	TEX10	testis expressed 10	-0.77883	8.76098e-23	7.60786e-22	805.82	1122	1176	1216	514	543	497
ENSG00000180884	ZNF792	zinc finger protein 792	0.692532	9.97727e-23	8.6585e-22	1043.99	896	964	889	1124	1174	1089
ENSG00000109674	NEIL3	nei endonuclease VIII-like 3 (E. coli)	-1.5435	1.03735e-22	8.99656e-22	176.948	314	302	298	76	95	62
ENSG00000150093	ITGB1	integrin, beta 1 (fibronectin receptor, beta polypeptide, antigen CD29 includes MDF2, MSK12)	0.512788	1.04085e-22	9.02112e-22	36100.3	34191	35440	32910	34859	37399	39124
ENSG00000144712	CAND2	cullin-associated and neddylation-dissociated 2 (putative)	-1.10878	1.05299e-22	9.12056e-22	321.404	473	536	510	179	178	174
ENSG00000146670	CDCA5	cell division cycle associated 5	-1.71895	1.06349e-22	9.20552e-22	130.18	223	237	234	56	52	47
ENSG00000185163	DDX51	DEAD (Asp-Glu-Ala-Asp) box polypeptide 51	-1.2651	1.09034e-22	9.43193e-22	265.998	431	437	432	156	115	135
ENSG00000224877	C17orf89	chromosome 17 open reading frame 89	-1.68396	1.11156e-22	9.60933e-22	140.759	247	261	238	48	56	67
ENSG00000049656	CLPTM1L	CLPTM1-like	-0.596255	1.15542e-22	9.98214e-22	1922.67	2614	2792	2580	1332	1303	1377
ENSG00000213694	S1PR3	sphingosine-1-phosphate receptor 3	-1.77285	1.19787e-22	1.03423e-21	140.318	236	255	264	48	72	42
ENSG00000163815	CLEC3B	C-type lectin domain family 3, member B	3.88811	1.26627e-22	1.09258e-21	34.5479	5	2	1	67	49	59
ENSG00000139354	GAS2L3	growth arrest-specific 2 like 3	-0.802165	1.279e-22	1.10286e-21	760.179	1059	1147	1130	471	524	456
ENSG00000203883	SOX18	SRY (sex determining region Y)-box 18	-0.814572	1.28202e-22	1.10476e-21	1325.23	1848	1840	2141	894	865	756
ENSG00000164818	HEATR2	HEAT repeat containing 2	-0.841338	1.30955e-22	1.12777e-21	828.765	1185	1229	1258	575	467	511
ENSG00000084092	NOA1	nitric oxide associated 1	0.725992	1.31514e-22	1.13186e-21	1331.22	1136	1229	1090	1529	1517	1312
ENSG00000085871	MGST2	microsomal glutathione S-transferase 2	1.03108	1.34321e-22	1.15528e-21	629.066	430	497	492	763	846	614
ENSG00000038219	BOD1L1	biorientation of chromosomes in cell division 1-like 1	0.521297	1.34497e-22	1.15606e-21	3157.87	2932	3009	2995	3182	3254	3331
ENSG00000108175	ZMIZ1	zinc finger, MIZ-type containing 1	0.714233	1.36676e-22	1.17404e-21	1199.63	1041	1026	1060	1403	1256	1254
ENSG00000113851	CRBN	cereblon	0.765427	1.3767e-22	1.18183e-21	932.63	817	790	770	985	995	1103
ENSG00000179115	FARSA	phenylalanyl-tRNA synthetase, alpha subunit	-0.729064	1.41242e-22	1.21172e-21	1099.3	1533	1594	1605	773	733	661
ENSG00000115524	SF3B1	splicing factor 3b, subunit 1, 155kDa	0.488851	1.44933e-22	1.2426e-21	14900.7	14227	14695	13817	15047	16193	14436
ENSG00000114742	WDR48	WD repeat domain 48	0.737313	1.62048e-22	1.38846e-21	1107.45	936	979	944	1163	1340	1134
ENSG00000144791	LIMD1	LIM domains containing 1	0.703463	1.62893e-22	1.39481e-21	1063.16	881	976	929	1138	1122	1198
ENSG00000204219	TCEA3	transcription elongation factor A (SII), 3	1.68273	1.72043e-22	1.47223e-21	140.831	78	74	73	205	209	154
ENSG00000146373	RNF217	ring finger protein 217	0.781482	1.72903e-22	1.47865e-21	849.88	701	718	732	962	1003	858
ENSG00000141456	PELP1	proline, glutamate and leucine rich protein 1	-0.796738	1.86746e-22	1.59602e-21	766.382	1056	1175	1128	456	504	506
ENSG00000160007	ARHGAP35	Rho GTPase activating protein 35	0.527128	1.87269e-22	1.59948e-21	3071.31	2803	2906	2961	3147	3267	3103
ENSG00000005007	UPF1	UPF1 regulator of nonsense transcripts homolog (yeast)	-0.612812	1.88079e-22	1.60538e-21	2347.42	3246	3356	3191	1637	1514	1712
ENSG00000105819	PMPCB	peptidase (mitochondrial processing) beta	0.778351	1.90355e-22	1.62378e-21	921.948	803	757	776	1024	1102	934
ENSG00000111897	SERINC1	serine incorporator 1	0.628911	2.08338e-22	1.77607e-21	2462.75	2267	2283	2113	2401	2776	2676
ENSG00000182158	CREB3L2	cAMP responsive element binding protein 3-like 2	0.685036	2.08929e-22	1.77998e-21	1208.75	1008	1082	1102	1344	1255	1313
ENSG00000137101	CD72	CD72 molecule	2.18555	2.11068e-22	1.79707e-21	89.0844	39	30	35	101	131	156
ENSG00000145912	NHP2	NHP2 ribonucleoprotein	-0.752973	2.15645e-22	1.83489e-21	981.619	1376	1389	1486	614	688	613
ENSG00000131558	EXOC4	exocyst complex component 4	0.55663	2.54821e-22	2.16686e-21	2448.58	2269	2365	2196	2469	2554	2627
ENSG00000178031	ADAMTSL1	ADAMTS-like 1	-0.642626	2.80618e-22	2.38472e-21	1279.29	1789	1802	1789	845	904	869
ENSG00000185088	RPS27L	ribosomal protein S27-like	0.673327	2.84297e-22	2.41447e-21	1715.27	1512	1633	1410	1768	1803	1963
ENSG00000144935	TRPC1	transient receptor potential cation channel, subfamily C, member 1	1.03847	2.92841e-22	2.48547e-21	505.502	387	356	392	624	662	503
ENSG00000105639	JAK3	Janus kinase 3	1.10623	2.95048e-22	2.50263e-21	336.575	211	265	256	422	386	401
ENSG00000205208	C4orf46	chromosome 4 open reading frame 46	-1.56176	3.16616e-22	2.68389e-21	171.193	288	279	320	66	91	66
ENSG00000074319	TSG101	tumor susceptibility 101	0.823217	3.24017e-22	2.7449e-21	690.163	573	562	579	797	813	707
ENSG00000073711	PPP2R3A	protein phosphatase 2, regulatory subunit B'', alpha	0.729715	3.36592e-22	2.84965e-21	896.416	774	765	782	1000	1013	924
ENSG00000079950	STX7	syntaxin 7	0.789325	3.47413e-22	2.93941e-21	712.861	572	650	577	775	793	804
ENSG00000138380	CARF	calcium responsive transcription factor	1.31272	3.61411e-22	3.05594e-21	208.943	136	136	137	281	263	241
ENSG00000196584	XRCC2	X-ray repair complementing defective repair in Chinese hamster cells 2	-2.54688	3.79645e-22	3.20811e-21	68.3339	117	155	138	11	19	17
ENSG00000159399	HK2	hexokinase 2	1.01457	3.82925e-22	3.2338e-21	375.257	263	299	291	416	450	454
ENSG00000213462	ERV3-1	endogenous retrovirus group 3, member 1	0.850517	3.8364e-22	3.23782e-21	849.385	694	667	722	985	1048	839
ENSG00000121390	PSPC1	paraspeckle component 1	-0.813069	3.90413e-22	3.29292e-21	995.235	1409	1448	1521	547	682	661
ENSG00000182095	TNRC18	trinucleotide repeat containing 18	-0.553481	3.94679e-22	3.32683e-21	3569.39	4962	4827	4851	2464	2462	2656
ENSG00000181924	COA4	cytochrome c oxidase assembly factor 4 homolog (S. cerevisiae)	-1.18258	4.14925e-22	3.49531e-21	322.223	549	508	490	199	166	148
ENSG00000137834	SMAD6	SMAD family member 6	0.833288	4.20014e-22	3.53597e-21	575.018	482	488	452	642	654	639
ENSG00000136732	GYPC	glycophorin C (Gerbich blood group)	1.4142	4.37627e-22	3.68195e-21	238.732	127	152	164	344	327	245
ENSG00000167528	ZNF641	zinc finger protein 641	1.28679	4.66797e-22	3.92493e-21	222.635	130	161	151	294	275	263
ENSG00000154240	CEP112	centrosomal protein 112kDa	0.90044	4.86092e-22	4.08462e-21	555.922	443	413	476	608	636	658
ENSG00000168843	FSTL5	follistatin-like 5	-2.81547	4.91262e-22	4.1255e-21	55.7801	108	120	116	9	11	11
ENSG00000111880	RNGTT	RNA guanylyltransferase and 5'-phosphatase	-1.05479	4.95658e-22	4.15983e-21	344.986	553	551	506	193	195	197
ENSG00000172716	SLFN11	schlafen family member 11	-0.568877	5.23769e-22	4.39302e-21	2202.86	2976	3169	2935	1505	1541	1604
ENSG00000130985	UBA1	ubiquitin-like modifier activating enzyme 1	-0.484721	5.29155e-22	4.43545e-21	4865.77	6480	6455	6633	3561	3586	3488
ENSG00000138286	FAM149B1	family with sequence similarity 149, member B1	0.848429	5.31805e-22	4.4549e-21	619.462	512	545	465	714	722	657
ENSG00000142937	RPS8	ribosomal protein S8	0.462813	5.44907e-22	4.56182e-21	13955.6	13192	14366	12909	13978	14121	14340
ENSG00000109133	TMEM33	transmembrane protein 33	-0.941238	5.45464e-22	4.56366e-21	745.755	1116	1113	1158	437	526	373
ENSG00000008988	RPS20	ribosomal protein S20	0.52202	5.48734e-22	4.58818e-21	11559.6	10504	11893	10331	11603	11911	12247
ENSG00000171621	SPSB1	splA/ryanodine receptor domain and SOCS box containing 1	0.893287	5.51257e-22	4.60643e-21	479.27	370	392	391	543	540	554
ENSG00000129484	PARP2	poly (ADP-ribose) polymerase 2	-1.34133	5.72452e-22	4.78057e-21	227.069	369	356	402	127	99	107
ENSG00000100353	EIF3D	eukaryotic translation initiation factor 3, subunit D	0.577645	6.21993e-22	5.19108e-21	6134.32	5546	5816	5598	6836	6639	5810
ENSG00000158859	ADAMTS4	ADAM metallopeptidase with thrombospondin type 1 motif, 4	-1.29897	6.69343e-22	5.58282e-21	220.03	368	355	360	101	111	118
ENSG00000006118	TMEM132A	transmembrane protein 132A	0.606874	6.86032e-22	5.71849e-21	2911.39	2703	2772	2477	3237	3139	2851
ENSG00000155085	AK9	adenylate kinase 9	1.47792	7.1397e-22	5.9477e-21	175.354	116	96	102	197	247	237
ENSG00000181495	AC026703.1		4.05021	7.2184e-22	6.00955e-21	30.6457	0	4	1	48	52	57
ENSG00000156265	MAP3K7CL	MAP3K7 C-terminal like	1.43656	7.22307e-22	6.00974e-21	194.84	118	115	124	265	280	206
ENSG00000138767	CNOT6L	CCR4-NOT transcription complex, subunit 6-like	0.744244	7.25864e-22	6.03561e-21	1585.36	1328	1327	1423	1801	1888	1527
ENSG00000115816	CEBPZ	CCAAT/enhancer binding protein (C/EBP), zeta	-0.707997	7.56486e-22	6.28637e-21	1085.01	1556	1610	1480	676	778	705
ENSG00000120539	MASTL	microtubule associated serine/threonine kinase-like	-0.771302	7.76446e-22	6.44827e-21	885.097	1233	1340	1281	561	630	522
ENSG00000156467	UQCRB	ubiquinol-cytochrome c reductase binding protein	0.632733	7.86676e-22	6.52922e-21	1668.5	1518	1555	1434	1847	1829	1650
ENSG00000165934	CPSF2	cleavage and polyadenylation specific factor 2, 100kDa	-0.604204	8.24939e-22	6.84259e-21	1864.22	2590	2619	2549	1205	1359	1314
ENSG00000054611	TBC1D22A	TBC1 domain family, member 22A	0.689082	8.35192e-22	6.92178e-21	980.386	833	862	889	1067	1061	1049
ENSG00000182871	COL18A1	collagen, type XVIII, alpha 1	0.497459	8.35511e-22	6.92178e-21	23251.7	21821	23063	21579	24243	22485	24677
ENSG00000153207	AHCTF1	AT hook containing transcription factor 1	-0.526929	8.58129e-22	7.1048e-21	2640.09	3528	3728	3497	1845	1952	1875
ENSG00000167658	EEF2	eukaryotic translation elongation factor 2	0.406139	8.7421e-22	7.23351e-21	76418.8	74339	76439	75777	76996	77770	73791
ENSG00000168309	FAM107A	family with sequence similarity 107, member A	1.4606	8.75284e-22	7.23796e-21	169.23	114	99	93	232	223	200
ENSG00000233822	HIST1H2BN	histone cluster 1, H2bn	-1.01781	8.88646e-22	7.34397e-21	815.773	1190	1129	1451	438	543	428
ENSG00000116062	MSH6	mutS homolog 6	-0.555336	9.12735e-22	7.53844e-21	1977.17	2661	2769	2687	1396	1438	1364
ENSG00000137207	YIPF3	Yip1 domain family, member 3	0.797858	9.47989e-22	7.82482e-21	1507.51	1280	1262	1245	1850	1757	1422
ENSG00000129534	MIS18BP1	MIS18 binding protein 1	-0.611186	9.57181e-22	7.89587e-21	1831.19	2458	2639	2540	1204	1254	1339
ENSG00000168389	MFSD2A	major facilitator superfamily domain containing 2A	-3.98272	9.57886e-22	7.89686e-21	36.7181	69	96	82	1	1	3
ENSG00000168916	ZNF608	zinc finger protein 608	0.652872	9.58913e-22	7.90051e-21	1501.76	1354	1319	1347	1561	1737	1523
ENSG00000115163	CENPA	centromere protein A	-1.49889	9.94637e-22	8.18984e-21	180.954	329	302	296	81	98	65
ENSG00000011422	PLAUR	plasminogen activator, urokinase receptor	-0.901681	1.01726e-21	8.37101e-21	488.139	728	775	694	298	295	297
ENSG00000177707	PVRL3	poliovirus receptor-related 3	0.678193	1.09757e-21	9.02638e-21	1317.15	1156	1199	1134	1301	1512	1444
ENSG00000052841	TTC17	tetratricopeptide repeat domain 17	0.569033	1.09942e-21	9.03612e-21	2281.52	2169	2153	2008	2331	2498	2326
ENSG00000008838	MED24	mediator complex subunit 24	-0.653656	1.11926e-21	9.19361e-21	1489.65	1950	2179	2157	1050	1022	962
ENSG00000166147	FBN1	fibrillin 1	0.446237	1.14241e-21	9.378e-21	15999.3	15404	16422	14873	15770	16519	16135
ENSG00000100439	ABHD4	abhydrolase domain containing 4	0.940175	1.17178e-21	9.61326e-21	475.499	377	373	369	600	536	507
ENSG00000118946	PCDH17	protocadherin 17	1.27567	1.29398e-21	1.06094e-20	215.988	136	151	144	267	252	286
ENSG00000114857	NKTR	natural killer-tumor recognition sequence	0.527006	1.32991e-21	1.08973e-20	3648.49	3492	3440	3367	3584	3957	3765
ENSG00000113552	GNPDA1	glucosamine-6-phosphate deaminase 1	-0.912848	1.35148e-21	1.10674e-20	468.709	696	735	684	291	271	288
ENSG00000124214	STAU1	staufen double-stranded RNA binding protein 1	0.639506	1.41041e-21	1.1543e-20	3244.6	2890	2840	3004	3536	3739	3104
ENSG00000076554	TPD52	tumor protein D52	1.35676	1.48925e-21	1.21809e-20	179.883	112	118	114	225	228	229
ENSG00000188846	RPL14	ribosomal protein L14	0.493939	1.49261e-21	1.22009e-20	7672.09	7120	7596	7245	8006	8196	7349
ENSG00000087470	DNM1L	dynamin 1-like	-0.703419	1.64561e-21	1.34435e-20	1522.48	2184	2324	2005	947	993	1094
ENSG00000168827	GFM1	G elongation factor, mitochondrial 1	-0.641167	1.6764e-21	1.36867e-20	1329.96	1815	1944	1834	861	918	944
ENSG00000101407	TTI1	TELO2 interacting protein 1	-0.746724	1.69442e-21	1.38254e-20	825.816	1188	1257	1128	516	544	555
ENSG00000048162	NOP16	NOP16 nucleolar protein	-1.82525	1.73594e-21	1.41557e-20	109.347	184	211	199	39	43	40
ENSG00000184886	PIGW	phosphatidylinositol glycan anchor biosynthesis, class W	-1.69264	1.9151e-21	1.56073e-20	130.898	252	238	205	52	55	51
ENSG00000137033	IL33	interleukin 33	1.05601	1.97833e-21	1.61128e-20	410.596	327	332	256	496	518	445
ENSG00000007376	RPUSD1	RNA pseudouridylate synthase domain containing 1	-1.12293	2.00946e-21	1.63565e-20	292.677	448	457	482	162	168	150
ENSG00000105856	HBP1	HMG-box transcription factor 1	0.579992	2.12214e-21	1.72633e-20	1843.41	1744	1734	1613	1888	1969	1941
ENSG00000114054	PCCB	propionyl CoA carboxylase, beta polypeptide	-0.825687	2.16146e-21	1.75726e-20	651.542	945	1041	892	398	413	419
ENSG00000149548	CCDC15	coiled-coil domain containing 15	-1.4521	2.31329e-21	1.87957e-20	180.828	316	331	272	73	91	86
ENSG00000171603	CLSTN1	calsyntenin 1	0.454968	2.32865e-21	1.89091e-20	5601.08	5312	5493	5479	5703	5763	5530
ENSG00000214021	TTLL3	tubulin tyrosine ligase-like family, member 3	1.14758	2.393e-21	1.94199e-20	261.674	187	184	186	331	320	298
ENSG00000111961	SASH1	SAM and SH3 domain containing 1	0.561146	2.46901e-21	2.00248e-20	4884.74	4478	4318	4792	5166	5251	4867
ENSG00000164010	ERMAP	erythroblast membrane-associated protein (Scianna blood group)	1.22831	2.60038e-21	2.10776e-20	234.947	156	153	171	310	277	280
ENSG00000163320	CGGBP1	CGG triplet repeat binding protein 1	0.781559	2.614e-21	2.11753e-20	1241.36	1103	971	1065	1412	1488	1224
ENSG00000130511	SSBP4	single stranded DNA binding protein 4	-0.609318	2.62144e-21	2.12228e-20	1648.73	2195	2348	2329	1188	1153	1081
ENSG00000166451	CENPN	centromere protein N	-0.791392	2.68382e-21	2.17149e-20	769.632	1068	1192	1109	489	459	527
ENSG00000172667	ZMAT3	zinc finger, matrin-type 3	0.885133	2.74725e-21	2.22147e-20	581.031	467	438	497	698	675	608
ENSG00000113580	NR3C1	nuclear receptor subfamily 3, group C, member 1 (glucocorticoid receptor)	0.714092	2.77734e-21	2.24446e-20	836.342	728	751	702	915	938	876
ENSG00000035664	DAPK2	death-associated protein kinase 2	1.46688	2.78243e-21	2.24723e-20	157.66	106	93	85	200	208	203
ENSG00000135164	DMTF1	cyclin D binding myb-like transcription factor 1	0.676524	2.8422e-21	2.29413e-20	1897.19	1627	1688	1713	2035	2258	1838
ENSG00000138722	MMRN1	multimerin 1	0.473286	2.88828e-21	2.32994e-20	45694.6	43872	45776	42257	46420	49273	43746
ENSG00000129128	SPCS3	signal peptidase complex subunit 3 homolog (S. cerevisiae)	-0.724437	2.91944e-21	2.35367e-20	924.855	1284	1330	1362	596	587	643
ENSG00000117593	DARS2	aspartyl-tRNA synthetase 2, mitochondrial	-0.755626	2.94324e-21	2.37144e-20	874.795	1233	1235	1323	600	572	532
ENSG00000173230	GOLGB1	golgin B1	0.555924	2.99597e-21	2.41249e-20	6614.11	6165	6353	5935	6537	6687	7432
ENSG00000129757	CDKN1C	cyclin-dependent kinase inhibitor 1C (p57, Kip2)	1.53332	3.03983e-21	2.44635e-20	163.782	85	122	78	209	215	219
ENSG00000008710	PKD1	polycystic kidney disease 1 (autosomal dominant)	-0.516637	3.11865e-21	2.50829e-20	2703.3	3587	3742	3647	1975	1907	1949
ENSG00000167555	ZNF528	zinc finger protein 528	1.19532	3.29085e-21	2.64521e-20	254.107	176	174	178	286	303	342
ENSG00000116005	PCYOX1	prenylcysteine oxidase 1	0.773111	3.59037e-21	2.88425e-20	980.051	821	816	852	1107	1181	961
ENSG00000133313	CNDP2	CNDP dipeptidase 2 (metallopeptidase M20 family)	-0.781915	3.62613e-21	2.91124e-20	865.431	1183	1223	1370	547	559	560
ENSG00000130147	SH3BP4	SH3-domain binding protein 4	0.493766	3.81858e-21	3.06393e-20	3761.1	3468	3636	3660	3894	3923	3726
ENSG00000093000	NUP50	nucleoporin 50kDa	-0.708051	3.86442e-21	3.09888e-20	1260.91	1794	1752	1850	837	913	759
ENSG00000204410	MSH5	mutS homolog 5	-1.11322	4.04076e-21	3.23836e-20	305.365	456	514	475	159	159	185
ENSG00000132383	RPA1	replication protein A1, 70kDa	-0.782006	4.33177e-21	3.46953e-20	815.734	1165	1149	1245	495	515	560
ENSG00000010165	METTL13	methyltransferase like 13	-0.956834	4.42708e-21	3.54376e-20	449.284	651	738	661	265	246	287
ENSG00000065911	MTHFD2	methylenetetrahydrofolate dehydrogenase (NADP+ dependent) 2, methenyltetrahydrofolate cyclohydrolase	-0.7976	4.47231e-21	3.57785e-20	815.007	1101	1243	1229	474	527	557
ENSG00000139567	ACVRL1	activin A receptor type II-like 1	0.49474	4.82138e-21	3.85483e-20	6870.48	6405	7020	6241	6986	6898	7203
ENSG00000105640	RPL18A	ribosomal protein L18a	0.61455	4.9145e-21	3.92695e-20	10332.6	9273	9613	9238	11434	11829	9566
ENSG00000088832	FKBP1A	FK506 binding protein 1A, 12kDa	0.613084	6.00786e-21	4.79777e-20	2971.91	2654	2669	2768	3033	2985	3412
ENSG00000143942	CHAC2	ChaC, cation transport regulator homolog 2 (E. coli)	-3.19416	6.11668e-21	4.88178e-20	46.4736	95	108	94	1	6	11
ENSG00000057252	SOAT1	sterol O-acyltransferase 1	-0.856705	6.2434e-21	4.97998e-20	570.138	889	805	841	350	358	353
ENSG00000173540	GMPPB	GDP-mannose pyrophosphorylase B	-1.1805	6.59705e-21	5.25896e-20	339.17	520	538	570	154	165	221
ENSG00000198833	UBE2J1	ubiquitin-conjugating enzyme E2, J1	0.506493	6.7059e-21	5.34257e-20	3280.84	3107	3098	3134	3380	3494	3233
ENSG00000007908	SELE	selectin E	1.5892	6.82425e-21	5.43367e-20	167.116	94	91	96	214	178	270
ENSG00000132475	H3F3B	H3 histone, family 3B (H3.3B)	-0.564218	6.90917e-21	5.49804e-20	3132.91	4340	4539	4019	2284	2116	2225
ENSG00000151748	SAV1	salvador homolog 1 (Drosophila)	0.711086	7.31206e-21	5.81522e-20	893.411	804	772	756	981	1012	920
ENSG00000136295	TTYH3	tweety family member 3	-0.501409	7.38491e-21	5.8697e-20	4017.83	5310	5638	5297	2991	2801	2928
ENSG00000176022	B3GALT6	UDP-Gal:betaGal beta 1,3-galactosyltransferase polypeptide 6	-1.29357	7.61616e-21	6.04995e-20	241.648	391	417	381	128	96	139
ENSG00000168056	LTBP3	latent transforming growth factor beta binding protein 3	0.662759	8.36267e-21	6.63904e-20	1578.82	1403	1313	1490	1759	1685	1636
ENSG00000137802	MAPKBP1	mitogen-activated protein kinase binding protein 1	-0.703998	8.6827e-21	6.88906e-20	1001.89	1393	1492	1401	674	713	610
ENSG00000171365	CLCN5	chloride channel, voltage-sensitive 5	-1.2053	8.74401e-21	6.93363e-20	255.508	404	433	397	152	134	116
ENSG00000100629	CEP128	centrosomal protein 128kDa	-1.1944	9.38282e-21	7.43582e-20	246.479	381	430	377	126	138	126
ENSG00000134697	GNL2	guanine nucleotide binding protein-like 2 (nucleolar)	-0.718211	9.43023e-21	7.46901e-20	1205.48	1722	1795	1659	710	814	863
ENSG00000177576	C18orf32	chromosome 18 open reading frame 32	1.59864	9.58099e-21	7.58397e-20	181.711	105	99	100	244	301	178
ENSG00000173531	MST1	macrophage stimulating 1 (hepatocyte growth factor-like)	1.74471	9.90884e-21	7.83889e-20	118.882	52	77	54	175	169	141
ENSG00000164056	SPRY1	sprouty homolog 1, antagonist of FGF signaling (Drosophila)	1.01305	1.00639e-20	7.95692e-20	328.211	248	249	249	384	376	394
ENSG00000196363	WDR5	WD repeat domain 5	-0.806459	1.0579e-20	8.35927e-20	593.959	857	876	876	385	387	359
ENSG00000136444	RSAD1	radical S-adenosyl methionine domain containing 1	-1.24135	1.06609e-20	8.41902e-20	220.146	365	358	348	109	118	113
ENSG00000140157	NIPA2	non imprinted in Prader-Willi/Angelman syndrome 2	-0.864541	1.10013e-20	8.6828e-20	577.608	822	908	846	326	354	391
ENSG00000161958	FGF11	fibroblast growth factor 11	3.17261	1.11597e-20	8.80266e-20	38.523	7	6	7	62	70	55
ENSG00000152284	TCF7L1	transcription factor 7-like 1 (T-cell specific, HMG-box)	1.18508	1.12353e-20	8.85712e-20	245.346	178	154	180	305	293	299
ENSG00000100350	FOXRED2	FAD-dependent oxidoreductase domain containing 2	-1.33883	1.13925e-20	8.97583e-20	217.385	329	383	368	127	92	100
ENSG00000161036	LRWD1	leucine-rich repeats and WD repeat domain containing 1	-0.877701	1.16503e-20	9.17359e-20	498.561	739	793	699	315	305	299
ENSG00000137509	PRCP	prolylcarboxypeptidase (angiotensinase C)	0.575817	1.20766e-20	9.50373e-20	3965.93	3555	3832	3588	4172	4507	3786
ENSG00000133265	HSPBP1	HSPA (heat shock 70kDa) binding protein, cytoplasmic cochaperone 1	-1.2403	1.23271e-20	9.69519e-20	247.252	359	415	429	115	127	140
ENSG00000000971	CFH	complement factor H	0.536186	1.2381e-20	9.73198e-20	2417.97	2294	2366	2142	2524	2488	2499
ENSG00000168769	TET2	tet methylcytosine dioxygenase 2	0.629918	1.25387e-20	9.85013e-20	1578.3	1386	1391	1489	1737	1722	1575
ENSG00000182197	EXT1	exostosin glycosyltransferase 1	0.525545	1.26972e-20	9.96886e-20	3579.87	3413	3475	3226	3726	3884	3480
ENSG00000157827	FMNL2	formin-like 2	0.608287	1.27057e-20	9.9698e-20	1699.33	1533	1605	1500	1678	1825	1884
ENSG00000113356	POLR3G	polymerase (RNA) III (DNA directed) polypeptide G (32kD)	-1.63107	1.29052e-20	1.01204e-19	147.255	300	243	230	55	69	60
ENSG00000143515	ATP8B2	ATPase, aminophospholipid transporter, class I, type 8B, member 2	-0.530722	1.34358e-20	1.05304e-19	2509.09	3330	3619	3284	1765	1847	1770
ENSG00000170854	MINA	MYC induced nuclear antigen	-0.92479	1.4231e-20	1.11472e-19	465.186	703	711	691	306	284	249
ENSG00000151640	DPYSL4	dihydropyrimidinase-like 4	0.814279	1.43645e-20	1.12453e-19	579.048	481	495	468	681	625	633
ENSG00000171150	SOCS5	suppressor of cytokine signaling 5	0.911456	1.45277e-20	1.13665e-19	521.448	388	433	423	644	618	528
ENSG00000233280	CRYBG3	Beta/gamma crystallin domain-containing protein 3; cDNA FLJ60082, weakly similar to Uro-adherence factor A	0.579698	1.47505e-20	1.15341e-19	1599.12	1488	1473	1455	1653	1750	1627
ENSG00000214022	REPIN1	replication initiator 1	-0.647647	1.58043e-20	1.23509e-19	1858.85	2439	2596	2793	1288	1326	1182
ENSG00000165288	BRWD3	bromodomain and WD repeat domain containing 3	0.619915	1.60603e-20	1.25437e-19	1425.8	1277	1361	1235	1468	1609	1459
ENSG00000181938	GINS3	GINS complex subunit 3 (Psf3 homolog)	-1.90685	1.64045e-20	1.28052e-19	104.805	175	233	170	34	39	38
ENSG00000164190	NIPBL	Nipped-B homolog (Drosophila)	0.447213	1.69118e-20	1.31936e-19	4915.51	4702	4962	4675	4922	5060	4900
ENSG00000166963	MAP1A	microtubule-associated protein 1A	-1.25356	1.76547e-20	1.37651e-19	219.626	368	348	355	102	117	118
ENSG00000154473	BUB3	BUB3 mitotic checkpoint protein	-0.568657	1.80411e-20	1.40583e-19	2435.68	3225	3481	3333	1598	1745	1799
ENSG00000033170	FUT8	fucosyltransferase 8 (alpha (1,6) fucosyltransferase)	-0.771394	1.8401e-20	1.43305e-19	724.624	1042	1115	999	458	503	441
ENSG00000166783	KIAA0430	KIAA0430	0.725224	1.84915e-20	1.43927e-19	2049.66	1768	1667	1879	2345	2405	1960
ENSG00000109606	DHX15	DEAH (Asp-Glu-Ala-His) box helicase 15	-0.514122	1.8697e-20	1.45443e-19	3858.12	5212	5364	5079	2756	2960	2618
ENSG00000164880	INTS1	integrator complex subunit 1	-0.499733	1.88551e-20	1.46588e-19	5155.21	6747	7070	7012	3759	3564	3872
ENSG00000135842	FAM129A	family with sequence similarity 129, member A	-1.37834	1.91437e-20	1.48746e-19	209.52	365	326	357	81	100	120
ENSG00000197409	HIST1H3D	histone cluster 1, H3d	-1.80515	2.01999e-20	1.56863e-19	2843.74	4865	5212	5319	907	942	1353
ENSG00000058056	USP13	ubiquitin specific peptidase 13 (isopeptidase T-3)	-0.865621	2.12401e-20	1.64846e-19	572.079	804	863	884	386	328	346
ENSG00000205560	CPT1B	carnitine palmitoyltransferase 1B (muscle)	1.33074	2.19905e-20	1.70571e-19	183.123	109	132	114	216	240	235
ENSG00000129255	MPDU1	mannose-P-dolichol utilization defect 1	-0.82005	2.21873e-20	1.71999e-19	597.168	924	878	830	371	383	376
ENSG00000167513	CDT1	chromatin licensing and DNA replication factor 1	-0.989337	2.24524e-20	1.73954e-19	436.136	627	654	723	275	263	225
ENSG00000047346	FAM214A	family with sequence similarity 214, member A	0.620938	2.31644e-20	1.79368e-19	1359.7	1162	1273	1256	1415	1419	1491
ENSG00000058063	ATP11B	ATPase, class VI, type 11B	0.535616	2.34674e-20	1.8161e-19	2558.68	2392	2372	2432	2584	2796	2569
ENSG00000253953	PCDHGB4	protocadherin gamma subfamily B, 4	1.0621	2.67772e-20	2.07106e-19	312.017	233	253	207	391	362	357
ENSG00000170891	CYTL1	cytokine-like 1	-1.48695	2.72556e-20	2.10685e-19	152.821	246	276	260	62	69	76
ENSG00000136802	LRRC8A	leucine rich repeat containing 8 family, member A	-0.524965	2.79384e-20	2.15839e-19	2842.07	3908	3767	3887	2078	2062	1970
ENSG00000106479	ZNF862	zinc finger protein 862	0.961083	2.81426e-20	2.17293e-19	469.437	393	380	321	581	559	491
ENSG00000172244	C5orf34	chromosome 5 open reading frame 34	-1.62883	2.84041e-20	2.19187e-19	129.562	229	214	237	58	57	47
ENSG00000173085	COQ2	coenzyme Q2 4-hydroxybenzoate polyprenyltransferase	-1.04113	3.03918e-20	2.34392e-19	326.475	473	512	534	181	187	189
ENSG00000173890	GPR160	G protein-coupled receptor 160	2.41035	3.04267e-20	2.34527e-19	59.6206	15	24	20	102	87	79
ENSG00000215298	FP15737		1.55922	3.04524e-20	2.34591e-19	136.855	77	79	78	204	179	157
ENSG00000185803	SLC52A2	solute carrier family 52 (riboflavin transporter), member 2	-0.861347	3.05781e-20	2.35425e-19	486.199	701	736	729	300	314	289
ENSG00000001036	FUCA2	fucosidase, alpha-L- 2, plasma	-0.679308	3.12869e-20	2.40745e-19	911.199	1246	1344	1282	614	604	617
ENSG00000186184	POLR1D	polymerase (RNA) I polypeptide D, 16kDa	0.670003	3.17809e-20	2.44408e-19	1066.84	936	994	906	1130	1105	1204
ENSG00000147065	MSN	moesin	-0.463573	3.21877e-20	2.47395e-19	14754	19907	18918	20128	10699	10981	10844
ENSG00000129422	MTUS1	microtubule associated tumor suppressor 1	0.477762	3.24811e-20	2.49508e-19	5802.63	5530	5718	5469	5871	6259	5600
ENSG00000173273	TNKS	tankyrase, TRF1-interacting ankyrin-related ADP-ribose polymerase	0.535799	3.32638e-20	2.55375e-19	2498.07	2308	2458	2263	2638	2676	2447
ENSG00000155876	RRAGA	Ras-related GTP binding A	0.686491	3.39838e-20	2.60755e-19	1029.83	900	911	906	1126	1042	1166
ENSG00000070061	IKBKAP	inhibitor of kappa light polypeptide gene enhancer in B-cells, kinase complex-associated protein	-0.589886	3.44579e-20	2.64243e-19	1527.64	2103	2203	2028	1060	1043	1093
ENSG00000154263	ABCA10	ATP-binding cassette, sub-family A (ABC1), member 10	1.82517	3.50962e-20	2.68985e-19	105.199	49	60	45	118	156	161
ENSG00000105202	FBL	fibrillarin	-0.630262	3.62498e-20	2.77669e-19	1278.83	1716	1884	1763	836	927	868
ENSG00000205129	C4orf47	chromosome 4 open reading frame 47	3.43558	3.64649e-20	2.79158e-19	33.8728	3	5	5	58	65	45
ENSG00000164087	POC1A	POC1 centriolar protein A	-1.21399	3.95936e-20	3.02938e-19	241.53	368	384	416	122	117	139
ENSG00000213186	TRIM59	tripartite motif containing 59	-0.746713	3.96346e-20	3.0308e-19	734.37	1058	1097	1022	449	490	497
ENSG00000167110	GOLGA2	golgin A2	0.583256	4.01425e-20	3.0679e-19	1449.81	1329	1346	1323	1495	1589	1481
ENSG00000133216	EPHB2	EPH receptor B2	-0.5555	4.08954e-20	3.12297e-19	2263.16	3068	3146	3077	1699	1587	1518
ENSG00000162434	JAK1	Janus kinase 1	0.444508	4.09092e-20	3.12297e-19	15130.4	14309	15121	14750	15619	15752	14406
ENSG00000182511	FES	feline sarcoma oncogene	-0.690221	4.14327e-20	3.16114e-19	1050.94	1432	1593	1455	732	658	716
ENSG00000112578	BYSL	bystin-like	-1.13532	4.25008e-20	3.24081e-19	291.091	466	475	443	183	139	152
ENSG00000108179	PPIF	peptidylprolyl isomerase F	-1.4737	4.33047e-20	3.30024e-19	152.533	259	257	262	73	62	73
ENSG00000173588	CCDC41	coiled-coil domain containing 41	-1.4767	4.56108e-20	3.47403e-19	157.139	273	264	265	59	75	80
ENSG00000114423	CBLB	Cbl proto-oncogene B, E3 ubiquitin protein ligase	0.727021	4.58241e-20	3.48831e-19	890.847	763	800	747	956	1064	898
ENSG00000159063	ALG8	ALG8, alpha-1,3-glucosyltransferase	-1.05479	4.64195e-20	3.53165e-19	353.522	550	556	544	172	197	230
ENSG00000123643	SLC36A1	solute carrier family 36 (proton/amino acid symporter), member 1	-1.59739	4.91466e-20	3.73702e-19	136.809	235	228	251	67	48	59
ENSG00000163291	PAQR3	progestin and adipoQ receptor family member III	-1.12685	4.97452e-20	3.78041e-19	265.825	405	443	414	139	159	137
ENSG00000088766	CRLS1	cardiolipin synthase 1	-0.81906	4.97889e-20	3.7816e-19	556.834	785	864	806	357	340	357
ENSG00000136699	SMPD4	sphingomyelin phosphodiesterase 4, neutral membrane (neutral sphingomyelinase-3)	-0.651204	5.0278e-20	3.81661e-19	1162.56	1555	1675	1672	826	796	748
ENSG00000175938	ORAI3	ORAI calcium release-activated calcium modulator 3	0.967859	5.04935e-20	3.83082e-19	455.09	365	361	331	574	555	455
ENSG00000122779	TRIM24	tripartite motif containing 24	0.723368	5.20361e-20	3.94563e-19	1524.19	1264	1316	1377	1793	1746	1448
ENSG00000108021	FAM208B	family with sequence similarity 208, member B	-0.495418	5.29942e-20	4.01378e-19	2956.94	4050	3977	3903	2155	2142	2137
ENSG00000127914	AKAP9	A kinase (PRKA) anchor protein 9	0.500389	5.29888e-20	4.01378e-19	5057.06	4879	4982	4575	4955	5200	5393
ENSG00000136108	CKAP2	cytoskeleton associated protein 2	-0.794394	5.30405e-20	4.01503e-19	2301.88	3319	3311	3448	1605	1615	1189
ENSG00000107984	DKK1	dickkopf WNT signaling pathway inhibitor 1	-0.717488	5.33021e-20	4.03257e-19	1088.25	1531	1626	1515	657	704	794
ENSG00000084234	APLP2	amyloid beta (A4) precursor-like protein 2	0.47967	5.35431e-20	4.04854e-19	14939.9	14651	13768	14558	14632	15660	15372
ENSG00000142494	SLC47A1	solute carrier family 47 (multidrug and toxin extrusion), member 1	-2.54559	5.52495e-20	4.17523e-19	60.5471	112	138	114	20	9	12
ENSG00000127423	AUNIP	aurora kinase A and ninein interacting protein	-2.73007	5.63906e-20	4.25908e-19	51.4256	104	103	108	11	8	11
ENSG00000143442	POGZ	pogo transposable element with ZNF domain	0.526492	5.79766e-20	4.37642e-19	2003.81	1841	1911	1906	2066	2107	2035
ENSG00000160216	AGPAT3	1-acylglycerol-3-phosphate O-acyltransferase 3	-0.774328	5.85006e-20	4.41351e-19	789.404	1158	1167	1114	501	465	558
ENSG00000185522	C11orf35	chromosome 11 open reading frame 35	2.23391	5.98595e-20	4.51351e-19	89.342	31	30	39	161	150	82
ENSG00000182173	TSEN54	TSEN54 tRNA splicing endonuclease subunit	-1.27254	6.07216e-20	4.57596e-19	207.428	353	342	321	114	97	104
ENSG00000180530	NRIP1	nuclear receptor interacting protein 1	0.544766	6.18176e-20	4.65596e-19	1794.3	1684	1729	1616	1830	1898	1860
ENSG00000205133	TRIQK	triple QxxK/R motif containing	1.28916	6.27772e-20	4.72561e-19	231.67	125	173	161	252	319	296
ENSG00000114374	USP9Y	ubiquitin specific peptidase 9, Y-linked	0.600985	6.3409e-20	4.7705e-19	2223.9	2049	2054	1984	2366	2538	2135
ENSG00000120253	NUP43	nucleoporin 43kDa	-0.965545	6.58769e-20	4.95342e-19	439.384	648	712	649	234	247	296
ENSG00000162946	DISC1	disrupted in schizophrenia 1	0.848466	6.63316e-20	4.98483e-19	588.229	471	483	490	701	701	586
ENSG00000091129	NRCAM	neuronal cell adhesion molecule	-0.661543	6.72884e-20	5.05393e-19	2531.98	3578	3578	3548	1801	1861	1479
ENSG00000015133	CCDC88C	coiled-coil domain containing 88C	-0.708342	6.76361e-20	5.07722e-19	1017.6	1506	1382	1466	705	643	675
ENSG00000167716	WDR81	WD repeat domain 81	-0.759051	6.95025e-20	5.21442e-19	806.283	1113	1154	1231	556	528	484
ENSG00000141627	DYM	dymeclin	0.60088	6.96991e-20	5.22627e-19	1349.75	1227	1226	1241	1390	1497	1384
ENSG00000124795	DEK	DEK oncogene	-0.784992	7.0716e-20	5.29958e-19	2678.75	3814	3785	4099	1694	2017	1443
ENSG00000196712	NF1	neurofibromin 1	0.503695	7.24214e-20	5.42438e-19	3589.3	3333	3579	3322	3662	3888	3500
ENSG00000154016	GRAP	GRB2-related adaptor protein	0.795603	7.68164e-20	5.75038e-19	578.995	469	499	488	674	644	612
ENSG00000136603	SKIL	SKI-like oncogene	0.527127	7.99868e-20	5.98439e-19	4621.65	4329	4566	4156	4861	5049	4415
ENSG00000135919	SERPINE2	serpin peptidase inhibitor, clade E (nexin, plasminogen activator inhibitor type 1), member 2	1.16172	8.3213e-20	6.22233e-19	293.374	213	218	189	399	371	298
ENSG00000159055	MIS18A	MIS18 kinetochore protein A	-1.74096	8.42685e-20	6.29776e-19	108.61	192	202	188	43	37	47
ENSG00000185963	BICD2	bicaudal D homolog 2 (Drosophila)	-0.567037	8.69902e-20	6.49758e-19	1741.4	2332	2417	2423	1257	1183	1238
ENSG00000158828	PINK1	PTEN induced putative kinase 1	0.740695	8.78446e-20	6.55777e-19	794.12	678	722	647	912	898	800
ENSG00000111845	PAK1IP1	PAK1 interacting protein 1	-1.01486	8.83983e-20	6.59546e-19	378.623	587	597	567	253	201	200
ENSG00000110756	HPS5	Hermansky-Pudlak syndrome 5	-0.8675	8.97732e-20	6.69434e-19	548.092	776	915	757	330	343	342
ENSG00000166436	TRIM66	tripartite motif containing 66	0.994945	9.04193e-20	6.73881e-19	352.059	281	270	256	442	412	379
ENSG00000145425	RPS3A	ribosomal protein S3A	0.596427	9.68092e-20	7.21106e-19	12452.4	11044	12627	10511	12445	12729	14162
ENSG00000090520	DNAJB11	DnaJ (Hsp40) homolog, subfamily B, member 11	-0.731297	9.87574e-20	7.35212e-19	942.414	1443	1355	1261	589	615	651
ENSG00000198931	APRT	adenine phosphoribosyltransferase	-0.858745	9.96093e-20	7.41146e-19	627.498	886	1001	908	383	349	434
ENSG00000179958	DCTPP1	dCTP pyrophosphatase 1	-1.54779	1.00571e-19	7.47893e-19	136.019	242	239	223	52	64	62
ENSG00000136404	TM6SF1	transmembrane 6 superfamily member 1	0.791936	1.04752e-19	7.78549e-19	630.232	566	528	493	705	723	671
ENSG00000142875	PRKACB	protein kinase, cAMP-dependent, catalytic, beta	-0.561614	1.09343e-19	8.12231e-19	1688.15	2332	2373	2238	1165	1186	1223
ENSG00000175426	PCSK1	proprotein convertase subtilisin/kexin type 1	0.950005	1.10025e-19	8.16848e-19	386.617	282	329	295	451	474	415
ENSG00000173894	CBX2	chromobox homolog 2	0.77958	1.1151e-19	8.27414e-19	634.23	543	533	530	692	755	659
ENSG00000059588	TARBP1	TAR (HIV-1) RNA binding protein 1	-0.767913	1.13651e-19	8.42838e-19	719.062	960	1102	1067	439	484	470
ENSG00000048828	FAM120A	family with sequence similarity 120A	-0.445837	1.14171e-19	8.46232e-19	5651.28	7348	7723	7409	4286	4244	4018
ENSG00000100280	AP1B1	adaptor-related protein complex 1, beta 1 subunit	-0.537545	1.17171e-19	8.67993e-19	3412.23	4523	4607	4804	2552	2468	2278
ENSG00000051596	THOC3	THO complex 3	-0.982334	1.18165e-19	8.74876e-19	353.959	535	540	549	194	206	221
ENSG00000136156	ITM2B	integral membrane protein 2B	1.35887	1.18279e-19	8.75236e-19	4615.58	2884	2952	2967	6335	6624	4573
ENSG00000136518	ACTL6A	actin-like 6A	-0.730868	1.22175e-19	9.03576e-19	778.069	1159	1121	1071	484	523	525
ENSG00000136938	ANP32B	acidic (leucine-rich) nuclear phosphoprotein 32 family, member B	0.951549	1.24658e-19	9.2143e-19	483.467	334	365	432	566	588	522
ENSG00000196954	CASP4	caspase 4, apoptosis-related cysteine peptidase	0.781358	1.33171e-19	9.83822e-19	2313.03	1988	1980	1885	2758	2836	2093
ENSG00000101844	ATG4A	autophagy related 4A, cysteine peptidase	-0.88953	1.35972e-19	1.00396e-18	458.685	681	697	680	279	307	255
ENSG00000167617	CDC42EP5	CDC42 effector protein (Rho GTPase binding) 5	0.844705	1.41162e-19	1.04171e-18	566.58	463	465	465	704	604	604
ENSG00000160214	RRP1	ribosomal RNA processing 1	-0.979411	1.47706e-19	1.08941e-18	369.379	582	542	569	231	217	201
ENSG00000130520	LSM4	LSM4 homolog, U6 small nuclear RNA associated (S. cerevisiae)	-0.751756	1.70502e-19	1.25686e-18	750.72	1052	1088	1111	489	455	520
ENSG00000112576	CCND3	cyclin D3	-0.850145	1.78663e-19	1.3163e-18	615.439	867	883	983	370	423	356
ENSG00000251322	SHANK3	SH3 and multiple ankyrin repeat domains 3	0.458073	1.91288e-19	1.40855e-18	6287.53	5971	5992	6288	6454	6421	6221
ENSG00000143198	MGST3	microsomal glutathione S-transferase 3	0.593851	1.94329e-19	1.43016e-18	1349.65	1194	1320	1193	1438	1439	1385
ENSG00000136933	RABEPK	Rab9 effector protein with kelch motifs	-1.12667	1.97554e-19	1.45311e-18	262.81	384	445	419	139	156	135
ENSG00000164849	GPR146	G protein-coupled receptor 146	1.12101	2.00734e-19	1.47569e-18	264.403	182	198	190	332	285	336
ENSG00000078596	ITM2A	integral membrane protein 2A	1.77949	2.01767e-19	1.48248e-18	95.9614	52	45	47	131	144	119
ENSG00000069849	ATP1B3	ATPase, Na+/K+ transporting, beta 3 polypeptide	-0.737469	2.05118e-19	1.50628e-18	937.058	1396	1262	1382	599	589	651
ENSG00000115762	PLEKHB2	pleckstrin homology domain containing, family B (evectins) member 2	-0.81336	2.0715e-19	1.52037e-18	648.873	911	1016	930	395	383	453
ENSG00000070366	SMG6	SMG6 nonsense mediated mRNA decay factor	0.567854	2.0938e-19	1.53591e-18	1790.53	1689	1668	1612	1964	1831	1817
ENSG00000106009	BRAT1	BRCA1-associated ATM activator 1	-0.742306	2.09542e-19	1.53627e-18	930.44	1293	1437	1292	645	546	631
ENSG00000135372	NAT10	N-acetyltransferase 10 (GCN5-related)	-0.76187	2.13389e-19	1.56362e-18	639.625	911	917	949	414	406	422
ENSG00000167900	TK1	thymidine kinase 1, soluble	-0.854929	2.1394e-19	1.56681e-18	544.152	782	814	824	314	324	375
ENSG00000113070	HBEGF	heparin-binding EGF-like growth factor	-1.24937	2.18107e-19	1.59646e-18	226.555	374	395	336	119	99	130
ENSG00000096433	ITPR3	inositol 1,4,5-trisphosphate receptor, type 3	-0.467987	2.23809e-19	1.63703e-18	4329.92	5758	5682	5888	3118	3245	3165
ENSG00000133812	SBF2	SET binding factor 2	0.473809	2.23892e-19	1.63703e-18	3126.27	2933	3124	2965	3146	3282	3112
ENSG00000108932	SLC16A6	solute carrier family 16, member 6	2.30838	2.24676e-19	1.64187e-18	71.5584	15	37	24	125	109	84
ENSG00000076242	MLH1	mutL homolog 1	-0.68593	2.34327e-19	1.71148e-18	847.739	1184	1223	1201	589	547	566
ENSG00000135473	PAN2	PAN2 poly(A) specific ribonuclease subunit homolog (S. cerevisiae)	0.788028	2.38489e-19	1.74093e-18	657.114	532	565	561	671	800	716
ENSG00000118246	FASTKD2	FAST kinase domains 2	-0.734702	2.44113e-19	1.78102e-18	837.802	1212	1309	1094	540	561	546
ENSG00000137171	KLC4	kinesin light chain 4	0.914088	2.4492e-19	1.78595e-18	384.921	291	325	301	430	442	450
ENSG00000009335	UBE3C	ubiquitin protein ligase E3C	-0.477215	2.46234e-19	1.79456e-18	3426.59	4492	4743	4522	2447	2485	2579
ENSG00000198961	PJA2	praja ring finger 2, E3 ubiquitin protein ligase	0.540218	2.46391e-19	1.79474e-18	2436.03	2264	2269	2305	2384	2558	2634
ENSG00000100632	ERH	enhancer of rudimentary homolog (Drosophila)	-0.710395	2.51528e-19	1.83117e-18	1072.2	1512	1498	1582	722	775	634
ENSG00000118939	UCHL3	ubiquitin carboxyl-terminal esterase L3 (ubiquitin thiolesterase)	-0.970413	2.61495e-19	1.90271e-18	345.157	515	554	511	202	199	208
ENSG00000123545	NDUFAF4	NADH dehydrogenase (ubiquinone) complex I, assembly factor 4	-1.53865	2.65714e-19	1.93236e-18	138.404	236	268	212	60	64	58
ENSG00000114841	DNAH1	dynein, axonemal, heavy chain 1	0.768606	2.69779e-19	1.96087e-18	587.764	490	514	492	637	681	628
ENSG00000073792	IGF2BP2	insulin-like growth factor 2 mRNA binding protein 2	0.517816	2.72638e-19	1.98058e-18	3103.16	2931	2926	2935	3325	3276	2990
ENSG00000109971	HSPA8	heat shock 70kDa protein 8	-0.461056	2.73672e-19	1.98702e-18	34508	45435	48105	44368	25760	26785	23624
ENSG00000174744	BRMS1	breast cancer metastasis suppressor 1	-0.840774	2.79876e-19	2.03098e-18	523.526	778	817	726	331	309	341
ENSG00000140398	NEIL1	nei endonuclease VIII-like 1 (E. coli)	1.00714	2.84492e-19	2.06337e-18	312.295	225	256	231	383	362	352
ENSG00000132773	TOE1	target of EGR1, member 1 (nuclear)	-1.14361	2.94173e-19	2.13244e-18	252.792	425	397	382	126	148	136
ENSG00000126882	FAM78A	family with sequence similarity 78, member A	-0.84764	2.95599e-19	2.14162e-18	475.791	690	701	721	298	305	286
ENSG00000184992	BRI3BP	BRI3 binding protein	-2.37018	2.97409e-19	2.15358e-18	62.3964	112	118	137	14	18	16
ENSG00000186088	GSAP	gamma-secretase activating protein	1.18864	2.98902e-19	2.16324e-18	217.349	146	159	148	277	278	241
ENSG00000161542	PRPSAP1	phosphoribosyl pyrophosphate synthetase-associated protein 1	0.612183	3.07061e-19	2.2211e-18	1097.85	973	1029	989	1171	1148	1165
ENSG00000139116	KIF21A	kinesin family member 21A	-1.07582	3.12512e-19	2.25931e-18	274.934	431	447	412	160	147	154
ENSG00000067248	DHX29	DEAH (Asp-Glu-Ala-His) box polypeptide 29	-0.58155	3.14908e-19	2.27542e-18	1850.11	2549	2666	2439	1264	1399	1223
ENSG00000136875	PRPF4	pre-mRNA processing factor 4	-0.837178	3.24903e-19	2.34513e-18	502.164	719	763	742	308	339	296
ENSG00000205476	CCDC85C	coiled-coil domain containing 85C	0.935161	3.24842e-19	2.34513e-18	423.886	335	319	345	538	465	460
ENSG00000108840	HDAC5	histone deacetylase 5	0.596069	3.34946e-19	2.41633e-18	1780.84	1615	1678	1592	2012	1877	1738
ENSG00000156508	EEF1A1	eukaryotic translation elongation factor 1 alpha 1	0.494053	3.59888e-19	2.59488e-18	223491	210812	228999	200087	227541	218168	239996
ENSG00000204469	PRRC2A	proline-rich coiled-coil 2A	-0.487068	3.71453e-19	2.67684e-18	8573	11088	11525	11894	6536	6318	5866
ENSG00000167074	TEF	thyrotrophic embryonic factor	1.33097	3.8011e-19	2.73776e-18	176.142	113	121	107	240	231	194
ENSG00000089154	GCN1L1	GCN1 general control of amino-acid synthesis 1-like 1 (yeast)	-0.444468	3.84164e-19	2.76549e-18	4670.71	6068	6284	6217	3538	3435	3402
ENSG00000197969	VPS13A	vacuolar protein sorting 13 homolog A (S. cerevisiae)	0.514392	3.90719e-19	2.81118e-18	4860.18	4642	4644	4505	4859	5436	4716
ENSG00000165283	STOML2	stomatin (EPB72)-like 2	-0.540225	3.95765e-19	2.84597e-18	1727.53	2303	2407	2352	1214	1222	1254
ENSG00000167232	ZNF91	zinc finger protein 91	0.715541	4.01504e-19	2.8857e-18	942.873	876	820	760	956	1072	1050
ENSG00000100852	ARHGAP5	Rho GTPase activating protein 5	0.553328	4.04985e-19	2.90918e-18	3621.1	3335	3510	3269	3695	4131	3484
ENSG00000164237	CMBL	carboxymethylenebutenolidase homolog (Pseudomonas)	1.33652	4.0846e-19	2.93258e-18	168.323	107	122	96	206	210	220
ENSG00000115368	WDR75	WD repeat domain 75	-0.60624	4.26044e-19	3.0572e-18	1367.47	1855	2038	1805	920	989	933
ENSG00000144579	CTDSP1	CTD (carboxy-terminal domain, RNA polymerase II, polypeptide A) small phosphatase 1	0.744711	4.27003e-19	3.06246e-18	836.145	704	716	730	941	833	975
ENSG00000066735	KIF26A	kinesin family member 26A	-0.813688	5.04078e-19	3.61332e-18	575.672	791	865	878	383	343	366
ENSG00000158402	CDC25C	cell division cycle 25C	-1.22056	5.20578e-19	3.72961e-18	237.458	390	374	386	125	102	143
ENSG00000139112	GABARAPL1	GABA(A) receptor-associated protein like 1	0.910314	5.24383e-19	3.75488e-18	526.965	423	421	413	655	644	510
ENSG00000107282	APBA1	amyloid beta (A4) precursor protein-binding, family A, member 1	0.796581	5.3065e-19	3.79774e-18	511.334	422	435	428	572	576	557
ENSG00000141569	TRIM65	tripartite motif containing 65	-0.856539	5.35811e-19	3.83265e-18	509.939	715	760	794	332	329	288
ENSG00000134313	KIDINS220	kinase D-interacting substrate, 220kDa	0.481479	5.43633e-19	3.88655e-18	3387.76	3265	3340	3140	3361	3630	3371
ENSG00000116918	TSNAX	translin-associated factor X	0.868004	5.50057e-19	3.93039e-18	510.39	423	438	381	525	589	619
ENSG00000175582	RAB6A	RAB6A, member RAS oncogene family	0.687568	5.81638e-19	4.15386e-18	1708.59	1583	1496	1426	1934	1986	1618
ENSG00000096063	SRPK1	SRSF protein kinase 1	-0.609295	6.26515e-19	4.47199e-18	1295.26	1840	1742	1814	877	928	883
ENSG00000196323	ZBTB44	zinc finger and BTB domain containing 44	0.712247	6.455e-19	4.60507e-18	888.265	776	765	776	988	1037	873
ENSG00000171608	PIK3CD	phosphatidylinositol-4,5-bisphosphate 3-kinase, catalytic subunit delta	0.934246	6.50857e-19	4.64084e-18	413.882	337	323	316	524	438	466
ENSG00000005175	RPAP3	RNA polymerase II associated protein 3	-0.827073	6.62301e-19	4.71995e-18	519.722	799	765	731	315	326	339
ENSG00000107959	PITRM1	pitrilysin metallopeptidase 1	-0.48707	6.66734e-19	4.74903e-18	3875.91	5103	5240	5259	2789	2997	2679
ENSG00000167315	ACAA2	acetyl-CoA acyltransferase 2	0.623047	6.84536e-19	4.87327e-18	1007.09	909	938	884	1083	1078	1045
ENSG00000174100	MRPL45	mitochondrial ribosomal protein L45	0.717925	6.87272e-19	4.89016e-18	725.859	610	639	640	827	797	747
ENSG00000116668	SWT1	SWT1 RNA endoribonuclease homolog (S. cerevisiae)	0.975499	7.00578e-19	4.98222e-18	405.051	333	315	289	430	537	446
ENSG00000089053	ANAPC5	anaphase promoting complex subunit 5	-0.534269	7.02611e-19	4.99404e-18	3258.93	4204	4831	4274	2282	2290	2406
ENSG00000147905	ZCCHC7	zinc finger, CCHC domain containing 7	0.947449	7.04615e-19	5.00565e-18	486.004	418	372	349	540	639	505
ENSG00000057657	PRDM1	PR domain containing 1, with ZNF domain	2.14078	7.16422e-19	5.08686e-18	68.1574	21	30	30	114	95	87
ENSG00000054267	ARID4B	AT rich interactive domain 4B (RBP1-like)	0.586914	7.2713e-19	5.16018e-18	1632.56	1483	1601	1413	1631	1734	1780
ENSG00000107833	NPM3	nucleophosmin/nucleoplasmin 3	-0.981787	7.32531e-19	5.19578e-18	399.94	613	678	546	210	249	243
ENSG00000107130	NCS1	neuronal calcium sensor 1	-0.935142	7.51267e-19	5.32587e-18	405.096	583	612	643	234	269	224
ENSG00000140988	RPS2	ribosomal protein S2	0.425534	8.2209e-19	5.8249e-18	21859.5	20516	21503	22280	21875	22480	21406
ENSG00000137817	PARP6	poly (ADP-ribose) polymerase family, member 6	0.903311	8.33042e-19	5.89941e-18	426.408	329	324	367	484	519	458
ENSG00000142178	SIK1	salt-inducible kinase 1	1.07114	8.8529e-19	6.26613e-18	256.348	197	183	186	305	306	303
ENSG00000153162	BMP6	bone morphogenetic protein 6	0.404614	9.16123e-19	6.48097e-18	8489.21	8329	8477	8375	8592	8397	8386
ENSG00000163069	SGCB	sarcoglycan, beta (43kDa dystrophin-associated glycoprotein)	0.71268	9.33191e-19	6.59826e-18	751.21	605	686	669	812	802	836
ENSG00000146674	IGFBP3	insulin-like growth factor binding protein 3	2.21195	9.51207e-19	6.72213e-18	60.1985	21	22	25	94	84	86
ENSG00000141965	FEM1A	fem-1 homolog a (C. elegans)	-0.714065	1.016e-18	7.17627e-18	734.126	1084	1059	1005	497	484	475
ENSG00000162377	COA7	cytochrome c oxidase assembly factor 7	-1.74124	1.01896e-18	7.19344e-18	114.899	209	211	196	34	39	61
ENSG00000159433	STARD9	StAR-related lipid transfer (START) domain containing 9	0.563116	1.02732e-18	7.24863e-18	1684.61	1571	1594	1520	1783	1845	1647
ENSG00000123064	DDX54	DEAD (Asp-Glu-Ala-Asp) box polypeptide 54	-0.610189	1.04316e-18	7.35657e-18	1362.43	1767	1922	1991	939	943	944
ENSG00000090581	GNPTG	N-acetylglucosamine-1-phosphate transferase, gamma subunit	0.729923	1.07099e-18	7.54885e-18	829.125	731	754	662	974	901	842
ENSG00000147403	RPL10	ribosomal protein L10	0.644433	1.0718e-18	7.55066e-18	18563.9	15875	18361	15686	20155	17556	21691
ENSG00000114023	FAM162A	family with sequence similarity 162, member A	1.20434	1.09755e-18	7.72805e-18	330.7	225	263	196	385	342	487
ENSG00000054793	ATP9A	ATPase, class II, type 9A	0.5132	1.1483e-18	8.08114e-18	2428.9	2347	2242	2304	2551	2511	2434
ENSG00000157557	ETS2	v-ets avian erythroblastosis virus E26 oncogene homolog 2	-0.590085	1.2496e-18	8.78945e-18	1832.02	2415	2558	2622	1275	1375	1184
ENSG00000229729	RP11-159G9.5	Uncharacterized protein	1.11555	1.28066e-18	9.00327e-18	291.511	194	214	222	343	406	302
ENSG00000009307	CSDE1	cold shock domain containing E1, RNA-binding	0.404399	1.33661e-18	9.39168e-18	16298.9	16043	16553	15763	15890	17042	15798
ENSG00000089597	GANAB	glucosidase, alpha; neutral AB	0.489236	1.33773e-18	9.3947e-18	10993.7	10534	10610	10373	10929	10724	12030
ENSG00000182899	RPL35A	ribosomal protein L35a	0.485755	1.37708e-18	9.66604e-18	4862.09	4598	4971	4398	5025	5148	4717
ENSG00000214078	CPNE1	copine I	0.485435	1.39002e-18	9.7518e-18	2360.11	2236	2296	2245	2397	2398	2430
ENSG00000167491	GATAD2A	GATA zinc finger domain containing 2A	-0.728058	1.40762e-18	9.87017e-18	1733.31	2576	2294	2584	1210	1222	986
ENSG00000151247	EIF4E	eukaryotic translation initiation factor 4E	-0.790204	1.41993e-18	9.95129e-18	749.987	1065	1157	1061	476	545	418
ENSG00000141012	GALNS	galactosamine (N-acetyl)-6-sulfate sulfatase	0.782592	1.43454e-18	1.00485e-17	575.444	488	487	480	675	646	591
ENSG00000161970	RPL26	ribosomal protein L26	0.409808	1.4641e-18	1.02502e-17	11419.7	11068	11683	11062	11061	11427	11700
ENSG00000169231	THBS3	thrombospondin 3	0.73383	1.47836e-18	1.03447e-17	646.68	562	563	546	740	693	688
ENSG00000141759	TXNL4A	thioredoxin-like 4A	-0.868712	1.53264e-18	1.07189e-17	462.312	688	684	691	278	266	311
ENSG00000130589	HELZ2	helicase with zinc finger 2, transcriptional coactivator	-0.63716	1.56269e-18	1.09235e-17	1698.05	2334	2518	2283	1279	1074	1128
ENSG00000166845	C18orf54	chromosome 18 open reading frame 54	-0.832364	1.61777e-18	1.13026e-17	531.693	723	812	817	326	320	354
ENSG00000075826	SEC31B	SEC31 homolog B (S. cerevisiae)	1.02144	1.62383e-18	1.13391e-17	328.289	238	256	249	361	443	354
ENSG00000115107	STEAP3	STEAP family member 3, metalloreductase	-1.4098	1.70877e-18	1.19261e-17	165.87	236	307	294	84	78	72
ENSG00000108370	RGS9	regulator of G-protein signaling 9	2.59919	1.77231e-18	1.23632e-17	47.4878	12	14	14	73	89	57
ENSG00000204498	NFKBIL1	nuclear factor of kappa light polypeptide gene enhancer in B-cells inhibitor-like 1	1.03004	1.82571e-18	1.27291e-17	291.016	220	235	201	365	343	320
ENSG00000133056	PIK3C2B	phosphatidylinositol-4-phosphate 3-kinase, catalytic subunit type 2 beta	-0.669022	1.8339e-18	1.27796e-17	907.671	1303	1313	1230	644	616	576
ENSG00000100028	SNRPD3	small nuclear ribonucleoprotein D3 polypeptide 18kDa	-0.673906	1.8445e-18	1.28468e-17	865.11	1204	1271	1196	618	567	561
ENSG00000117408	IPO13	importin 13	-0.819212	1.85652e-18	1.29239e-17	499.905	713	761	730	336	308	302
ENSG00000124789	NUP153	nucleoporin 153kDa	-0.520863	1.93992e-18	1.34975e-17	2817.91	3836	3894	3726	1986	2182	1902
ENSG00000104856	RELB	v-rel avian reticuloendotheliosis viral oncogene homolog B	1.06114	2.00125e-18	1.39171e-17	276.73	209	199	206	323	363	299
ENSG00000148672	GLUD1	glutamate dehydrogenase 1	-0.545299	2.03296e-18	1.41303e-17	2560.51	3424	3590	3469	1708	1794	1955
ENSG00000079102	RUNX1T1	runt-related transcription factor 1; translocated to, 1 (cyclin D-related)	0.944789	2.11584e-18	1.46988e-17	409.505	319	283	358	461	481	475
ENSG00000170323	FABP4	fatty acid binding protein 4, adipocyte	-1.19722	2.14274e-18	1.48781e-17	258.671	452	451	345	144	127	137
ENSG00000126775	ATG14	autophagy related 14	0.782857	2.1578e-18	1.49672e-17	516.117	419	444	442	564	585	566
ENSG00000205060	SLC35B4	solute carrier family 35 (UDP-xylose/UDP-N-acetylglucosamine transporter), member B4	-1.10442	2.15688e-18	1.49672e-17	272.138	390	456	440	160	160	130
ENSG00000107338	SHB	Src homology 2 domain containing adaptor protein B	0.829453	2.20133e-18	1.52613e-17	801.126	667	586	728	969	908	817
ENSG00000143971	ETAA1	Ewing tumor-associated antigen 1	0.632046	2.32277e-18	1.6095e-17	1671.07	1525	1508	1480	1859	1898	1578
ENSG00000101084	C20orf24	chromosome 20 open reading frame 24	-0.916694	2.32839e-18	1.61257e-17	425.242	642	660	619	256	228	285
ENSG00000188554	NBR1	neighbor of BRCA1 gene 1	0.491266	2.40269e-18	1.66317e-17	3850.25	3737	3713	3579	3980	4146	3685
ENSG00000132768	DPH2	DPH2 homolog (S. cerevisiae)	-1.17036	2.50188e-18	1.73095e-17	225.085	331	365	383	113	127	120
ENSG00000109084	TMEM97	transmembrane protein 97	-1.00781	2.5169e-18	1.74045e-17	354.679	538	551	549	197	242	176
ENSG00000119326	CTNNAL1	catenin (cadherin-associated protein), alpha-like 1	0.686842	2.51912e-18	1.74109e-17	2932.75	2593	2689	2456	2788	3098	3611
ENSG00000124067	SLC12A4	solute carrier family 12 (potassium/chloride transporter), member 4	0.509792	2.55821e-18	1.7672e-17	2152.84	1962	2124	2036	2276	2225	2137
ENSG00000067177	PHKA1	phosphorylase kinase, alpha 1 (muscle)	-1.04863	2.62947e-18	1.8155e-17	281.915	436	464	415	171	162	146
ENSG00000178878	APOLD1	apolipoprotein L domain containing 1	1.1041	2.66664e-18	1.84023e-17	241.287	175	166	183	304	293	270
ENSG00000122034	GTF3A	general transcription factor IIIA	-0.673507	2.68994e-18	1.85536e-17	1189.49	1636	1805	1608	851	838	713
ENSG00000128228	SDF2L1	stromal cell-derived factor 2-like 1	-1.58351	2.84534e-18	1.96154e-17	132.198	219	229	241	50	46	73
ENSG00000158042	MRPL17	mitochondrial ribosomal protein L17	-0.810138	2.86507e-18	1.97414e-17	848.421	1190	1332	1211	557	456	598
ENSG00000110011	DNAJC4	DnaJ (Hsp40) homolog, subfamily C, member 4	1.2039	2.93453e-18	2.02097e-17	189.688	127	136	129	239	233	225
ENSG00000141076	CIRH1A	cirrhosis, autosomal recessive 1A (cirhin)	-0.78577	3.02304e-18	2.08086e-17	563.769	801	877	787	380	347	356
ENSG00000108439	PNPO	pyridoxamine 5'-phosphate oxidase	-1.12645	3.08809e-18	2.12455e-17	251.501	387	415	392	126	127	158
ENSG00000108848	LUC7L3	LUC7-like 3 (S. cerevisiae)	0.654663	3.17518e-18	2.18336e-17	1882.14	1642	1751	1643	2011	2261	1776
ENSG00000143924	EML4	echinoderm microtubule associated protein like 4	-0.672953	3.18198e-18	2.18692e-17	1143.99	1578	1659	1616	790	842	679
ENSG00000169230	PRELID1	PRELI domain containing 1	-0.58036	3.25633e-18	2.23689e-17	1684.39	2276	2280	2406	1194	1245	1100
ENSG00000007062	PROM1	prominin 1	3.76528	3.26291e-18	2.24026e-17	25.2951	1	0	4	42	51	36
ENSG00000010404	IDS	iduronate 2-sulfatase	0.725006	3.31687e-18	2.27615e-17	642.701	540	556	571	689	694	720
ENSG00000027697	IFNGR1	interferon gamma receptor 1	0.759741	3.38567e-18	2.32219e-17	1014.97	865	919	810	1188	1210	956
ENSG00000162783	IER5	immediate early response 5	-0.995271	3.42108e-18	2.34529e-17	322.981	504	501	482	166	195	202
ENSG00000145014	TMEM44	transmembrane protein 44	0.594356	3.46153e-18	2.37181e-17	1346.44	1260	1247	1188	1421	1355	1475
ENSG00000170445	HARS	histidyl-tRNA synthetase	-0.843451	3.46807e-18	2.37509e-17	717.496	1060	1073	1049	411	403	528
ENSG00000198951	NAGA	N-acetylgalactosaminidase, alpha-	-0.708565	3.4933e-18	2.39116e-17	681.038	940	1006	971	460	454	440
ENSG00000136383	ALPK3	alpha-kinase 3	0.459501	3.58072e-18	2.44976e-17	3540.43	3504	3492	3278	3576	3595	3586
ENSG00000139182	CLSTN3	calsyntenin 3	0.728183	3.60954e-18	2.46822e-17	847.955	678	720	798	877	928	972
ENSG00000171456	ASXL1	additional sex combs like 1 (Drosophila)	0.448373	3.66119e-18	2.50228e-17	3597.83	3391	3534	3562	3646	3659	3591
ENSG00000165672	PRDX3	peroxiredoxin 3	-0.792147	3.70312e-18	2.52965e-17	1176.77	1635	1904	1617	699	682	872
ENSG00000118777	ABCG2	ATP-binding cassette, sub-family G (WHITE), member 2	-1.41028	4.13361e-18	2.8223e-17	153.895	236	293	248	77	75	65
ENSG00000164603	C7orf60	chromosome 7 open reading frame 60	0.994341	4.50463e-18	3.07407e-17	312.246	240	256	220	382	380	332
ENSG00000139174	PRICKLE1	prickle homolog 1 (Drosophila)	-0.603642	4.86114e-18	3.31569e-17	1181.22	1542	1742	1634	806	824	827
ENSG00000197756	RPL37A	ribosomal protein L37a	0.569868	4.99042e-18	3.40215e-17	9812.93	8894	9711	8621	10645	11085	9064
ENSG00000137877	SPTBN5	spectrin, beta, non-erythrocytic 5	0.530988	5.00624e-18	3.41121e-17	2629.13	2419	2639	2355	2658	2635	2861
ENSG00000152465	NMT2	N-myristoyltransferase 2	0.615103	5.0309e-18	3.42629e-17	4325.22	4042	3837	3883	4860	4903	3982
ENSG00000141376	BCAS3	breast carcinoma amplified sequence 3	0.756572	5.13161e-18	3.49312e-17	583.803	495	528	471	656	664	607
ENSG00000088305	DNMT3B	DNA (cytosine-5-)-methyltransferase 3 beta	-1.04484	5.30321e-18	3.60811e-17	266.748	416	431	396	152	156	146
ENSG00000165175	MID1IP1	MID1 interacting protein 1	-1.23386	5.35432e-18	3.64105e-17	198.386	298	350	317	98	96	113
ENSG00000016864	GLT8D1	glycosyltransferase 8 domain containing 1	0.574848	5.66139e-18	3.84781e-17	1182.61	1075	1127	1071	1225	1276	1214
ENSG00000185862	EVI2B	ecotropic viral integration site 2B	1.68056	5.66407e-18	3.84781e-17	98.3117	54	46	56	141	136	120
ENSG00000083896	YTHDC1	YTH domain containing 1	0.729805	5.73425e-18	3.89353e-17	1352.91	1193	1108	1199	1506	1653	1277
ENSG00000158941	CCAR2	cell cycle and apoptosis regulator 2	-0.59771	5.81203e-18	3.94436e-17	1564.57	2126	2086	2285	1044	1150	1069
ENSG00000167508	MVD	mevalonate (diphospho) decarboxylase	-0.772943	6.14165e-18	4.16596e-17	654.246	945	1044	863	428	407	429
ENSG00000071626	DAZAP1	DAZ associated protein 1	-0.588637	6.26436e-18	4.24508e-17	1927.93	2594	2608	2785	1347	1451	1239
ENSG00000106785	TRIM14	tripartite motif containing 14	-2.12897	6.26457e-18	4.24508e-17	70.6137	128	145	130	30	17	17
ENSG00000177542	SLC25A22	solute carrier family 25 (mitochondrial carrier: glutamate), member 22	-1.3254	6.2987e-18	4.26607e-17	188.569	293	333	309	84	79	115
ENSG00000174032	SLC25A30	solute carrier family 25, member 30	-0.994133	6.63395e-18	4.49088e-17	300.483	443	461	479	180	175	169
ENSG00000113240	CLK4	CDC-like kinase 4	0.805723	6.68238e-18	4.52139e-17	492.89	391	442	401	527	582	539
ENSG00000198056	PRIM1	primase, DNA, polypeptide 1 (49kDa)	-1.32483	6.79273e-18	4.59376e-17	187.121	296	339	293	80	83	113
ENSG00000213741	RPS29	ribosomal protein S29	0.651488	6.88043e-18	4.65074e-17	1148.21	999	1139	940	1186	1230	1268
[truncated: 6,157 more rows]

## Sheet: (B) lncipedia lncRNAs
Lncipedia_ID	log2FoldChange	p-value	adjusted p-value	baseMean	HUVEC.1	HUVEC.2	HUVEC.3	HUVEC.4	HUVEC.5	HUVEC.6
lnc-CR381653.1-3	-2.81102	7.56502e-214	3.23632e-210	3313.13	5561	5433	6761	836	833	835
lnc-TMEM30B-5	5.16599	2.46915e-155	5.2815e-152	439.714	27	23	18	794	878	943
lnc-ACER2-1	2.65481	1.1262e-154	1.60596e-151	702.822	213	201	172	1204	1251	1252
lnc-PLAC1-1	2.14007	1.21712e-145	1.30171e-142	1049.23	399	383	402	1762	1838	1629
lnc-BLCAP-1	2.727	6.25738e-128	5.35382e-125	601.593	169	164	146	1154	1113	932
lnc-CTD-2517M22.14.1-2	-2.52758	9.7866e-106	6.97785e-103	494.957	814	881	894	130	159	153
lnc-FN1-3	1.15402	1.99199e-105	1.21739e-102	7159.36	4693	4632	4279	9970	10310	9889
lnc-ATXN7-8	3.08392	2.16275e-74	1.15653e-71	244.689	58	58	38	457	496	390
lnc-WDR74-1	-1.42897	4.988e-70	2.37096e-67	1175.4	1671	1833	1755	609	713	618
lnc-PLOD2-2	2.32229	3.15303e-64	1.34887e-61	292.667	107	89	99	509	530	455
lnc-ACOT1-2	-1.96934	5.75518e-63	2.23824e-60	397.228	633	669	642	166	184	140
lnc-PGRMC2-1	-2.30662	1.27837e-58	4.55739e-56	276.225	485	489	440	88	114	78
lnc-PHACTR4-2	2.13698	9.86121e-58	3.2451e-55	29134.8	10701	11389	10635	41444	48040	55618
lnc-C11orf35-2	4.14654	1.48841e-55	4.54815e-53	136.1	12	15	13	267	221	301
lnc-DLX2-4	2.09434	4.63425e-50	1.32169e-47	263.694	109	97	97	411	429	467
lnc-RBM42-1	-1.70992	3.01358e-42	8.05757e-40	332.268	506	531	526	177	140	154
lnc-BAG2-2	-1.56284	3.59704e-42	9.05186e-40	392.379	598	639	565	183	228	192
lnc-SAMD14-2	-0.999195	4.51618e-42	1.07335e-39	1266.77	1731	1710	1737	822	905	849
lnc-LCN6-1	1.07582	6.97501e-41	1.57048e-38	1649.21	1039	1170	1040	2259	2134	2433
lnc-MST1P9-2	3.8437	6.62223e-40	1.4165e-37	17612.9	2086	2163	1998	25463	28484	46945
lnc-SEBOX-2	-0.914211	8.92438e-40	1.81802e-37	1722.75	2186	2410	2307	1210	1229	1203
lnc-ARRDC3-1	3.04139	1.33262e-39	2.59133e-37	109.931	19	22	28	188	205	209
lnc-GALNTL2-1	3.91216	1.64158e-39	3.05333e-37	89.7645	8	9	13	180	195	144
lnc-DHCR24-1	-1.78003	1.76708e-39	3.14982e-37	324.317	488	493	561	154	169	120
lnc-KIAA1755-5	-1.50642	4.18555e-39	7.16232e-37	381.154	564	590	577	202	185	215
lnc-AKR1C2-4	-0.938945	5.87752e-39	9.67077e-37	1561.27	2072	2164	2059	1126	1152	988
lnc-PTTG1-1	2.3494	3.70616e-38	5.87221e-36	158.884	60	46	50	300	274	241
lnc-IL6-3	1.19578	2.37404e-37	3.6272e-35	632.706	402	372	401	933	884	874
lnc-C14orf166B-1	0.995971	1.62016e-36	2.39002e-34	1312.63	902	888	893	1911	1826	1607
lnc-PLOD2-1	1.92686	2.6542e-35	3.78489e-33	214.295	81	103	86	351	315	372
lnc-AC106017.1.1-2	2.25191	3.28845e-35	4.53806e-33	196.815	69	80	56	256	371	371
lnc-JAK1-1	2.65935	2.35948e-34	3.15433e-32	113.113	34	28	29	201	227	173
lnc-ALYREF-1	-1.60899	7.56639e-34	9.8088e-32	293.188	435	443	478	147	167	125
lnc-C9orf69-1	-0.901814	2.13748e-33	2.68945e-31	1462.73	1831	2094	1921	1074	1051	985
lnc-FAM43A-11	1.31161	1.82516e-32	2.23087e-30	430.856	259	263	234	660	666	554
lnc-AC021860.1-2	2.47857	5.02816e-32	5.97512e-30	114.246	34	38	31	197	224	175
lnc-FAM3B-1	1.89404	1.39717e-30	1.61543e-28	166.382	71	68	74	273	283	248
lnc-AK1-1	0.845115	2.40902e-30	2.71205e-28	1363.16	937	1021	1026	1753	1830	1766
lnc-TBC1D12-1	-2.84676	4.98271e-30	5.46565e-28	88.4331	142	158	179	19	21	22
lnc-SPEM1-1	3.3681	1.73995e-28	1.86087e-26	66.4516	9	9	14	130	132	112
lnc-SNHG15-1	-1.71106	6.8736e-28	7.17202e-26	187.125	277	317	288	84	84	96
lnc-DLK1-4	0.551637	1.61238e-27	1.64232e-25	9850.06	8352	8279	7858	11853	12459	11455
lnc-GJA10-3	-0.756004	8.17494e-27	8.13311e-25	1416.52	1804	1852	1801	1095	1121	999
lnc-HMOX1-1	-3.52949	4.12635e-26	4.01194e-24	57.6028	110	114	105	9	4	11
lnc-PLA2R1-1	0.979673	8.80288e-26	8.3686e-24	593.238	419	396	406	834	817	755
lnc-KLF6-7	1.5853	1.49926e-25	1.39431e-23	193.752	111	91	92	287	303	300
lnc-BCL7A-1	1.71247	5.00283e-25	4.55364e-23	190.284	95	79	95	324	328	243
lnc-C14orf49-1	-1.43787	8.32075e-25	7.41587e-23	242.287	364	345	378	145	137	114
lnc-FAM72B-1	-1.75537	8.94921e-25	7.81321e-23	155	222	264	250	71	68	74
lnc-MRPS25-1	-0.574635	1.09583e-24	9.37589e-23	4034.28	4861	5137	4806	3336	3382	3174
lnc-WDR77-1	-1.39213	1.18184e-24	9.91358e-23	233.657	363	341	336	132	135	124
lnc-JAG2-1	-1.00075	1.28999e-24	1.06126e-22	601.065	798	854	808	452	397	371
lnc-MLXIP-1	1.49586	3.42688e-24	2.76607e-22	198.707	109	101	106	312	294	292
lnc-RPS25-1	-1.07855	2.13567e-23	1.69192e-21	416.986	563	611	564	249	299	268
lnc-SCN8A-1	1.45676	7.17776e-23	5.58299e-21	225.661	105	125	136	339	374	301
lnc-SPRYD7-1	-1.15683	1.55031e-22	1.18432e-20	356.883	551	472	490	206	239	227
lnc-SERPINC1-1	-0.760483	3.0235e-22	2.26922e-20	1809.52	2319	2492	2174	1298	1308	1486
lnc-ZNF276-1	-2.46215	3.23918e-22	2.38918e-20	77.5613	114	152	140	20	22	27
lnc-TMED5-1	1.36859	3.36641e-22	2.44093e-20	225.84	147	122	115	337	344	316
lnc-U47924.19.1-1	-1.05263	4.41562e-22	3.14834e-20	517.412	713	732	699	364	384	278
lnc-OTUB1-1	-0.902716	1.2044e-21	8.44659e-20	665.038	877	939	844	445	454	512
lnc-TEAD4-1	-1.51075	1.27583e-21	8.80324e-20	197.003	294	283	319	85	106	118
lnc-IL6-2	-1.75306	1.86569e-21	1.26689e-19	128.147	192	217	200	66	57	53
lnc-LMO7-2	-0.904505	1.93954e-21	1.29646e-19	563.208	723	812	719	406	401	388
lnc-KCTD16-1	4.44038	3.26623e-21	2.14968e-19	38.0734	0	4	2	69	91	67
lnc-CAPNS2-1	1.13847	8.67881e-21	5.62545e-19	454.938	297	268	302	675	722	520
lnc-SPNS1-1	-0.8099	1.29699e-20	8.28136e-19	761.783	983	1062	933	562	544	580
lnc-C11orf89-2	4.79541	2.36504e-20	1.48789e-18	34.7939	2	0	1	75	82	53
lnc-S100P-2	-1.50567	3.67523e-20	2.27864e-18	155.161	227	242	237	84	81	79
lnc-ANKRD12-1	-0.729325	1.00645e-19	6.15087e-18	1229.35	1562	1692	1454	871	959	990
lnc-ARC-1	-0.712786	1.40767e-19	8.48172e-18	992.927	1281	1251	1250	729	774	791
lnc-ATP6V1G3-3	0.953572	4.03129e-19	2.39526e-17	604.491	440	386	432	784	939	718
lnc-ZNF114-1	-1.18546	6.02524e-19	3.53096e-17	270.431	353	429	373	154	188	160
lnc-RP11-62N21.1.1-5	1.28329	8.52505e-19	4.9284e-17	216.387	125	143	116	282	328	329
lnc-TFEC-1	-0.856551	1.56898e-18	8.94948e-17	635.647	851	830	832	439	530	411
lnc-SEC14L1-1	1.9239	1.72135e-18	9.68941e-17	1705.97	702	736	685	2238	2489	3550
lnc-AC009336.1-2	0.689846	1.92585e-18	1.06997e-16	906.745	717	727	682	1141	1201	1079
lnc-AC009336.1-5	1.07184	2.07197e-18	1.13639e-16	296.974	201	202	182	418	440	374
lnc-TSN-3	2.96876	1.12583e-17	6.0966e-16	57.6636	10	12	13	94	65	156
lnc-ZCCHC7-2	0.609845	1.39486e-17	7.45904e-16	1363.44	1107	1174	1028	1682	1677	1671
lnc-C5orf39-2	-1.08128	1.6622e-17	8.77888e-16	299.155	391	449	408	188	181	214
lnc-TNR-2	-0.879886	4.965e-17	2.59027e-15	449.392	576	597	613	322	307	334
lnc-EPCAM-1	-1.94541	5.33472e-17	2.74963e-15	91.3033	151	134	162	41	25	45
lnc-TCF24-2	-1.0724	5.43822e-17	2.76961e-15	298.5	423	403	416	181	182	221
lnc-AC016251.1-1	0.881178	6.10111e-17	3.07065e-15	437.004	313	305	322	596	554	580
lnc-ZNF8-4	-1.09881	6.65564e-17	3.31079e-15	256.826	384	374	319	158	177	162
lnc-ANG-1	0.974813	2.07683e-16	1.02123e-14	308.683	201	221	214	405	429	417
lnc-POLR1E-1	-1.81184	2.62578e-16	1.27649e-14	88.1123	144	133	146	38	33	45
lnc-IDS-1	0.562463	4.01265e-16	1.92878e-14	1341.63	1107	1149	1064	1637	1663	1586
lnc-LRIG1-2	1.18818	4.23617e-16	2.01359e-14	231.624	158	151	122	292	380	315
lnc-PUS7L-1	-1.0194	8.31693e-16	3.90987e-14	271.62	375	367	375	188	195	163
lnc-DRD5-10	-1.95049	1.05001e-15	4.88253e-14	71.8451	114	123	116	24	29	34
lnc-AL592284.1-1	-0.617603	1.15709e-15	5.32262e-14	966.544	1231	1186	1172	782	775	769
lnc-MRPS16-1	-1.43718	1.61841e-15	7.3655e-14	132.846	191	220	187	60	77	79
lnc-TMEM30B-1	1.00561	1.7484e-15	7.82392e-14	276.78	201	178	183	377	406	348
lnc-TNFRSF9-1	2.52897	1.75572e-15	7.82392e-14	47.1318	8	14	17	90	87	72
lnc-FGF20-1	1.23845	4.97111e-15	2.19241e-13	195.299	106	109	138	290	307	244
lnc-GTF2F2-2	0.872603	5.7741e-15	2.52057e-13	385.117	285	304	244	500	544	480
lnc-CTPS-1	-1.78707	7.86349e-15	3.39798e-13	79.4465	124	140	117	29	38	39
lnc-KIAA1147-1	1.37159	8.50243e-15	3.63734e-13	163.009	96	104	76	233	293	197
lnc-FSCN2-1	1.51091	1.76007e-14	7.45501e-13	102.795	51	54	56	161	154	152
lnc-MSRB3-2	-1.29931	2.88826e-14	1.21137e-12	135.652	206	201	187	80	82	75
lnc-TEX261-1	-1.08142	3.32019e-14	1.37901e-12	207.391	288	280	297	145	131	128
lnc-ITPR2-1	1.333	3.46225e-14	1.42418e-12	151.502	85	85	91	187	267	212
lnc-ZFAT-1	1.02091	3.83374e-14	1.56197e-12	239.787	143	173	167	318	344	321
lnc-RBFA-1	-1.10909	5.76513e-14	2.32672e-12	194.161	267	269	279	113	126	134
lnc-PDIA4-1	4.34569	7.68614e-14	3.07302e-12	623.378	22	33	18	538	721	2437
lnc-TRH-1	2.90648	8.14897e-14	3.2279e-12	32.8978	7	9	4	74	55	52
lnc-XXbac-B461K10.4.1-1	-0.787707	9.61722e-14	3.77454e-12	568.558	733	813	666	422	384	463
lnc-ITGA11-1	3.80454	1.45717e-13	5.66707e-12	21.9702	3	1	1	51	37	41
lnc-SCYL1-1	0.403999	1.54895e-13	5.96973e-12	213579	183841	193576	186039	234062	266590	242526
lnc-ZNF207-1	0.887986	1.97578e-13	7.54677e-12	288.538	208	216	195	386	399	361
lnc-DLX2-3	2.84734	3.15124e-13	1.19301e-11	33.1913	3	13	5	53	68	61
lnc-GDF7-1	2.63452	3.21762e-13	1.20745e-11	35.9671	14	8	5	68	68	57
lnc-NAT2-1	1.96219	3.25585e-13	1.21118e-11	59.1468	20	31	20	99	107	85
lnc-RP11-809H16.2.1-2	1.96422	4.01632e-13	1.48119e-11	55.9248	23	26	18	89	97	89
lnc-WRNIP1-2	0.785047	4.3284e-13	1.58264e-11	395.937	300	282	307	514	538	480
lnc-NDST3-1	-0.894436	1.24021e-12	4.4963e-11	299.151	379	410	405	197	203	236
lnc-SLC25A30-3	1.65919	1.76413e-12	6.34199e-11	78.0727	31	39	42	101	134	130
lnc-ZNF595-1	-0.850841	2.28141e-12	8.13321e-11	321.487	448	430	393	222	267	210
lnc-RRP36-1	-1.23789	2.37265e-12	8.38859e-11	138.979	188	218	195	69	86	95
lnc-TCTN3-1	-1.3402	2.43072e-12	8.52344e-11	121.321	183	157	195	80	68	59
lnc-BDKRB2-1	0.701143	2.6447e-12	9.19838e-11	469.084	360	359	374	609	604	562
lnc-METTL11A-3	0.632492	2.75346e-12	9.49942e-11	891.405	694	775	673	1213	1111	988
lnc-RP11-181C3.1.1-2	-1.40696	4.60326e-12	1.57542e-10	94.1822	138	151	133	54	51	50
lnc-TRIOBP-1	-0.456489	5.56888e-12	1.89077e-10	3255.66	3819	3974	3757	2842	2628	2897
lnc-LY6G6E.7-1	-0.679648	6.40198e-12	2.15651e-10	617.229	713	851	768	477	460	508
lnc-RASL11B-3	-0.608764	1.01393e-11	3.38875e-10	625.833	770	766	782	500	529	483
lnc-C6orf146-3	0.445316	1.05197e-11	3.48864e-10	1845.04	1651	1581	1556	2137	2284	2078
lnc-CDKN1C-3	0.383505	1.37053e-11	4.51009e-10	3451.29	3141	3046	2992	3975	4044	3910
lnc-AC004223.1-1	-0.800602	1.83548e-11	5.99404e-10	296.686	387	385	385	227	225	207
lnc-NPHP1-1	-1.05811	1.92721e-11	6.2459e-10	174.988	256	240	231	130	99	115
lnc-ATMIN-1	-0.98347	4.25626e-11	1.35883e-09	198.259	280	277	253	145	150	110
lnc-SHPRH-2	1.38963	4.23007e-11	1.35883e-09	105.687	54	60	62	177	178	116
lnc-GPC5-1	-0.961851	5.89085e-11	1.86674e-09	202.938	301	281	243	130	137	151
lnc-GPS2-2	-0.72808	6.58609e-11	2.07171e-09	373.508	454	485	490	268	310	279
lnc-AC135048.13.1-1	0.674838	8.09496e-11	2.52776e-09	521.204	412	445	373	705	677	578
lnc-ZNF131-4	-0.566039	8.55743e-11	2.6528e-09	710.754	856	877	869	576	632	541
lnc-GPS2-1	-0.59988	9.77661e-11	3.00894e-09	592.848	725	758	709	501	501	436
lnc-TRAK1-1	-0.967659	1.0166e-10	3.10643e-09	195.424	248	267	279	135	121	145
lnc-ZNF512-1	-0.548169	1.07505e-10	3.26175e-09	763.057	883	984	913	630	631	629
lnc-NIPA1-1	0.78329	1.09392e-10	3.29562e-09	282.853	216	223	197	372	369	353
lnc-TMEM144-1	-0.582625	1.22322e-10	3.65939e-09	658.171	843	797	781	538	513	555
lnc-MT1X-1	-2.52485	1.33789e-10	3.97464e-09	28.1909	61	48	42	5	9	8
lnc-XRCC5-1	-0.747042	1.53351e-10	4.52439e-09	320.207	395	411	425	245	243	240
lnc-C14orf49-4	-1.38026	1.72587e-10	5.05705e-09	91.4616	129	152	127	46	43	63
lnc-NFAT5-2	-1.05725	1.79833e-10	5.2335e-09	166.576	219	262	212	89	126	113
lnc-KPNA6-1	-0.619058	1.87552e-10	5.42126e-09	538.9	683	704	617	441	412	442
lnc-C11orf54-1	1.24561	2.22759e-10	6.39572e-09	139.887	80	79	92	150	256	199
lnc-SYF2-1	1.06952	2.47091e-10	7.04704e-09	139.986	98	92	85	210	192	179
lnc-FCGR1B-6	2.48593	3.77399e-10	1.06921e-08	33.8474	7	5	15	81	64	35
lnc-NRIP1-1	1.31396	3.81835e-10	1.07466e-08	99.6133	68	65	40	139	161	137
lnc-CELF4-7	-1.73615	4.96955e-10	1.3805e-08	51.8032	71	90	86	23	20	27
lnc-SBF2-2	2.53259	4.95877e-10	1.3805e-08	27.2781	9	7	5	62	51	33
lnc-ACSL6-1	1.18996	6.10091e-10	1.68385e-08	111.944	65	81	61	168	144	165
lnc-TMEM231-1	-0.970004	6.56024e-10	1.79902e-08	161.378	229	218	210	101	114	116
lnc-KIAA0513-2	-1.92085	7.31182e-10	1.99235e-08	43.3318	84	56	73	17	15	20
lnc-PIGC-1	0.925684	7.47434e-10	2.02375e-08	206.975	130	175	131	253	288	289
lnc-EGLN1-1	1.84419	8.33669e-10	2.24304e-08	44.1808	22	15	19	79	72	63
lnc-B3GAT2-3	-0.458079	1.04822e-09	2.80267e-08	1065.94	1268	1289	1227	942	943	856
lnc-C17orf103-1	0.660583	1.07648e-09	2.86036e-08	430.626	323	377	322	570	555	488
lnc-TSEN15-2	2.27623	1.11858e-09	2.95388e-08	29.9783	8	7	13	60	50	45
lnc-CNTRL-1	0.590446	1.17152e-09	3.0747e-08	517.002	421	444	399	597	652	649
lnc-EIF2AK4-2	0.95252	1.19536e-09	3.11813e-08	171.433	121	114	121	222	264	207
lnc-AP000769.1-2	0.48768	1.30869e-09	3.39307e-08	43397.3	42345	36135	32331	50445	57566	46916
lnc-FARSB-1	-1.75331	1.34678e-09	3.47081e-08	48.6018	66	92	75	18	26	21
lnc-CNN3-2	-1.58765	1.61741e-09	4.14328e-08	60.1226	87	109	84	31	37	21
lnc-PMM2-6	-0.36101	2.29775e-09	5.85105e-08	2938.99	3322	3515	3297	2517	2692	2643
lnc-FAM160A1-1	1.51144	2.39183e-09	6.05458e-08	65.2186	33	33	35	117	105	76
lnc-LPPR3.1-1	1.41095	2.9306e-09	7.37478e-08	75.6396	36	45	43	92	140	107
lnc-TFEC-2	-0.613468	2.9578e-09	7.3997e-08	423.039	511	548	511	336	336	347
lnc-VSTM2B-9	-1.51706	3.25391e-09	8.09317e-08	60.6131	91	96	91	25	29	39
lnc-ACTR3B-1	-1.82282	3.31047e-09	8.15798e-08	45.6746	70	69	82	17	13	28
lnc-IL17B-2	0.334311	3.31811e-09	8.15798e-08	5893.92	5262	5548	5173	6425	6809	6831
lnc-ZSCAN10-1	1.05052	3.3688e-09	8.23528e-08	130.113	86	99	73	195	177	166
lnc-PNMA2-1	2.05982	3.6708e-09	8.92254e-08	32.0745	14	12	9	50	55	56
lnc-CLCF1-1	0.679543	4.02605e-09	9.72173e-08	354.903	277	270	287	454	416	464
lnc-FAM40A-2	-0.439934	4.04504e-09	9.72173e-08	1163.39	1337	1428	1343	1028	1053	933
lnc-CPVL-2	1.38966	4.20573e-09	1.00515e-07	74.3363	37	37	49	128	106	97
lnc-MARCKS-1	1.63259	4.31625e-09	1.02583e-07	56.1604	29	30	22	66	89	107
lnc-ITGB2-1	0.611647	4.74109e-09	1.12057e-07	483.562	435	387	350	620	615	552
lnc-FSD1L-1	1.08158	4.76937e-09	1.12106e-07	119.382	77	86	70	167	188	143
lnc-RGS5-1	-0.391743	4.97165e-09	1.16223e-07	2619.21	2881	3330	2909	2271	2360	2283
lnc-SIK1-5	2.70703	5.04668e-09	1.17335e-07	19.0065	3	4	5	33	35	36
lnc-BRP44L-1	1.02639	5.48429e-09	1.26821e-07	130.473	92	75	94	182	177	177
lnc-TIMP3-2	2.4993	5.53839e-09	1.27383e-07	22.1183	6	7	4	35	38	45
lnc-ASAP1-1	-0.88943	5.64474e-09	1.29135e-07	191.019	239	256	267	155	137	115
lnc-LINC00346-1	-1.60534	5.6964e-09	1.29623e-07	51.3779	80	84	76	20	32	23
lnc-KLHL36-2	-2.32586	5.91287e-09	1.33837e-07	27.2124	42	62	39	9	4	11
lnc-ZNF691-1	1.854	6.0793e-09	1.3688e-07	41.4157	19	23	10	62	62	77
lnc-SRBD1-4	2.87595	6.11487e-09	1.3696e-07	17.1557	2	3	4	28	40	28
lnc-PTRH1-1	-1.94958	6.74285e-09	1.50239e-07	35.1177	48	65	61	16	12	13
lnc-RNASET2-1	-2.22159	7.17258e-09	1.58986e-07	27.1497	49	39	52	10	8	8
lnc-SBF2-1	1.97145	7.61555e-09	1.67935e-07	32.9055	11	14	13	58	53	52
lnc-NBPF16-4	-0.814046	8.92142e-09	1.95722e-07	236.677	325	287	314	174	153	194
lnc-TRIM56-1	0.60593	9.61654e-09	2.09896e-07	391.695	329	317	305	473	506	466
lnc-ADAMTS18-3	1.50808	1.06561e-08	2.31404e-07	54.9322	27	28	30	77	96	78
lnc-ENPP1-4	0.483635	1.0928e-08	2.3611e-07	2705.15	2274	2351	2285	3400	3592	2659
lnc-HYI-1	0.850447	1.26759e-08	2.72499e-07	196.319	144	132	151	281	236	255
lnc-DSCAM-1	2.13167	1.32828e-08	2.82706e-07	29.2394	14	7	9	54	57	38
lnc-PJA2-1	0.986323	1.32666e-08	2.82706e-07	128.268	93	89	80	176	168	178
lnc-PLA2G6-1	-0.508999	1.43159e-08	3.03184e-07	652.557	743	803	804	541	571	531
lnc-GMEB2-1	-0.96611	1.44457e-08	3.04427e-07	164.988	214	201	255	125	122	92
lnc-DPYD-2	1.74054	1.48271e-08	3.10933e-07	41.6392	22	19	15	69	76	54
lnc-P2RY2-1	-2.10459	1.6369e-08	3.41593e-07	27.8869	49	51	42	12	8	9
lnc-HOXA13-1	1.10407	1.7693e-08	3.67431e-07	97.6718	62	61	65	138	140	131
lnc-RP11-110I1.12.1-1	-2.06169	1.78198e-08	3.68276e-07	29.8029	61	52	38	10	11	11
lnc-AC108938.5.1-1	1.06634	1.97246e-08	4.05682e-07	105.92	70	73	65	154	154	132
lnc-ZDHHC17-6	-0.698794	2.01763e-08	4.12986e-07	263.978	347	332	324	210	209	194
lnc-CDRT15-2	-1.22351	2.19565e-08	4.47285e-07	81.025	106	126	118	43	50	53
lnc-MAGOH-1	-3.40032	2.37957e-08	4.82456e-07	11.0479	30	22	14	0	1	1
lnc-NT5C-2	-1.24001	2.47891e-08	5.00225e-07	87.1057	119	136	123	60	61	35
lnc-ADSS-1	-0.562372	2.50094e-08	5.02302e-07	496.466	563	638	615	405	437	381
lnc-NOTCH2NL-1	-0.406101	2.6444e-08	5.28633e-07	1357.51	1571	1578	1594	1116	1246	1201
lnc-NBN-1	0.698807	2.85056e-08	5.67195e-07	270.133	205	220	205	348	368	307
lnc-EDC4-1	-0.575455	3.69343e-08	7.31505e-07	468.174	564	593	562	369	360	416
lnc-IFNE-1	-1.16722	3.98596e-08	7.85804e-07	100.539	136	155	138	57	48	81
lnc-RUFY4-1	1.63831	4.25429e-08	8.34857e-07	41.9952	20	23	17	66	72	59
lnc-BTBD19-1	1.15083	4.28145e-08	8.3635e-07	89.2527	65	59	44	121	130	127
lnc-MMRN1-2	-2.22015	4.44414e-08	8.64183e-07	23.3536	40	40	41	5	8	9
lnc-MGAT1-2	0.706016	4.92848e-08	9.54029e-07	287.371	200	220	247	376	385	329
lnc-ZCCHC2-1	1.16561	5.0412e-08	9.71453e-07	85.2538	53	56	50	105	124	133
lnc-C2orf42-3	0.683214	5.418e-08	1.03938e-06	280.935	247	218	195	355	368	336
lnc-C1orf74-1	-0.80641	5.86005e-08	1.11916e-06	188.895	237	268	234	123	153	142
lnc-CDK5RAP3-1	-0.559679	6.09949e-08	1.15972e-06	447.529	544	530	561	345	388	370
lnc-HMBOX1-1	0.379062	9.11241e-08	1.72491e-06	1557.83	1437	1414	1301	1887	1807	1685
lnc-ZDHHC13-3	2.60198	9.38769e-08	1.76919e-06	16.7529	3	5	3	33	22	36
lnc-AP002478.1-1	-0.682032	9.92021e-08	1.86134e-06	265.299	342	342	320	218	224	179
lnc-AEBP2-3	1.12523	1.12408e-07	2.09992e-06	83.6687	51	51	57	115	115	122
lnc-TRIM9-3	1.80421	1.16087e-07	2.15922e-06	34.4629	10	18	16	59	65	43
lnc-SCN1B-1	0.488101	1.46392e-07	2.7111e-06	887.329	721	758	782	1149	1103	915
lnc-NCOA3-3	-2.03691	1.47278e-07	2.71575e-06	26.0726	53	45	34	12	7	9
lnc-COG7-2	0.485479	1.51727e-07	2.78578e-06	734.377	610	635	629	938	914	767
lnc-GATAD1-2	1.3025	1.70863e-07	3.12373e-06	70.1006	42	31	48	125	94	88
lnc-DERA-1	-2.041	2.09037e-07	3.80536e-06	24.3368	42	38	43	6	11	9
lnc-SEC23A-1	-1.03722	2.31188e-07	4.19077e-06	100.983	142	130	146	78	68	54
lnc-TUBA1C-1	-1.80305	2.55611e-07	4.61395e-06	38.8832	51	78	60	11	10	28
lnc-LRIG2-4	-0.839282	2.58277e-07	4.64247e-06	144.682	198	197	176	101	106	108
lnc-TMEM55A-2	-0.569344	2.65723e-07	4.75633e-06	378.494	449	465	473	333	311	285
lnc-RP11-778D12.2.1-4	-2.74443	2.95047e-07	5.25922e-06	13.3456	28	29	18	2	1	4
lnc-ZBTB20-1	0.640802	3.00677e-07	5.33732e-06	260.677	217	201	205	319	334	318
lnc-ZNF366-1	-0.853425	3.19021e-07	5.63956e-06	142.844	192	202	172	91	109	109
lnc-GPR144-3	1.01473	3.53865e-07	6.22977e-06	94.5869	68	59	63	135	126	127
lnc-PLA2G15-1	-0.637145	3.87843e-07	6.79997e-06	274.234	360	363	303	225	222	207
lnc-BSDC1-1	0.84692	4.05656e-07	7.07111e-06	136.373	99	97	101	178	191	168
lnc-N4BP2L2-2	-0.689558	4.06614e-07	7.07111e-06	214.586	277	284	253	161	171	168
lnc-SCRG1-1	1.18159	4.21025e-07	7.29209e-06	80.6025	44	65	40	94	121	129
lnc-TRAF5-5	1.82415	4.23026e-07	7.2972e-06	28.8341	12	12	12	56	40	44
lnc-SOX4-1	1.04531	4.39994e-07	7.55942e-06	94.948	59	72	57	120	122	150
lnc-PPP2R2A-1	2.49986	4.57178e-07	7.82323e-06	15.7046	7	3	1	25	30	30
lnc-AC108938.5.1-2	-1.4274	6.53577e-07	1.11394e-05	46.794	83	68	61	28	28	19
lnc-MFSD6L-1	3.32811	7.04502e-07	1.19598e-05	6.55594	0	0	0	11	14	15
lnc-TMCC1-3	3.31993	7.62601e-07	1.28949e-05	6.53181	0	0	0	14	16	10
lnc-SMTN-1	-0.633473	7.9951e-07	1.34658e-05	291.78	350	346	392	249	245	203
lnc-HMGA1-2	-1.99517	8.1009e-07	1.35905e-05	24.7832	34	53	38	4	10	13
lnc-INHBA-1	2.75056	8.80037e-07	1.47062e-05	12.2553	5	0	1	17	29	23
lnc-BRD1-3	1.0244	9.11141e-07	1.51668e-05	96.4769	80	60	53	116	139	142
lnc-TSC22D2-1	0.776617	1.00819e-06	1.67172e-05	184.657	132	131	152	234	280	201
lnc-HMBS-1	-0.435623	1.04101e-06	1.71947e-05	787.984	858	980	940	671	662	709
lnc-PPIL2-1	-1.54914	1.10802e-06	1.82311e-05	43.945	64	76	64	12	19	34
lnc-OIP5-1	-1.37331	1.20609e-06	1.97688e-05	46.6839	71	71	67	32	25	20
lnc-TGIF2LY-1	-0.474856	1.24163e-06	2.02737e-05	614.039	712	712	765	560	544	464
lnc-GGCT-1	0.402666	1.50539e-06	2.43942e-05	783.231	719	707	642	942	919	863
lnc-KCNS3-1	2.04591	1.50317e-06	2.43942e-05	20.1588	8	6	7	28	34	40
lnc-COLEC10-1	0.895993	1.63452e-06	2.63237e-05	119.775	105	77	73	156	173	149
lnc-GPBP1-1	1.72268	1.63677e-06	2.63237e-05	28.6159	16	11	11	38	52	47
lnc-RHOF-1	0.431705	1.74796e-06	2.80066e-05	791.473	666	677	720	932	1013	834
lnc-ARID2-3	0.654407	1.91384e-06	3.05501e-05	266.935	200	220	214	277	381	341
lnc-PPP2R2A-2	1.78614	2.12341e-06	3.37693e-05	30.1363	5	12	21	45	55	46
lnc-AC007952.2.1-1	2.02403	2.4409e-06	3.86409e-05	21.7884	7	10	6	22	39	49
lnc-EPB41L3-1	1.8339	2.45589e-06	3.86409e-05	23.6869	9	12	8	40	43	33
lnc-RLIM-2	0.372768	2.45683e-06	3.86409e-05	1081.25	1022	946	920	1209	1352	1168
lnc-NECAP2-1	0.935718	2.77071e-06	4.33565e-05	110.952	82	89	61	159	170	119
lnc-GABARAPL1-1	2.64083	2.77693e-06	4.33565e-05	11.2451	2	4	0	17	28	18
lnc-AC099489.1-1	2.68982	2.9228e-06	4.54682e-05	10.3403	0	2	3	18	18	22
lnc-EVX1-5	0.735923	3.13362e-06	4.85711e-05	156.782	118	118	123	191	220	189
lnc-GS1-211B7.1.1-1	-0.675207	3.20908e-06	4.95612e-05	188.426	239	243	230	142	164	136
lnc-TRIP11-1	2.03151	3.30831e-06	5.09099e-05	19.1776	8	7	5	40	25	32
lnc-CLSTN3-1	0.665289	3.41347e-06	5.23399e-05	190.294	159	151	140	243	243	228
lnc-TIGD2-1	-2.45014	3.62493e-06	5.53838e-05	13.2071	28	20	24	3	6	0
lnc-RAD51C-1	1.87026	4.11244e-06	6.26085e-05	21.9747	9	10	7	37	29	42
lnc-AL137145.1-2	-1.20168	4.26686e-06	6.47292e-05	54.6307	80	86	70	38	35	26
lnc-TTC5-1	-2.46111	4.50733e-06	6.81355e-05	12.1057	21	18	27	3	4	1
lnc-SESN3-2	-0.390141	4.54777e-06	6.85048e-05	908.086	1016	1128	1016	782	767	847
lnc-KIAA1755-2	-1.23949	4.80024e-06	7.20541e-05	59.1628	64	92	101	40	40	25
lnc-EXOSC6-3	0.460941	5.05639e-06	7.56336e-05	519.574	445	472	423	591	691	559
lnc-MRPL46.1-1	-0.774509	5.33355e-06	7.95015e-05	140.675	161	205	180	104	101	110
lnc-GPR83-1	-1.56592	5.45947e-06	8.10205e-05	30.204	48	46	47	18	15	11
lnc-NACC1-1	-1.56082	5.47334e-06	8.10205e-05	32.1781	46	52	52	9	19	19
lnc-PHGR1-1	-0.607734	5.98609e-06	8.83051e-05	217.156	271	269	265	176	177	171
lnc-BZW1-1	-0.651385	6.15819e-06	9.05317e-05	205.434	238	272	261	156	185	146
lnc-PRELID2-1	1.14055	6.33244e-06	9.27746e-05	71.334	37	55	42	72	109	121
lnc-SLC39A6-1	1.65049	6.42214e-06	9.37676e-05	26.7767	13	13	11	38	52	37
lnc-PCDH19-1	-2.6011	6.47256e-06	9.41823e-05	11.5252	11	18	35	3	0	3
lnc-NKAIN3-3	-0.286995	6.79583e-06	9.85511e-05	2467.19	2798	2809	2708	2282	2417	2089
lnc-C5orf42-2	-0.708822	6.87326e-06	9.93372e-05	152.855	194	201	188	120	124	109
lnc-HIST4H4-1	0.982559	7.11607e-06	0.0001025	78.0017	55	58	46	116	101	101
lnc-ETV6-1	1.66197	7.32364e-06	0.000105136	26.3036	14	11	11	34	51	40
lnc-EEFSEC-3	-0.517278	7.79723e-06	0.000111031	328.381	412	383	391	290	264	269
lnc-ATXN3-1	0.959816	7.81214e-06	0.000111031	92.3461	57	63	70	143	136	96
lnc-ZIC5-3	-1.2086	7.76452e-06	0.000111031	52.3407	68	79	79	33	24	37
lnc-CCNYL2-1	2.62926	7.93836e-06	0.000112451	10.2729	1	1	3	26	24	8
lnc-ADM-1	1.59899	8.05552e-06	0.000113734	28.0164	14	15	11	41	39	51
lnc-NUDT3-1	-0.395284	8.14493e-06	0.000114619	659.938	769	772	758	570	566	602
lnc-ZNF720-2	-0.418882	9.56694e-06	0.000134188	554.64	654	646	646	448	511	489
lnc-TLR5-1	2.38663	9.6169e-06	0.000134448	11.448	3	3	2	26	20	16
lnc-KIAA1919-4	1.38954	9.99839e-06	0.000139326	35.6564	17	20	21	52	58	50
lnc-ZNF862-1	1.12962	1.0367e-05	0.000143993	56.287	32	33	41	84	83	71
lnc-SYNJ2BP-1	-0.729832	1.04663e-05	0.000144902	239.03	278	345	294	147	161	237
lnc-PSMB9-6	-0.519768	1.05477e-05	0.000145559	421.574	528	488	508	348	417	293
lnc-ANAPC10-1	0.384762	1.07548e-05	0.000147465	848.534	741	745	768	1034	1031	872
lnc-KLF6-6	1.82897	1.07511e-05	0.000147465	20.7402	7	9	9	27	44	31
lnc-PHIP-2	0.705134	1.08273e-05	0.000147984	148.632	121	111	113	194	194	176
lnc-CIAO1-1	-0.935514	1.11568e-05	0.00015152	112.282	145	171	139	108	68	57
lnc-HNRNPR-1	0.40327	1.11393e-05	0.00015152	622.488	538	557	547	700	792	675
lnc-CCT5-4	1.38415	1.13048e-05	0.000153044	37.3549	23	21	17	62	45	60
lnc-CDKN2C-1	-0.872983	1.14449e-05	0.000154451	105.911	127	152	143	70	95	62
lnc-AC005838.1-2	0.784916	1.14992e-05	0.000154697	126.296	97	101	85	183	168	139
lnc-ZNF674-1	1.30612	1.16539e-05	0.000156286	43.7914	19	35	21	71	65	57
lnc-AP1M2-1	-0.824195	1.19548e-05	0.000159821	106.107	133	140	144	76	74	82
lnc-SSTR2-1	-1.03838	1.21148e-05	0.000161456	74.6992	84	116	110	38	51	58
lnc-MYEOV-1	-2.79608	1.23305e-05	0.000163819	7.21321	11	13	18	0	0	2
lnc-LGALSL-2	1.66135	1.26903e-05	0.000168078	24.2434	10	12	11	33	38	44
lnc-TMEM88B-3	-0.592808	1.3028e-05	0.000172018	226.186	283	303	250	184	176	189
lnc-SCP2-1	-2.53928	1.31691e-05	0.000173345	9.33164	19	13	20	2	1	2
lnc-FAM101A-2	-0.500121	1.34269e-05	0.000176198	323.574	388	414	362	264	276	277
lnc-RAD1-1	-1.13341	1.44348e-05	0.000188844	55.6242	69	80	87	31	32	41
lnc-PROC-1	1.59713	1.46287e-05	0.000190797	25.9942	15	12	10	46	41	35
lnc-PITRM1-2	2.03657	1.4929e-05	0.000194122	16.9987	3	4	10	31	36	20
lnc-PTBP1-1	0.980039	1.57167e-05	0.000203745	70.7053	50	48	46	102	89	97
lnc-C3orf37-1	-1.14221	1.62987e-05	0.000210017	55.8424	78	86	74	24	37	43
lnc-ELMOD3-1	0.985476	1.62525e-05	0.000210017	72.9648	41	50	57	103	105	90
lnc-ZFAND2A-1	-1.18785	1.705e-05	0.000219039	49.5721	59	72	82	27	30	33
lnc-SLC16A3-1	0.638931	1.79359e-05	0.000229729	173.567	141	142	132	216	230	201
lnc-FGF20-2	1.42458	1.85131e-05	0.000236415	33.4305	13	19	21	43	50	58
lnc-UQCRFS1-9	0.51719	1.8589e-05	0.000236678	293.463	229	267	243	362	358	336
lnc-JAM2-2	0.776781	2.04736e-05	0.000259899	125.617	104	87	91	160	143	182
lnc-C9orf146-2	1.68366	2.05448e-05	0.000260032	21.7804	9	9	11	34	35	35
lnc-OBFC2A-1	0.701826	2.16945e-05	0.000273773	160.966	136	113	125	221	222	168
lnc-AC114947.1.1-2	0.408365	2.19287e-05	0.000275915	669.364	606	555	600	841	799	693
lnc-TSKU-1	1.36301	2.2102e-05	0.00027728	35.7356	18	24	17	54	64	42
lnc-ROBO3-2	1.29994	2.23933e-05	0.000279296	39.8042	18	24	26	48	60	67
lnc-METTL15-5	-0.704604	2.23449e-05	0.000279296	139.743	182	193	158	111	106	106
lnc-CDKL1-1	-2.1147	2.32286e-05	0.000288872	14.2697	24	18	32	7	2	4
lnc-CHAF1B-2	0.508459	2.36443e-05	0.000293189	334.574	291	265	289	417	436	349
lnc-FAM168A-2	-1.02366	2.56987e-05	0.000317743	71.7082	85	115	97	62	38	42
lnc-C5orf39-1	-0.558905	2.60806e-05	0.000319745	223.282	279	283	255	183	185	182
lnc-IL15RA-1	1.01	2.60095e-05	0.000319745	71.7377	59	46	39	118	96	81
lnc-NFATC3-1	-0.77108	2.60848e-05	0.000319745	129.634	149	161	192	94	113	84
lnc-C14orf38-1	-1.28369	2.65459e-05	0.000324466	40.7188	65	72	43	25	22	23
lnc-LUZP1-1	-0.570005	2.66631e-05	0.00032497	303.023	328	373	409	280	219	243
lnc-ABCC2-1	0.942257	2.75417e-05	0.000334725	76.973	52	66	42	97	106	108
lnc-PLEKHA5-1	1.19942	2.80043e-05	0.000339384	43.6457	25	26	28	66	69	53
lnc-DHX38-5	-1.75044	2.88149e-05	0.00034822	19.0904	31	33	29	8	8	8
lnc-C11orf10-1	0.43433	2.94383e-05	0.000354752	412.003	357	384	333	485	497	465
lnc-CXorf36-1	-0.454981	3.0214e-05	0.000363077	405.941	490	473	477	371	369	305
lnc-SGIP1-1	1.21963	3.08368e-05	0.000369523	43.0721	19	29	29	58	61	67
lnc-HMHB1-3	2.68506	3.1335e-05	0.000374445	6.5568	2	0	0	12	12	14
lnc-UBB-1	-0.322901	3.17597e-05	0.000378297	1336.88	1469	1495	1588	1227	1165	1230
lnc-ZNF207-2	-0.312476	3.18342e-05	0.000378297	1276.19	1475	1423	1436	1088	1182	1203
lnc-GABARAP-1	0.30618	3.28951e-05	0.000389821	2266.25	1951	2112	2144	2652	2702	2303
lnc-LIN54-1	-0.381536	3.39048e-05	0.000399573	702.171	764	878	795	604	601	654
lnc-MRPS7-1	-1.83351	3.38494e-05	0.000399573	18.6979	41	32	20	5	10	7
lnc-RP11-158I9.5.1-2	-0.574811	3.49439e-05	0.000410687	262.632	303	317	344	245	222	176
lnc-CCDC38-2	0.907823	3.59873e-05	0.000421791	75.9464	57	47	56	101	101	102
lnc-HPCAL1-1	-1.50746	3.61213e-05	0.000422205	26.1605	41	37	43	16	11	12
lnc-DPYD-4	0.787582	3.64612e-05	0.000425017	112.627	92	88	72	149	168	121
lnc-AC007401.2.1-1	0.585416	3.71055e-05	0.000431352	224.383	164	181	203	297	265	261
lnc-CCDC23-1	-1.75364	4.03403e-05	0.000467685	18.4115	29	35	26	7	9	7
lnc-ZNHIT1-2	-2.73937	4.13406e-05	0.000477987	5.55763	14	7	12	0	1	0
lnc-AL139008.2-1	-1.85684	4.22409e-05	0.000486856	17.48	27	30	30	2	8	10
lnc-TGIF1-2	-0.592647	4.23353e-05	0.000486856	187.267	229	244	219	150	165	140
lnc-SRPX2-1	0.494783	4.25016e-05	0.000487458	317.719	280	253	274	368	424	345
lnc-FAM172A-2	0.492267	4.30919e-05	0.000492907	308.989	268	259	259	374	405	326
lnc-MCM5-1	-2.73223	4.36685e-05	0.00049817	5.52022	15	11	7	0	1	0
lnc-SMAD2-1	0.486654	4.52037e-05	0.000514313	308.405	273	274	240	355	404	342
lnc-AC009113.1-2	-2.19005	4.57751e-05	0.000519432	11.1054	20	20	19	5	1	3
lnc-WHAMM-2	-0.683557	4.66242e-05	0.000527667	140.142	181	178	172	93	121	113
lnc-SPATA21-2	-0.282047	4.70427e-05	0.000531	1663.17	1894	1923	1781	1461	1531	1587
lnc-SUCLA2-1	-1.68098	4.79605e-05	0.000539934	20.5233	39	36	24	7	9	11
lnc-ANKRD36C-1	-0.576081	5.00159e-05	0.000561596	220.433	272	243	294	168	194	177
lnc-GDAP1L1-1	0.963353	5.06742e-05	0.000567498	64.4524	41	42	49	91	92	79
lnc-LRRC8C-2	-0.708733	5.19724e-05	0.000580517	127.141	146	177	162	95	95	103
lnc-RHBDL1-1	-0.41388	5.55726e-05	0.000619114	494.06	540	587	603	428	414	449
lnc-ADAM20-2	1.51411	5.72402e-05	0.000636035	25.491	18	13	7	38	41	39
lnc-IFFO1-1	2.27621	5.89173e-05	0.000652974	9.78785	2	3	2	11	25	17
lnc-BHLHB9-1	0.42255	6.09592e-05	0.000673859	409.249	377	346	348	498	481	453
lnc-TFB1M-1	-0.944772	6.30055e-05	0.000694684	70.997	92	94	102	60	38	48
lnc-SLC9A11-2	0.818704	6.36863e-05	0.000700386	85.8767	63	66	60	111	111	114
lnc-RP11-863N1.2.1-4	1.69291	6.42651e-05	0.000704939	20.701	11	7	9	35	45	20
lnc-BTNL8-3	0.595292	6.57273e-05	0.000719134	178.09	157	147	130	218	234	204
lnc-TMEM188-1	-1.47687	6.71184e-05	0.000732481	27.1252	47	39	39	20	8	13
lnc-IGFBP7-1	0.279673	7.43552e-05	0.000809393	5961.36	5687	5882	4954	7222	6654	6089
lnc-FES-1	-0.969477	7.54635e-05	0.000819373	68.0302	108	83	87	48	35	55
lnc-BTN1A1-2	0.431163	7.61935e-05	0.000825205	371.281	324	345	300	415	460	428
lnc-MPP7-3	-0.402177	7.79709e-05	0.000842322	454.832	525	529	534	395	434	367
lnc-STAC2-1	0.63218	8.02907e-05	0.000865198	165.163	141	134	121	228	215	172
lnc-AC012652.1.1-1	-0.250176	8.23631e-05	0.0008853	2718.16	2954	3269	2838	2510	2617	2453
lnc-TAF12-1	-0.487344	8.96796e-05	0.000961528	351.552	375	458	426	277	281	333
lnc-PMM2-5	-0.359201	9.42248e-05	0.00100773	1248.54	1398	1470	1435	1174	1252	917
lnc-SNTB2-1	-1.10915	9.595e-05	0.00102363	44.4058	61	62	65	26	35	23
lnc-ATP5SL-1	0.398252	0.000100924	0.00107401	437.804	381	395	381	535	514	472
lnc-RP3-486B10.1.1-1	1.41594	0.000101734	0.00107994	26.0165	12	13	16	45	40	33
lnc-GLG1-1	0.312018	0.000108503	0.00114645	1094.62	936	1072	985	1221	1203	1276
lnc-MLLT1-1	-1.37025	0.000108535	0.00114645	28.3463	42	48	38	16	20	10
lnc-ARID3B-3	-0.929748	0.000112081	0.00117809	66.7177	87	95	88	46	36	56
lnc-SNRPD1-1	-1.96849	0.000111818	0.00117809	14.1095	22	21	29	3	1	10
lnc-SLC9A11-1	0.953337	0.00011393	0.00119459	61.6341	35	54	38	82	84	84
lnc-NPB-2	-1.10242	0.000127753	0.00133299	43.3424	65	52	66	30	26	26
lnc-ZNF467-1	-0.924142	0.000127717	0.00133299	61.6049	80	86	83	48	39	41
lnc-H1FNT-1	2.14705	0.000132963	0.00138062	9.93488	5	2	1	17	24	12
lnc-RHOB-1	1.68214	0.000132681	0.00138062	17.7361	9	7	7	27	21	37
lnc-LRIG2-1	0.722391	0.000133301	0.00138078	107.384	72	91	84	130	151	129
lnc-AL137145.1-5	2.64609	0.00013561	0.0014013	3.94893	0	0	0	5	7	12
lnc-CLEC4M-1	-0.693112	0.000136881	0.00141103	133.102	138	175	192	95	113	101
lnc-ARHGEF9-1	0.669353	0.000139746	0.0014371	138.331	95	121	110	172	202	147
lnc-PMFBP1-4	-1.05528	0.000141209	0.00144867	57.3968	79	63	97	38	26	47
lnc-A2ML1-1	0.49186	0.00014634	0.0014977	292.508	250	278	217	307	368	370
lnc-DISP1-1	-1.0591	0.000147312	0.00150405	45.9726	63	57	72	28	30	31
lnc-MRPL9-1	-0.70713	0.000149624	0.00152403	139.467	164	217	152	107	89	125
lnc-SENP3-1	-0.203029	0.000155289	0.00157425	18129.4	19820	20311	19358	17785	17760	15926
lnc-EFCAB8-1	-0.509064	0.000155291	0.00157425	238.083	263	296	299	186	220	193
lnc-SUMO2-1	-0.791463	0.000157287	0.00159072	93.2518	133	136	96	59	78	70
lnc-AHCY-1	-0.464828	0.000165209	0.0016669	437.413	505	494	556	414	412	296
lnc-LYPLAL1-1	0.694239	0.00016601	0.00167104	130.945	93	106	106	159	204	134
lnc-CCNJ-1	0.254042	0.000167623	0.00168331	1689.33	1536	1687	1502	1846	1919	1846
lnc-BLID-2	-1.034	0.000170114	0.00170433	47.4064	64	64	69	25	33	35
lnc-TMC2-2	-1.92661	0.00018004	0.00179956	11.7153	21	24	15	5	4	3
lnc-C1orf186-3	-0.599584	0.000183631	0.00183118	164.424	187	226	196	114	149	135
lnc-CCNB1IP1-1	0.475164	0.000188721	0.0018732	280989	244464	242906	232332	382521	341990	275374
lnc-SYNCRIP-2	-0.512298	0.00018833	0.0018732	255.262	302	315	304	190	201	249
lnc-TAX1BP3-1	0.79965	0.000192877	0.00191002	81.1338	64	61	55	119	97	100
lnc-KLHL11-1	-0.447262	0.00019351	0.00191186	286.404	324	355	335	244	257	238
lnc-TMEM74-1	2.37145	0.0001948	0.00192017	6.24763	1	1	1	13	8	14
lnc-STX6-1	0.967325	0.000200366	0.00197049	56.1951	37	50	28	74	78	77
lnc-TBL1Y-1	2.30528	0.000203877	0.00200043	7.03326	0	2	2	17	13	9
lnc-CAPN7-1	0.490799	0.000204534	0.00200228	242.796	223	200	195	292	315	261
lnc-FRMD7-1	-1.25678	0.00020685	0.00202033	34.7033	71	47	35	16	22	22
lnc-CCNYL2-2	2.29227	0.000209356	0.00204015	6.85746	2	1	1	11	16	11
lnc-UAP1L1-1	-2.3152	0.000212364	0.00206476	7.30639	11	22	8	1	0	3
lnc-CTTNBP2NL-1	-0.545889	0.000215123	0.00208684	246.417	313	243	340	196	216	198
lnc-CELF6-1	0.328608	0.000218062	0.00211056	703.991	645	614	652	817	771	804
lnc-ZNF765-1	-0.402153	0.000218585	0.00211085	414.283	473	523	452	328	396	365
lnc-ZNF706-1	1.09121	0.00021968	0.00211665	40.8569	24	27	27	64	62	46
lnc-ARRDC3-2	2.10596	0.000233453	0.00224429	8.66461	3	2	2	18	16	12
lnc-RBM4-1	0.373927	0.000234246	0.00224687	447.98	413	411	372	485	543	517
lnc-BCAN-1	-1.96177	0.000242507	0.00232091	11.3858	17	29	13	3	2	6
lnc-FNBP1L-2	1.69916	0.000247634	0.00236468	15.8269	10	5	5	30	30	17
lnc-UQCRFS1-8	0.753828	0.000251722	0.00239836	91.4424	66	68	73	136	114	102
lnc-CYP27B1-1	-1.57396	0.000252716	0.00240248	17.9391	32	26	27	9	11	5
lnc-COL25A1-1	0.929007	0.000254096	0.00241025	76.962	30	69	61	99	121	91
lnc-LIMS3.1-1	0.895988	0.000259294	0.00245411	70.6074	52	38	59	95	114	74
lnc-STIL-2	-1.05246	0.00027029	0.00255254	45.4564	57	69	64	23	26	39
lnc-DDX18-1	0.758734	0.000272696	0.00256959	87.038	72	69	56	103	128	105
lnc-B4GALT7-1	0.808365	0.000276327	0.00259808	74.2357	60	56	48	87	100	103
lnc-OLFML2A-2	1.03566	0.000289367	0.00271472	48.2681	33	32	30	61	90	50
lnc-DPYD-3	1.16265	0.000290682	0.00272109	33.909	24	16	22	48	46	51
lnc-EYS-2	0.916274	0.000294423	0.00275009	55.3836	42	39	35	77	81	65
lnc-PHYHD1-1	-0.605108	0.000298386	0.00278104	138.426	185	156	172	111	116	107
lnc-HSD17B2-2	-0.744169	0.000299587	0.00278616	86.0754	121	108	103	61	67	67
lnc-ZNF487P-1	-1.44611	0.000304884	0.00282927	22.4451	37	28	38	13	6	15
lnc-USP9Y-1	-0.391089	0.000307454	0.00284694	383.62	453	441	441	314	346	352
lnc-PARK7-1	1.62998	0.000311247	0.00287584	16.5402	5	10	7	35	21	23
lnc-CDH3-4	0.257512	0.000313876	0.00289389	1317.16	1244	1299	1137	1434	1503	1443
lnc-PVRL1-1	-2.4442	0.000319198	0.00293334	4.41873	8	8	10	0	0	1
lnc-RPS7-1	-0.744405	0.000319527	0.00293334	88.1321	112	117	111	66	79	55
lnc-IRAK1BP1-1	0.709437	0.000322718	0.00295629	105.553	92	72	80	146	147	109
lnc-STXBP1-2	1.50797	0.000332695	0.00304117	19.1789	11	9	8	37	22	30
lnc-LDHC-1	1.24469	0.00034367	0.0031348	28.0975	15	19	15	36	48	39
lnc-HOXA9-1	-0.343021	0.000344543	0.00313607	857.723	955	988	998	778	883	650
lnc-DYNLL2-1	-0.394357	0.000353546	0.00321119	384.797	428	470	443	348	366	301
lnc-C21orf58-1	-0.999015	0.000355812	0.00322492	48.2075	68	69	62	41	23	32
lnc-RABEP2-1	-1.75788	0.000359019	0.00324711	12.7391	23	19	21	3	6	6
lnc-STX6-2	0.34737	0.000361707	0.00326452	519.371	446	481	473	558	613	605
lnc-HEATR2-3	-0.729281	0.000371892	0.00334937	87.2555	111	112	112	58	71	70
lnc-KLF3-1	2.47759	0.000376488	0.00338364	3.43169	0	0	0	10	7	4
lnc-AC016251.1-8	0.378333	0.000386185	0.00346352	421.053	372	366	383	495	523	437
lnc-ZBTB17-1	0.705237	0.000388096	0.00347338	99.3868	86	68	76	134	112	131
lnc-CD9-1	0.64695	0.000392587	0.00350624	133.678	130	95	93	182	148	169
lnc-RBMX-1	0.674844	0.000400424	0.00356878	104.214	80	91	74	138	140	115
lnc-MAT2B-1	1.61141	0.0004139	0.00368121	17.1162	9	8	6	36	32	14
lnc-AC005838.1-4	0.890811	0.000425822	0.00377939	54.8104	41	35	40	70	76	73
lnc-GOLPH3-1	1.13499	0.000427892	0.0037899	39.345	16	28	29	61	69	38
lnc-ARIH1-1	0.519525	0.000451678	0.00398408	195.138	157	187	147	257	227	219
lnc-RBM22-2	2.39175	0.000451175	0.00398408	4.25239	1	0	0	11	8	6
lnc-KAT7-1	-0.852966	0.000453626	0.00399303	61.4852	82	77	85	51	39	42
lnc-AC105020.1-1	1.66199	0.000456986	0.00401435	14.9096	5	4	10	31	23	18
lnc-SLC25A29-1	0.508004	0.000469711	0.00411767	247.657	209	224	193	351	299	240
lnc-ZNF131-1	-0.476185	0.000492452	0.0043082	242.215	277	296	292	224	223	171
lnc-FBN2-2	-0.4885	0.000496894	0.00433819	227.787	271	262	283	213	203	162
lnc-ARHGAP18-1	0.45682	0.000498259	0.00434124	271.956	241	215	245	352	327	283
lnc-EGFL7-1	0.867468	0.000499481	0.00434305	59.7378	42	46	40	67	78	92
lnc-ZNF174-1	-0.377543	0.000504289	0.00437596	457.595	527	484	573	421	413	380
lnc-UBQLN2-2	0.536877	0.000505975	0.00438171	267.278	243	210	214	321	407	243
lnc-CNTLN-2	-1.92052	0.000514068	0.00443664	9.29162	14	19	15	4	3	2
lnc-TJP2-1	-0.454398	0.000514393	0.00443664	302.843	312	360	401	273	270	236
lnc-AKR1C2-3	-0.632327	0.000516661	0.00444723	122.677	173	154	132	97	88	107
lnc-SNRPD3-2	2.30442	0.000537206	0.00461479	5.0926	2	0	0	13	6	10
lnc-TRIM38-1	-1.03633	0.000553658	0.00474659	40.045	51	62	54	23	22	33
lnc-BACH1-1	1.93316	0.000565057	0.00482498	9.53064	2	2	5	23	11	15
lnc-RP1-239B22.1.1-1	-1.47712	0.000564901	0.00482498	18.9544	27	27	34	13	11	4
lnc-C16orf52-1	-0.296879	0.000572115	0.00486735	709.674	811	775	812	634	661	648
lnc-C17orf72-1	-0.848577	0.000572295	0.00486735	60.0121	79	78	81	50	36	43
lnc-METRNL-1	1.96889	0.0005828	0.00494686	8.85366	5	2	1	12	14	20
lnc-CAPN3-1	0.651436	0.000586305	0.00496676	104.912	94	78	77	130	142	121
lnc-FSIP1-6	1.08747	0.000614576	0.00519596	34.6434	23	22	21	39	58	49
lnc-C17orf58-1	-1.80735	0.000620873	0.00523885	10.9457	19	15	21	2	7	3
lnc-C12orf75-2	0.992907	0.000630276	0.00530772	45.3783	29	29	33	53	83	51
lnc-TMPRSS11E-1	0.452342	0.000631838	0.00531041	229.715	211	201	182	267	269	275
lnc-TEKT3-1	-1.0231	0.000639543	0.00536463	39.2682	57	49	57	27	21	29
lnc-SLC25A19-1	-0.821922	0.000647444	0.00542028	67.4252	111	80	75	45	50	52
lnc-RP11-706O15.1.1-1	-0.434809	0.000681834	0.00569704	266.962	333	311	298	256	224	212
lnc-ARFGEF2-1	-1.82982	0.000705632	0.00587678	11.4189	19	24	15	1	2	9
lnc-GALC-8	-0.813864	0.000706093	0.00587678	62.969	92	84	72	49	50	39
lnc-NAP1L2-1	2.1425	0.000714982	0.00593921	6.36938	3	0	1	7	16	12
lnc-HOXB4-1	0.463924	0.000721229	0.00597949	215.405	192	179	183	244	281	239
lnc-ADI1-2	-1.72594	0.000728375	0.00602706	11.877	20	26	13	6	3	5
lnc-TKT-1	-0.24657	0.000739174	0.00610461	1842.36	2054	2037	2038	1837	1770	1539
lnc-SUSD2-1	-0.671722	0.000747367	0.00616038	92.3239	120	115	114	64	75	77
lnc-TM2D1-2	-1.80139	0.000756275	0.00622182	10.1541	17	14	20	3	3	5
lnc-INADL-2	-0.396484	0.000765898	0.00628889	295.187	349	338	342	257	262	258
lnc-IL31RA-1	-1.96162	0.000780633	0.0063976	31.6065	55	69	42	2	7	19
lnc-C11orf35-1	2.34457	0.000790326	0.00646466	3.10315	0	0	0	3	9	7
lnc-CTU2-3	-1.96405	0.000843291	0.00687203	9.28405	18	21	10	1	0	7
lnc-KB-1448A5.1.1-1	1.66005	0.000843341	0.00687203	12.7038	6	6	4	16	30	16
lnc-SERPINB9-1	1.02667	0.000849571	0.00690963	38.0576	24	30	21	63	53	42
lnc-HTR1B-2	0.591912	0.000863818	0.00701217	124.725	105	108	91	133	162	164
lnc-STK4-1	-0.435884	0.000880128	0.00713104	291.136	322	326	378	260	277	218
lnc-RAB23-3	0.892442	0.000916506	0.00741175	53.0863	37	33	42	62	91	60
lnc-FOXK2-1	1.00673	0.00093288	0.00752993	37.8221	22	22	31	50	55	51
lnc-NAV3-1	-2.21076	0.000953289	0.00768017	4.75378	7	8	12	2	0	0
lnc-SCAND1-1	0.206357	0.000968717	0.00778979	14767.7	14109	14174	13747	16585	17438	14335
lnc-TET1-1	1.51133	0.000982098	0.00788258	14.727	8	8	5	20	23	26
lnc-GUSB-6	0.896504	0.000989095	0.00792387	50.2745	40	36	30	73	54	74
lnc-TBPL2-1	-0.955907	0.00100202	0.00801237	40.3387	57	57	51	25	27	30
lnc-CHAC1-1	1.34761	0.0010095	0.00805718	21.0942	14	11	9	45	27	23
lnc-C11orf10-2	-1.00036	0.00102134	0.00813648	36.2429	54	49	47	23	26	23
lnc-KLF7-1	1.02396	0.00105458	0.00837015	37.0925	30	20	23	59	55	40
lnc-NGFR-1	-1.817	0.00105418	0.00837015	11.5466	21	27	11	0	3	9
lnc-RP11-1070N10.3.1-3	1.02181	0.0010618	0.00841182	34.5238	21	24	23	52	46	45
lnc-CHMP3-1	-0.426951	0.00109456	0.00863932	254.482	292	296	307	207	213	241
lnc-VPS18-1	-0.900904	0.00109448	0.00863932	45.9435	65	59	61	30	29	37
lnc-ZNF83-1	0.790127	0.00109817	0.00865188	59.8124	42	50	41	78	82	73
lnc-FAM133B-1	0.753443	0.00111525	0.00877033	69.5332	45	52	60	96	92	80
lnc-TTR-1	-1.25113	0.00112252	0.00881124	22.2159	32	31	35	10	16	12
lnc-PSMG1-7	-1.48137	0.00113737	0.00891148	15.1687	25	23	23	9	9	4
lnc-RP11-195B21.3.1-2	-0.660089	0.00120228	0.00940286	89.4283	109	117	111	75	61	74
lnc-PDGFB-2	0.855093	0.00120871	0.00943584	56.914	41	31	50	82	63	80
lnc-NAF1-1	-0.758588	0.00122613	0.00953705	66.3125	90	83	84	58	50	41
lnc-SHB-1	1.5017	0.0012241	0.00953705	15.3921	4	12	6	29	19	24
lnc-CHST7-1	-0.599092	0.00129867	0.010083	109.484	139	143	124	86	102	77
lnc-DLK1-8	0.288078	0.00132918	0.0103012	1183.9	1145	1138	987	1328	1509	1145
lnc-SEC22A-2	-1.84401	0.00136825	0.0105848	8.19669	13	12	17	3	1	4
lnc-KIAA0101-1	-0.265956	0.0013971	0.0107885	854.479	910	1029	923	754	823	791
lnc-FAM83A-1	-1.63891	0.00141856	0.0109344	11.2629	22	18	15	4	3	7
lnc-C1orf227-1	-1.19736	0.00142316	0.0109501	25.4723	38	35	38	22	15	8
lnc-AC007952.2-2	1.0382	0.001445	0.0110983	456.652	259	356	276	588	424	879
lnc-ZNF2-1	-0.551898	0.00146323	0.0112181	143.952	168	186	172	93	128	134
lnc-CD46-2	0.675866	0.00151839	0.0116202	83.0994	70	67	58	96	124	94
lnc-ACAP3-1	-0.895386	0.00153005	0.0116469	42.9569	59	60	54	34	27	29
lnc-IRF2BPL-1	1.02132	0.00152572	0.0116469	33.0452	21	23	21	55	42	40
lnc-SPANXA2-2	1.69393	0.00152773	0.0116469	10.9918	4	7	2	24	10	20
lnc-TRMT2B-1	-0.611925	0.00154507	0.0117403	101.174	118	129	129	70	86	87
lnc-AC004381.6.1-1	-0.504512	0.001557	0.01181	154.965	203	169	186	131	131	128
lnc-RPL31-1	0.691252	0.00159661	0.012089	76.8923	69	57	53	98	91	102
lnc-HMGB2-1	-1.10817	0.00160601	0.0121387	28.4759	44	30	47	20	18	15
lnc-MRPL14-2	2.17276	0.00161553	0.0121891	3.59361	1	0	0	5	9	7
lnc-PCBP4-1	-0.46655	0.00169535	0.0127689	197.367	240	237	226	156	154	194
lnc-C4orf38-1	0.8156	0.00170168	0.0127803	54.7891	48	32	40	79	73	63
lnc-DNAJC1-1	0.779371	0.00170285	0.0127803	58.6055	44	50	37	78	85	65
lnc-ADD1-1	-0.548591	0.00171106	0.0128132	128.798	160	154	156	123	98	97
lnc-FAM60A-1	-1.78444	0.00171322	0.0128132	8.62776	22	12	10	4	3	2
lnc-C8orf83-2	0.886843	0.0017394	0.0129863	48.6701	25	45	33	74	69	52
lnc-HEATR2-1	-1.39199	0.00178781	0.0133244	18.1885	26	41	17	5	13	10
lnc-AC016745.1-2	0.275663	0.00187028	0.0139149	727.22	659	713	645	847	855	732
lnc-KLF3-2	2.17482	0.00187827	0.0139501	2.61755	0	0	0	5	6	5
lnc-HSCB-1	0.381443	0.001883	0.013961	275.389	231	248	253	322	325	305
lnc-AP001496.1-1	-0.332411	0.00192374	0.0142384	401.515	439	486	448	385	352	347
lnc-EFEMP1-3	0.336911	0.00192745	0.0142412	376.285	334	357	328	429	461	394
lnc-TRIM44-2	0.725231	0.00193231	0.0142524	74.3306	50	59	61	118	80	86
lnc-RP11-744N12.3.1-1	-0.611466	0.00201076	0.0148056	101.637	121	110	146	81	82	81
lnc-ZNF705A-1	0.823248	0.00201679	0.0148245	50.845	38	38	35	53	75	72
lnc-ABLIM3-1	-1.7832	0.00209203	0.0153511	8.87751	16	9	20	4	0	5
lnc-PDGFB-1	0.89643	0.00214958	0.0157464	45.6376	36	33	27	81	50	52
lnc-GADD45A-3	-2.11653	0.00217829	0.0159294	3.43226	6	6	8	0	1	0
lnc-FAM22E-2	0.553268	0.00219096	0.0159947	111.477	89	98	89	137	141	128
lnc-FAM35A-1	-0.899495	0.00219901	0.0160261	40.7441	57	47	60	25	28	32
lnc-CTU2-1	-1.09343	0.00221854	0.016141	30.549	42	51	37	12	15	30
lnc-RAD1-3	1.16311	0.00223806	0.0162285	23.8549	16	14	13	45	34	24
lnc-RP11-127H5.1.1-1	0.561151	0.00223816	0.0162285	120.178	88	99	109	162	132	144
lnc-ZBTB10-1	0.835053	0.00226939	0.0164272	46.1788	34	30	36	63	57	62
lnc-KCMF1-2	1.16782	0.00231391	0.0167212	22.8786	15	10	16	33	40	26
lnc-MRPL15-1	0.667126	0.002328	0.0167847	79.9103	77	54	57	100	109	92
lnc-KIF3B-1	-0.31871	0.00233056	0.0167847	438.791	480	520	494	420	416	356
lnc-STK32B-1	-2.04943	0.00244547	0.0175827	4.26219	10	5	9	0	0	2
lnc-CDIPT-2	-1.70674	0.00245041	0.0175887	8.94658	9	23	13	4	4	2
lnc-AC022532.1-1	-1.71096	0.00252206	0.0180727	8.15472	14	15	12	2	3	4
lnc-KIAA0930-2	-0.526123	0.00253089	0.0181056	129.517	165	159	146	124	104	95
lnc-OR5P3-1	1.64513	0.00253721	0.0181205	9.18605	3	3	5	17	13	15
lnc-SLTM-2	-0.829965	0.00256757	0.0183068	45.2341	61	58	60	33	37	28
lnc-FAM174B-1	1.15333	0.00258186	0.018378	22.1103	12	15	13	28	30	37
lnc-ANKRD50-1	1.08827	0.00260642	0.018522	28.6707	27	12	15	35	37	49
lnc-WDR4-1	-1.03672	0.00264153	0.0187404	28.4273	36	41	42	23	18	14
lnc-SH3TC1-1	-0.505868	0.0026505	0.0187729	136.035	151	166	173	107	117	118
lnc-GNA13-2	0.61091	0.00266308	0.0188308	100.022	61	90	90	124	118	128
lnc-MRPS6-2	-0.888514	0.0026908	0.0189955	42.3103	46	59	65	27	38	24
lnc-MDGA1-2	-1.10611	0.00270389	0.0190564	24.8564	30	39	37	19	11	16
lnc-DSEL-1	1.03664	0.00271275	0.0190874	27.7762	22	17	15	41	41	34
lnc-C10orf103-2	-0.845054	0.00272873	0.0191683	45.5762	50	64	67	32	39	27
lnc-PRR15L-2	-1.93986	0.00274919	0.0192804	5.70654	9	14	8	0	0	4
lnc-AEBP2-1	0.862023	0.00279046	0.0195378	40.6791	30	30	27	54	60	48
lnc-KLHL31-2	1.34841	0.0029029	0.0202918	15.2004	11	8	5	19	25	25
lnc-C6orf123-1	1.22306	0.00299588	0.0209076	20.8798	7	15	14	32	40	20
lnc-FRG1B-1	0.628626	0.0030232	0.0210639	85.5442	64	80	61	112	118	89
lnc-AGRN-1	0.367003	0.00303334	0.0211002	280.955	251	270	231	347	316	304
lnc-P2RX5-2	-2.04673	0.0031123	0.0216143	3.27012	5	7	7	0	0	1
lnc-AC018816.3.1-2	1.48811	0.00313032	0.0217042	11.4266	7	6	3	16	21	17
lnc-FAM70B-2	1.13529	0.00314637	0.0217802	24.0465	19	15	10	46	27	30
lnc-HEATR1-1	-1.02805	0.00318875	0.022038	28.8839	32	53	36	20	16	20
lnc-FOXL1-3	0.75803	0.0032344	0.0223174	60.6608	40	36	60	72	77	85
lnc-EDN1-1	1.47445	0.00324293	0.0223402	12.1079	5	3	9	19	23	15
lnc-DEFB1-1	-1.89912	0.00325077	0.0223582	5.38517	13	8	8	3	0	1
lnc-ANKRD65-3	1.25951	0.00329407	0.0226197	16.7077	9	9	10	28	22	24
lnc-EIF2C2-1	-0.194861	0.00335525	0.0230028	3170.5	3413	3509	3452	3109	3217	2706
lnc-TPT1-1	-1.4056	0.00336238	0.0230148	12.7661	18	18	23	6	6	7
lnc-AMIGO3-1	1.28706	0.00337585	0.0230701	17.0441	6	12	10	33	19	24
lnc-WASL-1	0.975665	0.00340489	0.0232314	31.4884	18	18	27	40	40	49
lnc-SOCS5-1	1.17264	0.00346859	0.0236016	20.2873	10	10	16	31	33	24
lnc-SEMA4D-2	-1.28786	0.0034741	0.0236016	16.484	29	21	24	12	10	5
lnc-TSC2-1	-1.57531	0.0034757	0.0236016	10.3139	14	17	19	1	4	8
lnc-KIAA0020-1	1.93042	0.00351069	0.0237933	4.59071	2	1	0	8	7	10
lnc-DUOXA1-1	1.35989	0.00351505	0.0237933	16.6139	6	17	3	24	30	22
lnc-CPT2-7	-2.03976	0.00352772	0.0238414	2.42381	5	8	2	0	0	0
lnc-PGAP2-1	-1.35501	0.00360495	0.0243249	13.5532	20	22	20	6	7	8
lnc-RMI1-1	-1.49161	0.00362395	0.0244146	10.9279	19	19	14	7	3	5
lnc-C17orf61-1	-0.270658	0.00367973	0.0247514	1006.78	1098	1220	1060	925	833	1022
lnc-KIAA1147-2	0.931955	0.00379374	0.0254782	34.0647	22	25	23	36	45	57
lnc-RP11-404L6.2.1-1	2.02003	0.00385756	0.0258662	2.29786	0	0	0	5	4	5
lnc-SNX10-2	0.528653	0.00389129	0.0260516	114.887	91	95	101	154	128	133
lnc-NT5C-1	-1.22432	0.00397016	0.026538	18.7903	37	22	24	7	10	15
lnc-SLC35E3-1	-0.893729	0.00401198	0.0267757	34.9248	42	55	44	23	26	24
lnc-TFPI2-1	1.31932	0.00408795	0.0272402	15.6404	12	6	7	23	33	15
lnc-GPAT2-1	-0.381024	0.00411138	0.0273538	230.91	276	272	254	212	218	182
lnc-EMP3-1	1.52156	0.004184	0.0277806	10.4712	7	6	1	17	14	19
lnc-SH3BGRL3-1	-1.80369	0.00418853	0.0277806	5.71082	6	13	11	2	2	1
lnc-CALM2-2	0.887156	0.0042483	0.02809	34.6833	27	23	23	51	44	44
lnc-DHX57-2	0.622943	0.00424757	0.02809	85.0527	66	70	68	113	125	79
lnc-MYL6-1	-0.198791	0.00429307	0.0283422	5869.57	6376	6715	6149	5318	5293	6050
lnc-PLCB4-2	-0.698986	0.004314	0.0284365	70.5281	76	94	99	44	74	45
lnc-ARL16-1	-0.659781	0.00440788	0.0290107	72.9206	84	96	95	72	48	51
lnc-FAM65A-1	1.11595	0.00446538	0.0292541	21.7127	18	11	11	25	39	29
lnc-GLRX3-1	-1.24264	0.00446411	0.0292541	16.6568	32	19	23	7	11	10
lnc-MBL2-2	1.97479	0.00445221	0.0292541	3.10198	0	0	1	6	8	4
lnc-MTX2-1	0.663404	0.00450277	0.0294539	66.7295	60	47	50	93	81	77
lnc-TUFM-1	-1.9806	0.00458005	0.0299137	2.28968	2	6	6	0	0	0
lnc-WNT1-2	0.885126	0.00459865	0.0299894	37.0087	33	24	21	53	40	55
lnc-WDR1-1	0.41887	0.00461317	0.0299926	194.431	160	173	176	228	257	196
lnc-TNFRSF10A-1	-1.03596	0.00460852	0.0299926	24.9833	32	42	31	18	12	18
lnc-CRYBA4-3	1.51772	0.00462297	0.0300108	9.77503	6	4	3	13	22	12
lnc-HYI-2	-1.38146	0.00464171	0.0300748	13.9915	20	32	13	4	6	11
lnc-RASA1-3	0.299766	0.0046469	0.0300748	396.489	382	356	351	450	470	417
lnc-NQO2-1	0.64093	0.00465737	0.030097	72.6293	64	61	48	88	105	79
lnc-BUB1B-1	-1.29445	0.00470943	0.0302591	16.164	18	33	22	5	7	14
lnc-FXR1-1	0.474528	0.0047113	0.0302591	139.091	105	134	117	172	170	153
lnc-SHANK2-1	-1.10842	0.00471606	0.0302591	21.2083	38	29	24	11	13	15
lnc-SOX2-1	-1.19359	0.00472489	0.0302591	17.8191	20	27	31	11	12	8
lnc-CALCOCO2-8	0.697031	0.00471015	0.0302591	58.6196	47	51	38	68	84	71
lnc-STXBP1-1	1.74655	0.00472184	0.0302591	6.24817	1	3	2	13	6	13
lnc-HAAO-1	1.20057	0.00493242	0.0315354	19.7115	11	6	17	38	21	27
lnc-KLHL8-1	-0.995222	0.00493892	0.0315354	27.3646	41	45	28	14	21	19
lnc-ARRB2-1	-1.95337	0.00496531	0.0316126	3.0788	9	6	3	0	1	0
lnc-MANSC4-1	-1.75651	0.0049658	0.0316126	6.51576	12	15	7	1	0	5
lnc-C4orf42-1	-0.360522	0.00499445	0.0317478	257.103	278	319	290	238	217	231
lnc-GPX5-1	-1.82172	0.00503317	0.0319464	5.03943	8	11	8	1	3	0
lnc-CTAGE5-1	0.742119	0.00508109	0.0322028	54.6776	40	45	39	81	80	50
lnc-POU5F1B-3	1.22665	0.00521892	0.0330275	15.8962	8	9	10	19	23	28
lnc-C3orf65-2	0.849348	0.0052728	0.0333191	37.7142	33	25	23	52	57	41
lnc-LRRC8C-1	0.715522	0.0052857	0.0333514	61.3537	56	45	40	61	101	73
lnc-CDYL2-1	0.180551	0.00532306	0.0335376	1679.88	1624	1651	1553	1789	1860	1800
lnc-ATP4A-1	-0.87366	0.0053623	0.0337352	37.4664	55	38	57	20	31	28
lnc-FGFR1OP-2	-1.93782	0.00541289	0.0340034	3.22747	9	9	1	1	0	0
lnc-VPRBP-1	-1.18715	0.00545599	0.034224	19.5765	27	36	23	5	11	18
lnc-RP11-80A15.1.1-1	0.489875	0.00546844	0.0342518	125.409	104	114	101	142	174	133
lnc-AKTIP-1	0.733201	0.00550288	0.0344172	49.6841	40	35	38	66	70	55
lnc-KLHL25-1	-1.6002	0.00553258	0.0345524	8.4974	23	7	12	5	2	3
lnc-FBLN7-1	0.701737	0.00555597	0.0346479	59.7133	42	53	43	93	64	70
lnc-PITRM1-5	1.09473	0.00558586	0.0347835	20.4903	13	10	15	26	28	33
lnc-MAGEA8-2	0.47588	0.00560736	0.0348667	145.686	126	110	136	151	201	167
lnc-SRCAP-1	-0.509716	0.00561643	0.0348724	120.983	150	153	134	106	83	114
lnc-SNURF-1	0.200503	0.00570291	0.0353404	1901.62	1900	1768	1756	2001	2290	1924
lnc-MDH1B-2	0.544623	0.00570833	0.0353404	96.711	89	75	76	123	107	121
lnc-LAMA5-1	-1.19393	0.00572129	0.0353695	16.1705	21	25	25	10	10	8
lnc-RBM17-1	-0.954319	0.0057349	0.0354024	27.7305	42	37	35	20	22	14
lnc-APBA1-1	0.506119	0.00575605	0.0354818	116.466	88	110	96	153	128	137
lnc-GPR144-2	0.765944	0.00579505	0.035646	49.6815	41	28	42	58	80	55
lnc-SNURF-2	-0.344461	0.00579934	0.035646	424.809	452	545	462	324	372	444
lnc-KLF9-2	1.92478	0.00581426	0.0356864	2.13498	0	0	0	6	3	4
lnc-CCDC148-1	-1.92278	0.00586696	0.0359583	2.12757	5	3	5	0	0	0
lnc-KATNAL1-3	-1.49058	0.00595347	0.0363842	8.98172	13	15	15	5	4	3
lnc-ZSWIM2-3	0.968041	0.00595186	0.0363842	28.4665	16	17	24	29	48	40
lnc-PAICS-1	1.00053	0.00599338	0.0365758	24.8295	16	20	13	40	34	29
lnc-CHADL-1	0.961889	0.00602433	0.0366601	33.5484	27	31	10	38	58	42
lnc-MBP-2	-0.597005	0.0060189	0.0366601	75.8173	103	89	89	57	62	64
lnc-SORBS2-2	1.91126	0.00614511	0.037342	2.14552	0	0	0	5	2	6
lnc-KIAA1755-4	1.2404	0.00615971	0.0373777	93.8854	67	54	37	78	113	223
lnc-AC008103.1-1	1.9087	0.00617263	0.0374026	3.14417	0	0	1	2	4	12
lnc-PIK3CG-2	-0.479514	0.00618131	0.0374026	122.69	134	157	148	107	109	96
lnc-C15orf42-1	-1.7281	0.00621616	0.0375604	5.40229	8	9	11	2	1	2
lnc-TGIF1-1	0.696411	0.00628369	0.0379148	54.7816	43	49	35	68	65	75
lnc-SGSM3-1	-0.622338	0.00635543	0.0382937	72.4946	88	101	82	46	62	65
lnc-HNRNPU-1	-0.178066	0.0063823	0.0383344	2201.2	2365	2369	2427	2019	2225	2062
lnc-IL2RA-3	1.90215	0.0063822	0.0383344	2.11546	0	0	0	5	6	2
lnc-RPL13-1	-0.951051	0.00638907	0.0383344	26.8202	34	38	38	19	15	20
lnc-AL137145.1-1	1.36701	0.00640606	0.0383825	11.8908	4	9	5	17	25	13
lnc-COPG2-1	1.35572	0.00642211	0.0384249	11.7565	6	9	3	17	19	18
lnc-ZNF124-1	0.554961	0.00643877	0.0384707	98.7859	83	77	84	117	148	96
lnc-PRRT3-1	0.85581	0.00650371	0.0388046	36.431	35	26	17	49	48	48
lnc-ING5-1	-0.781504	0.00665152	0.0396312	41.6643	63	50	50	28	30	34
lnc-ANKRD18B-1	-1.4284	0.00670198	0.0398763	11.9088	16	17	23	4	12	1
lnc-POLR1E-3	-0.385453	0.00671766	0.0399141	212.446	241	236	261	195	205	162
lnc-FSIP1-2	0.289358	0.00675267	0.0400665	412.158	398	385	354	496	464	425
lnc-NRIP2-5	1.81563	0.00694846	0.0411711	4.39096	0	3	0	10	10	4
lnc-RP11-480I12.4.1-1	1.34886	0.00698436	0.0413265	12.4067	10	5	4	26	19	12
lnc-AC217773.1-1	1.02468	0.00703048	0.041542	24.1909	15	21	11	24	36	41
lnc-C1QTNF9-3	-1.62217	0.00714549	0.0420632	6.37103	9	12	11	2	2	3
lnc-GBP5-2	0.459206	0.00713643	0.0420632	125.104	107	108	107	144	151	148
lnc-EME1-1	-1.57161	0.00714818	0.0420632	8.46181	12	22	8	2	1	7
lnc-CKB-1	0.772977	0.00719598	0.0422863	43.0072	34	37	25	49	54	64
lnc-POLE-1	0.244032	0.00725653	0.0425836	663.277	599	644	618	753	783	662
lnc-TRPV2-1	0.160283	0.00730527	0.0427523	6609.89	6070	6675	6388	6767	7382	7150
lnc-PIWIL4-4	-1.87009	0.00730377	0.0427523	2.94161	2	8	7	1	0	0
lnc-PDK3-1	0.338927	0.00735084	0.0429131	266.067	263	241	216	316	302	290
lnc-S1PR1-1	0.698368	0.0073528	0.0429131	55.3627	46	40	42	80	79	52
lnc-AC012652.1.1-3	-1.5133	0.00736583	0.0429306	8.63466	13	19	10	6	1	4
lnc-AC003682.1-1	0.363951	0.00740295	0.0430593	258.918	261	233	200	262	326	303
lnc-CD180-1	-1.75205	0.00740805	0.0430593	4.89338	5	13	8	2	0	2
lnc-C1orf138-1	-0.488791	0.00747873	0.0434111	127.882	141	140	177	99	125	100
lnc-PLEKHA3-1	-0.243781	0.00752173	0.0436016	622.621	679	735	657	605	560	574
lnc-OSBP2-2	0.149865	0.00753638	0.0436274	5531.21	5379	5299	5390	5929	6206	5634
lnc-PKD1-1	-0.530885	0.0076181	0.0440409	142.854	158	211	151	102	96	156
lnc-C17orf75-3	0.856789	0.00769639	0.0444334	33.8711	21	20	31	45	51	39
lnc-CLGN-2	0.348378	0.00772825	0.0445241	261.468	247	243	215	270	341	285
lnc-SFTPD-2	-0.406215	0.00773291	0.0445241	184.322	219	191	234	148	173	162
lnc-DYRK2-3	-0.412249	0.00779785	0.0448376	169.646	211	195	189	157	162	125
lnc-SUMF1-1	1.15582	0.00781305	0.0448647	16.3528	12	8	9	29	23	19
lnc-DCAF8L1-2	-1.14269	0.00791476	0.0453879	16.7828	28	24	21	8	14	8
lnc-AC108463.1-3	0.177323	0.0079627	0.0455982	1583.78	1558	1554	1446	1710	1790	1634
lnc-PLGLB2-1	0.245671	0.00797277	0.0455982	1001.3	1006	879	922	1142	1228	952
lnc-INS-IGF2-1	0.698089	0.00800313	0.0457108	52.3184	50	36	35	74	64	61
lnc-CEP120-1	0.353606	0.0080203	0.0457478	241.119	238	197	213	265	297	265
lnc-RNF135-1	0.733355	0.00810437	0.0461658	48.4112	49	29	32	59	63	64
lnc-MTR-2	1.22246	0.00811704	0.0461765	14.2334	12	5	7	20	22	21
lnc-TMEM116-2	-0.402086	0.00813621	0.0461926	180.46	197	230	204	138	177	159
lnc-CRIPT-1	1.01359	0.00815227	0.0461926	22.5268	19	16	9	28	35	31
lnc-LASP1-1	0.834948	0.00814516	0.0461926	33.8873	26	22	25	52	40	42
lnc-SNX27-1	-1.26163	0.00820382	0.0464232	12.918	14	22	22	6	7	8
lnc-GAN-1	-0.219	0.0082214	0.0464612	761.433	822	849	840	727	738	683
lnc-AC073343.1-2	-0.444818	0.0082854	0.0467611	128.758	155	154	147	107	113	112
lnc-CHSY1-1	1.14002	0.00835732	0.0471049	17.9115	13	8	11	25	17	35
lnc-COX19-2	-0.916034	0.00847896	0.0477276	27.806	29	42	42	20	17	20
lnc-ECHDC1-1	-1.08319	0.00849889	0.047777	18.9277	29	31	21	14	8	13
lnc-RCL1-1	-0.886631	0.00857744	0.0480292	30.1405	40	50	32	17	25	21
lnc-MRPS27-1	0.842211	0.00855733	0.0480292	34.484	17	29	28	46	52	39
lnc-RP11-93B14.6.1-4	1.80074	0.00856984	0.0480292	3.45325	0	1	1	8	4	7
lnc-TSNAX-1	0.922141	0.00859172	0.0480462	26.8084	17	17	21	39	41	29
lnc-TTF2-1	-1.64161	0.00872776	0.0487433	5.86635	13	9	8	0	3	3
lnc-TRIM26-2	-0.240319	0.00874111	0.0487542	650.985	774	689	699	628	629	565
lnc-CA7-2	-0.487966	0.00879328	0.0489813	122.957	136	174	132	105	122	85
lnc-FARP1-2	-0.723718	0.00886473	0.0493151	51.988	84	53	63	49	33	36
lnc-APC-6	-0.449913	0.00889923	0.0494428	131.404	140	169	157	122	108	108
lnc-ZFP14-1	-0.630697	0.00897704	0.0497459	64.3644	64	92	85	49	56	48
lnc-NLRP3-1	-0.680375	0.00897058	0.0497459	52.9238	71	60	70	37	50	36
lnc-HIST2H2AA3-1	0.376516	0.0090231	0.0499364	189.631	181	159	165	224	227	204
lnc-MST1P9-1	1.72391	0.00909708	0.0502227	4.90497	2	0	2	15	8	3
lnc-UBXN4-2	1.33404	0.00909832	0.0502227	10.4629	5	6	5	19	16	13
lnc-ZNF8-2	-0.334359	0.0091183	0.0502682	272.175	318	296	317	231	280	224
lnc-RP11-298P3.4.1-1	0.546644	0.00933482	0.0513956	93.0749	83	85	63	100	104	134
lnc-RASA1-7	0.76069	0.00946395	0.0520396	43.7009	37	32	29	49	76	45
lnc-UNC5CL-1	1.5788	0.0095248	0.0523069	6.20853	2	2	3	7	14	10
lnc-SNAPIN-1	-1.23642	0.00962416	0.0527848	14.5338	14	28	23	3	10	11
lnc-C1QTNF8-4	-0.465064	0.00965651	0.0528299	134.529	133	173	173	98	127	119
lnc-USP25-1	0.344035	0.00965708	0.0528299	235.182	212	198	224	257	285	262
lnc-KLHL18-1	-0.590953	0.00969616	0.0529759	71.0117	101	81	81	61	63	48
lnc-CAST-2	0.688947	0.00976235	0.0532696	50.4108	38	43	36	73	53	65
lnc-AKTIP-2	1.3835	0.00977782	0.053286	10.2741	8	6	1	20	16	12
lnc-DPM1-1	-1.32303	0.00986794	0.0537087	11.1078	18	16	17	10	4	3
lnc-POLE3-1	1.53961	0.00994712	0.0540709	6.67869	2	4	2	10	15	8
lnc-ERGIC1-2	1.53904	0.0100677	0.0546351	6.73762	1	3	4	10	9	14
lnc-MIA3-1	-0.786049	0.0100765	0.0546351	35.8975	45	55	41	25	27	27
lnc-C4orf34-2	-0.697577	0.0101176	0.0547888	49.4185	68	62	59	38	48	28
lnc-RANBP9-1	-1.35648	0.0101805	0.0550596	9.45992	15	16	13	4	5	5
lnc-TPCN2-5	1.79296	0.0102588	0.0554131	2.79425	1	0	0	10	2	4
lnc-SPG11-1	0.413208	0.0102887	0.0555043	157.933	128	137	149	166	208	178
lnc-ATL3-1	-0.19806	0.0104567	0.0563398	1273.74	1356	1348	1465	1221	1262	1139
lnc-KDM5A-1	0.355437	0.0106452	0.0572831	230.837	188	220	212	259	301	233
lnc-SCAF8-1	1.60547	0.0107044	0.0575294	5.69861	3	2	1	5	15	9
lnc-TP53I13-1	-0.64929	0.0107191	0.057536	60.3688	57	82	88	42	49	51
lnc-RNF24-1	0.590817	0.0107671	0.0576492	70.6732	55	68	49	95	95	71
lnc-MRPL48-1	-0.889298	0.0107619	0.0576492	26.9802	41	33	35	18	16	22
lnc-XRCC6-1	-1.61201	0.0107821	0.0576574	5.87572	10	12	8	0	1	5
lnc-C16orf45-1	-1.03248	0.0108127	0.0577489	19.4619	25	30	27	14	8	15
lnc-HNF1B-3	-0.786552	0.0108695	0.0579796	35.4028	51	45	43	24	32	22
lnc-AC021860.1-1	1.77565	0.0109669	0.0583536	2.62398	1	0	0	6	4	5
lnc-PLGLB2-2	-0.400208	0.0109632	0.0583536	167.94	198	181	207	165	143	133
lnc-PRKRIR-1	-0.618936	0.0110404	0.0586719	68.616	95	99	63	65	54	45
lnc-ACOT12-1	-0.487321	0.0111463	0.0591609	103.156	136	114	120	96	80	85
lnc-CCT7-2	-0.9429	0.0112515	0.0596456	26.8412	49	23	38	14	18	22
lnc-SUPT6H-2	-1.38006	0.0112908	0.0597795	9.80421	15	17	14	1	4	9
lnc-CEP120-2	0.677323	0.0113102	0.0598086	49.6701	48	37	31	60	66	62
lnc-SETDB1-1	-1.04353	0.0113371	0.0598765	21.2263	31	36	23	8	10	22
lnc-PQLC1-1	-0.791664	0.0113734	0.0599945	36.5033	40	44	59	22	30	28
lnc-C3orf26-1	-1.41382	0.0116044	0.0611372	7.98156	13	15	10	3	4	4
lnc-TSPYL2-1	-0.575675	0.0116439	0.0612703	80.4602	97	113	87	46	75	75
lnc-LRRC30-4	0.748688	0.0117334	0.0616653	40.0374	29	27	34	55	60	40
lnc-DLK1-6	0.211846	0.0117935	0.061905	977.64	986	912	879	981	1103	1119
lnc-MINA-3	1.73282	0.0122055	0.0639891	2.15316	0	0	0	0	3	10
lnc-TTC21B-1	1.2413	0.0122355	0.0640678	11.6244	9	4	6	20	16	16
lnc-AP3B1-2	-0.613907	0.0122841	0.0642435	58.1478	76	77	64	46	43	50
lnc-MON2-1	-0.788266	0.0123678	0.0646024	35.8727	47	49	45	20	37	22
lnc-NAA50-2	-0.957779	0.0123856	0.0646167	24.5269	40	23	38	21	18	10
lnc-GAS2-2	1.43762	0.0127231	0.0662965	7.55297	3	2	5	16	9	11
lnc-HIST1H3F-1	-1.27755	0.0128303	0.0666924	14.7716	19	23	25	3	2	18
lnc-TAS2R42-1	-0.591543	0.0128265	0.0666924	64.1799	81	88	69	46	50	59
lnc-SLC35A1-1	-0.715054	0.0129177	0.0670655	43.4066	51	64	52	41	33	25
lnc-STRBP-1	-0.395163	0.0130624	0.0677345	169.962	183	212	198	132	179	137
lnc-LONP2-1	0.48187	0.0131395	0.068052	97.2011	84	91	73	107	125	115
lnc-CEMP1-4	-1.44221	0.0133193	0.0688994	7.65215	13	16	8	1	3	6
lnc-OSBPL6-2	0.267697	0.013636	0.070283	440.858	371	425	429	463	540	469
lnc-SASS6-1	-1.00886	0.0136268	0.070283	18.1179	26	25	25	11	14	10
lnc-SHF-2	0.912244	0.0136035	0.070283	24.8638	20	11	20	37	37	27
lnc-TLN2-1	1.38956	0.0137389	0.0706574	7.86487	3	4	4	16	10	11
lnc-WDR73-3	0.744505	0.0137417	0.0706574	38.569	30	31	26	62	47	40
lnc-CTC1-1	1.11203	0.0138005	0.0708746	14.4286	8	9	9	21	17	24
lnc-SMARCA5-2	1.34188	0.0138397	0.0709907	8.83229	3	4	6	16	15	10
lnc-POLR1E-2	-1.01694	0.0138917	0.0711723	18.2794	26	30	21	10	10	15
lnc-RP11-62N21.1.1-4	1.60579	0.0141099	0.0722038	5.17761	2	3	0	8	16	3
lnc-AL137145.1-6	1.71447	0.0141858	0.0724553	2.59844	0	0	1	4	9	2
lnc-QKI-1	1.38556	0.014193	0.0724553	7.84202	2	5	4	13	14	10
lnc-IL18BP-1	-0.871139	0.014329	0.0730627	39.8749	64	60	37	20	15	48
lnc-MAFB-1	-1.61102	0.0147611	0.0751761	4.40244	9	8	6	3	0	1
lnc-KAT2B-2	1.65601	0.0148024	0.075297	3.90706	0	3	0	4	10	7
lnc-PHIP-1	1.6765	0.0149169	0.0757893	3.10956	0	1	1	6	6	5
lnc-RP11-890B15.2.1-1	0.387346	0.0150008	0.076125	165.913	138	160	142	220	185	170
lnc-RPGR-1	-1.64114	0.01502	0.0761323	3.76699	6	6	8	0	1	2
lnc-AL353698.1-2	0.963864	0.0150452	0.0761699	20.1565	14	10	16	24	28	31
lnc-KAT2B-3	1.45255	0.0151479	0.0765988	7.03844	5	3	1	6	12	16
lnc-VEZF1-1	-0.203893	0.0153682	0.077621	737.939	808	812	802	674	746	674
lnc-RP11-664D7.4.1-3	1.69261	0.0154588	0.0779868	2.44577	0	1	0	4	6	4
lnc-URB1-1	-1.34513	0.0154802	0.0780027	9.00042	16	12	14	8	1	4
lnc-LSMD1-1	0.53699	0.0155319	0.0781709	76.152	64	54	71	100	85	91
lnc-ZNF85-2	-0.771815	0.0156176	0.0784737	34.7397	49	45	42	18	35	24
lnc-COQ7-2	-1.05241	0.0156287	0.0784737	15.5316	20	22	24	9	10	10
lnc-CREB3L1-1	-1.14948	0.0158999	0.0797109	13.2648	17	18	23	4	8	11
lnc-TMEM105-3	0.305975	0.0159124	0.0797109	308.801	266	302	278	388	362	294
lnc-PDGFD-5	-1.62923	0.0161082	0.0805977	3.7404	10	5	5	1	2	0
lnc-KIDINS220-1	0.899026	0.0161368	0.0806462	22.2352	17	15	14	28	32	30
lnc-CHAF1B-3	0.28624	0.0162564	0.081149	320.733	280	330	276	380	365	332
lnc-PAM16-1	-1.31109	0.016464	0.0820896	8.67567	12	11	17	5	5	3
lnc-DBT-1	-0.720646	0.0165592	0.0822892	39.6332	62	51	40	36	29	25
lnc-SF3B3-1	-0.716752	0.0165484	0.0822892	39.5206	53	47	52	36	33	21
lnc-SHCBP1-1	-0.669175	0.0165617	0.0822892	57.0225	60	74	82	60	47	26
lnc-CD109-3	0.762171	0.0165869	0.0823185	32.749	22	26	25	46	37	44
lnc-GPBP1L1-1	-0.836347	0.0168208	0.0833828	28.1169	30	40	42	26	19	15
lnc-GATA3-1	1.02853	0.0171043	0.0846903	17.2712	13	13	7	28	29	16
lnc-TSSK2-2	-0.643646	0.01723	0.0851052	47.5595	54	65	60	32	38	42
lnc-ANO10-1	-1.37041	0.0172594	0.0851052	7.17456	13	11	10	3	4	3
lnc-SP140-4	-1.57476	0.0172677	0.0851052	4.25043	8	6	8	0	2	2
lnc-TENC1-1	-0.801003	0.0172567	0.0851052	30.8689	43	45	34	17	20	30
lnc-TMEM75-1	1.49178	0.0172986	0.0851595	6.051	4	0	3	5	14	11
lnc-COL6A3-5	-0.633816	0.0173292	0.0852117	52.4153	82	62	53	39	39	46
lnc-VMO1-1	-0.705824	0.0174533	0.0854984	38.8673	47	49	53	27	37	25
lnc-CYB5D2-2	1.53239	0.0174674	0.0854984	4.74983	1	1	3	8	9	7
lnc-HPRT1-1	1.33116	0.0174545	0.0854984	8.19746	6	3	3	16	9	13
lnc-KDM5D-4	1.34888	0.0174271	0.0854984	7.7029	4	2	5	10	13	13
lnc-CTC-236F12.4.1-1	1.61552	0.0175231	0.0856732	3.75922	0	3	0	5	7	8
lnc-FSHB-3	1.10038	0.017586	0.0858823	14.3687	6	12	8	27	21	14
lnc-ZNF582-2	1.09903	0.0176738	0.0862129	14.8975	6	14	7	28	15	21
lnc-NEK3-1	-0.412169	0.0177316	0.086378	128.101	151	168	131	104	123	108
lnc-PRR15L-5	-1.22116	0.0177481	0.086378	10.4649	13	17	17	3	6	8
lnc-HNRPLL-1	1.42821	0.0177843	0.0864561	6.21941	4	2	2	12	9	9
lnc-NAV1-1	-0.302862	0.0181389	0.0880799	278.677	285	334	325	277	252	232
lnc-MRPL40-1	-1.52571	0.0182295	0.0884191	4.74798	6	8	10	3	1	1
lnc-RNF151-1	1.10716	0.0182926	0.088625	13.4249	8	5	11	21	21	16
lnc-HEY1-1	-1.26112	0.0184588	0.0893287	9.65686	12	17	15	5	2	8
lnc-BHMT2-1	-0.154293	0.0185436	0.0896378	1736.29	1917	1924	1769	1641	1754	1623
lnc-ZNF382-2	0.467996	0.018565	0.0896402	90.97	73	81	79	107	104	112
lnc-MRPL3-1	-0.591406	0.0187199	0.0900326	55.9682	64	65	78	43	44	48
lnc-TBC1D29-1	-0.2093	0.0186703	0.0900326	631.026	680	739	657	585	603	598
lnc-ZNF643-1	-0.707213	0.018725	0.0900326	37.2594	49	48	46	23	29	33
lnc-SCN5A-1	0.955837	0.0187305	0.0900326	19.6003	10	13	16	22	36	23
lnc-FEZF2-1	-1.18171	0.0187689	0.0901161	11.2909	16	13	21	4	9	6
lnc-OR4F16-6	0.852997	0.0189571	0.0909177	26.3643	22	21	13	32	28	45
lnc-COG3-1	-1.36335	0.0190326	0.0911773	7.21312	11	8	15	2	4	4
lnc-GAMT-2	-1.45868	0.0190727	0.0912671	5.85762	8	15	6	2	1	4
lnc-SUFU-1	-0.771392	0.0192923	0.0922149	31.7255	42	38	44	16	26	28
lnc-PSMG1-6	-1.47914	0.0193159	0.0922248	5.2045	7	12	7	1	3	2
lnc-NSFL1C-1	-0.292023	0.0193731	0.092395	265.533	297	288	311	235	250	243
lnc-HRCT1-3	1.20283	0.0195401	0.0930876	10.2739	7	5	5	15	20	11
lnc-PLEKHO1-1	0.301896	0.0197135	0.093809	271.539	258	276	212	286	312	318
lnc-WDFY2-1	-1.10166	0.0197978	0.0941055	13.4154	12	22	24	9	8	7
lnc-AC006435.1-2	0.631011	0.0199236	0.0945983	50.4273	43	40	37	51	59	78
lnc-SMCR7-1	1.13421	0.0199678	0.094703	12.5918	3	9	10	19	21	15
lnc-PELI2-2	1.31858	0.0203735	0.0965205	7.53318	3	4	4	15	10	10
lnc-ITGAL-3	-1.48314	0.0204109	0.0965903	5.40645	9	9	9	1	0	5
lnc-CSRNP3-4	1.60115	0.0205245	0.0970206	2.95015	1	0	1	4	6	6
lnc-SIK1-3	1.60108	0.0205656	0.0971077	2.9542	0	1	1	7	4	5
lnc-FAM22D-1	-0.399589	0.0206184	0.0972495	137.053	154	145	179	127	126	107
lnc-TBL1XR1-4	1.59969	0.0206443	0.0972645	2.94409	1	0	1	6	6	4
lnc-C20orf96-3	-0.829286	0.0207251	0.0975378	24.3285	33	34	30	16	18	18
lnc-NLGN1-1	0.654885	0.0208246	0.0978984	45.4413	45	33	29	47	61	63
lnc-SNRNP200-1	-1.43747	0.0208826	0.0980635	5.75905	7	6	15	2	2	3
lnc-KRTAP10-12-1	-1.21883	0.0210242	0.0986202	9.2928	13	17	12	5	5	5
lnc-STXBP5-1	-0.548718	0.0211081	0.0989051	67.0858	82	73	90	44	58	63
lnc-WDR67-2	0.719666	0.0211583	0.0990317	33.8486	23	26	28	46	46	38
lnc-GPR26-4	1.52791	0.0212632	0.0992816	4.07848	2	1	1	9	8	4
lnc-SLC30A7-2	-0.435898	0.0212384	0.0992816	125.715	134	151	159	105	137	84
lnc-NTHL1-1	-0.938641	0.0212813	0.0992816	18.451	24	25	27	13	15	9
lnc-CYR61-3	0.831573	0.0213242	0.0993737	26.1372	12	23	21	34	41	29
lnc-HES5-1	0.818988	0.0214096	0.0994467	28.4058	15	17	29	36	32	44
lnc-OGFOD2-1	-0.356411	0.021409	0.0994467	2359	2503	2922	2706	1922	1900	2469
lnc-RP11-77K12.1.1-2	-0.951852	0.0213849	0.0994467	17.6378	27	23	23	14	11	10
lnc-TMEM64-1	1.17949	0.0215552	0.100014	10.1366	6	5	6	12	18	15
lnc-SOCS5-2	1.45262	0.0215998	0.100112	5.07267	3	2	1	8	8	9
lnc-ALX3-3	-1.58934	0.0216405	0.100193	2.95621	4	4	8	0	1	1
lnc-GGPS1-1	-0.756232	0.0216949	0.100228	31.115	39	37	45	22	19	28
lnc-TEKT1-1	1.60597	0.0216862	0.100228	2.28477	1	0	0	5	5	3
lnc-AC103810.2-1	-0.194067	0.0218401	0.100478	884.665	930	1046	920	811	827	879
lnc-GLCCI1-2	-1.14018	0.021843	0.100478	11.6247	21	13	17	7	4	9
lnc-STIM1-1	-0.801228	0.0218355	0.100478	26.3034	38	35	31	18	17	22
lnc-IGFALS-1	-1.60442	0.0218052	0.100478	2.29305	4	4	5	0	0	1
lnc-UBB-2	-1.00136	0.0219386	0.100809	16.1379	30	21	17	8	12	11
lnc-DONSON-1	-1.05478	0.0221463	0.101655	13.5702	19	20	19	7	7	11
lnc-ABCB9-1	-0.230534	0.022532	0.103314	447.027	522	478	480	423	420	412
lnc-RPP40-1	0.791634	0.0226904	0.103929	27.8437	21	22	18	31	32	46
lnc-RP11-428C6.1.1-1	1.51679	0.0227518	0.104099	5.0547	0	4	1	17	7	2
lnc-AC073043.2.1-1	-1.57708	0.0227797	0.104115	2.91576	5	8	3	1	1	0
lnc-SNX25-1	0.930326	0.0228406	0.104171	18.8666	11	13	14	28	19	30
lnc-TUBB-13	1.51638	0.0228284	0.104171	4.08077	0	3	1	7	8	6
lnc-PFKL-1	0.704943	0.0230651	0.105083	40.3046	32	19	41	57	52	45
lnc-RALA-1	0.660786	0.0231921	0.105549	40.0893	35	31	28	46	48	57
lnc-HYOU1-1	-1.16713	0.0233049	0.105949	11.3086	14	14	22	2	8	9
lnc-KPNA2-1	-0.34515	0.0234053	0.106293	176.263	210	190	205	176	149	148
lnc-TBX15-2	-0.914278	0.0234384	0.10633	19.7771	28	29	24	17	8	15
lnc-PLXND1-1	0.602248	0.0237925	0.107822	50.1425	33	49	39	59	70	57
lnc-NRIP2-3	0.99772	0.0240767	0.108995	15.0488	8	11	10	25	20	18
lnc-FBN1-3	-0.708328	0.0241262	0.109104	36.8222	57	52	33	33	28	23
lnc-CHIC1-4	-0.60814	0.0244823	0.11048	47.9787	57	66	56	31	46	38
lnc-RPIA-2	0.797368	0.0244694	0.11048	26.1495	21	16	20	28	42	33
lnc-TET3-1	-0.667011	0.0246205	0.110987	43.951	59	61	47	24	31	47
lnc-CNOT1-1	-1.23705	0.0247126	0.111285	8.31659	14	14	10	6	3	4
lnc-PPP2R2D-1	0.882096	0.0247426	0.111303	25.1155	26	8	18	35	25	41
lnc-PTPN14-2	0.808017	0.0247892	0.111395	25.3702	21	17	17	26	34	40
lnc-AGXT2L1-1	1.28597	0.0248995	0.111774	8.04707	4	6	2	14	6	17
lnc-PPP4R1-7	-1.22245	0.0249638	0.111862	9.4912	8	19	16	7	2	6
lnc-TIPIN-1	-1.18943	0.0249715	0.111862	9.15541	15	12	14	4	5	6
lnc-SNX17-1	-0.579871	0.0250494	0.112093	54.8699	57	84	62	43	42	48
lnc-HTR4-1	0.898757	0.0252965	0.113037	19.5219	11	13	16	28	21	30
lnc-LRRTM3-1	-0.546128	0.025313	0.113037	61.3322	78	67	79	60	46	45
lnc-HIAT1-1	0.434794	0.025494	0.113726	99.7087	93	81	85	130	120	101
lnc-LRRC17-1	-0.655085	0.0255738	0.113963	41.097	42	51	62	32	30	34
lnc-FAM82A2-2	0.380102	0.0257684	0.114711	134.346	128	115	114	152	143	169
lnc-KB-1507C5.2.1-3	-0.769255	0.0259696	0.115375	26.8001	34	38	33	20	17	22
lnc-NT5DC1-1	0.589305	0.0259715	0.115375	50.2924	41	41	40	55	76	55
lnc-CGNL1-1	-1.11806	0.026114	0.115768	11.433	10	20	20	6	9	5
lnc-VWF-2	0.483788	0.0260904	0.115768	83.5217	63	67	82	85	101	112
lnc-STAT6-1	0.736545	0.0261681	0.115887	29.7599	22	21	24	43	40	32
lnc-TMED3-1	-0.892833	0.0262208	0.116001	19.9099	27	25	29	11	20	10
lnc-PHKB-5	0.600164	0.0264447	0.11687	55.1374	46	41	46	60	94	51
lnc-CHFR-2	-0.270932	0.0265478	0.117084	271.18	296	320	294	251	262	237
lnc-TIGIT-1	1.55173	0.0265276	0.117084	2.27234	0	1	0	6	6	1
lnc-BMS1-3	0.293179	0.0266549	0.117435	244.229	227	247	199	293	275	254
lnc-NFYB-1	-0.575084	0.0269129	0.11845	52.1848	72	69	52	41	47	39
lnc-NUAK1-1	1.3419	0.0269513	0.118497	5.88472	3	2	3	9	11	8
lnc-ZNF682-1	-0.999291	0.0269932	0.118559	16.6663	15	24	31	9	17	6
lnc-APBB1IP-2	-1.44706	0.0271893	0.119176	4.5755	11	5	7	0	2	3
lnc-POTEJ-1	0.973262	0.02718	0.119176	16.796	9	18	6	19	27	24
lnc-DHX38-4	-1.38037	0.0275504	0.120389	5.52013	10	12	5	4	2	1
lnc-SNPH-2	-0.963984	0.0275029	0.120389	16.2795	19	29	20	10	15	7
lnc-ERLEC1-1	1.4451	0.0275421	0.120389	4.57337	1	1	3	11	9	3
lnc-ENTPD7-1	-1.46648	0.0277285	0.12092	3.93237	4	7	9	2	1	1
lnc-HIVEP2-1	1.06685	0.0277009	0.12092	12.0775	8	6	8	16	23	13
lnc-TOMM20-2	0.826116	0.02787	0.121378	21.9347	15	17	15	28	27	32
lnc-AL590822.1-2	-0.637602	0.0278902	0.121378	47.1625	46	61	70	48	28	35
lnc-ASXL2-1	0.825724	0.0279846	0.121665	21.9385	17	15	15	28	27	32
lnc-TMEM99-5	-0.622377	0.0281066	0.122071	45.3416	68	52	50	31	46	31
lnc-ADAM20-1	1.26919	0.0281657	0.122204	8.0082	8	2	2	7	15	15
lnc-BDKRB1-1	1.39654	0.0283627	0.122934	4.92473	2	2	2	11	5	8
lnc-CD47-1	0.643338	0.0285769	0.123737	40.6581	30	32	34	52	62	39
lnc-RP11-582J16.5.1-1	-0.488582	0.0288341	0.124724	88.028	121	85	110	65	96	62
lnc-ENOSF1-2	-1.22631	0.0290485	0.125525	8.31175	11	15	12	1	7	5
lnc-SEZ6L2-1	-0.482505	0.0291445	0.125812	81.8678	106	81	106	75	58	74
lnc-PRPF18-8	1.51316	0.0292218	0.126019	2.77224	1	0	1	5	7	3
lnc-FAM18A-1	-0.498068	0.0293622	0.126497	69.8879	97	78	77	52	66	58
lnc-MRPS22-1	0.693958	0.0294431	0.126718	32.5747	25	27	23	45	35	44
lnc-YIF1A-1	-1.51093	0.0294812	0.126754	2.77083	3	7	5	0	1	1
lnc-CORIN-1	-0.426698	0.0295564	0.12695	99.8707	116	122	114	72	88	99
lnc-AADACL2-1	-0.835874	0.0295944	0.126986	20.7505	30	25	28	14	16	14
lnc-RSL1D1-2	-0.72961	0.0298273	0.127857	31.1729	41	49	31	28	17	25
lnc-RASL11B-5	-0.737276	0.0299754	0.128363	30.9035	48	38	34	26	15	28
lnc-MLL3-1	0.709753	0.0300268	0.128455	30.2232	23	23	23	39	44	33
lnc-SLC11A2-1	-1.03689	0.0301772	0.128969	13.5765	17	23	18	11	3	11
lnc-NGFR-3	-1.20537	0.0304162	0.129768	8.17991	11	11	15	2	6	5
lnc-RP11-24B21.1.1-1	0.301017	0.0304247	0.129768	350.217	328	331	302	358	335	485
lnc-WRN-1	-1.0099	0.0304913	0.129922	13.2501	21	15	20	6	9	10
lnc-AP000350.10.1-1	1.50257	0.0306168	0.130327	2.76583	1	1	0	7	6	2
lnc-GOLPH3L-1	-0.397926	0.0307791	0.130632	111.417	134	122	133	98	110	85
lnc-CYP19A1-1	-1.10326	0.0307281	0.130632	10.2593	17	17	11	5	7	6
lnc-MCCC2-1	0.519025	0.03078	0.130632	63.802	50	63	47	74	91	66
lnc-FAM131B-1	-1.03979	0.0309855	0.131374	11.9461	16	16	19	6	7	9
lnc-TNPO3-1	-1.19777	0.0311434	0.131594	8.14663	12	16	9	3	4	6
lnc-TSPYL2-2	-1.49634	0.0312068	0.131594	2.76148	4	8	3	1	0	1
lnc-ZCCHC24-2	1.49745	0.03118	0.131594	2.76732	0	1	1	6	7	2
lnc-CA7-1	-0.671375	0.0312221	0.131594	40.247	54	50	49	20	28	45
lnc-CASP10-1	0.530686	0.0311716	0.131594	57.0692	42	49	51	68	74	65
lnc-MEPCE-2	-1.14642	0.0311998	0.131594	10.7545	16	23	9	4	3	11
lnc-C20orf96-2	0.447702	0.0314025	0.132224	82.1536	69	69	74	95	94	101
lnc-RNF149-2	-0.498605	0.031534	0.132647	66.8284	71	92	78	53	55	60
lnc-SYNDIG1L-1	0.404367	0.0317133	0.13327	108.432	81	100	104	119	135	124
lnc-LRRTM3-2	-0.685259	0.0317474	0.133283	33.4076	45	50	33	22	30	25
lnc-DDOST-1	-0.203912	0.0318936	0.13365	558.998	590	616	628	500	543	542
lnc-MPHOSPH8-3	0.712053	0.0318974	0.13365	29.4508	20	21	26	36	41	36
lnc-RP11-295K3.1.1-1	-0.879198	0.0320292	0.134072	18.9273	19	35	23	13	12	14
lnc-FAM69C-2	0.299845	0.032106	0.134262	202.507	175	200	181	238	232	213
lnc-MTAP-1	-0.726081	0.0323549	0.134907	31.0049	48	34	38	16	32	22
lnc-FSIP1-3	0.90496	0.0323033	0.134907	16.6687	13	12	9	26	22	20
lnc-GSDMD-3	-1.05959	0.0323442	0.134907	13.873	18	28	14	4	5	16
lnc-SCCPDH-1	0.322644	0.0324251	0.135068	176.993	176	168	138	197	198	206
lnc-FGGY-6	0.337297	0.0325008	0.135251	157.341	143	158	125	168	186	183
lnc-ATP6V1H-1	0.674338	0.0325865	0.135476	37.1403	25	23	38	52	53	36
lnc-C9orf3-1	1.02137	0.0329861	0.137004	12.7596	8	11	5	14	17	23
lnc-GBE1-3	1.32546	0.0332989	0.138169	5.23104	2	3	2	8	9	8
lnc-ADCY9-1	0.815082	0.0335592	0.138904	20.9213	15	15	15	31	29	23
lnc-C7orf10-2	1.48016	0.0335734	0.138904	2.80341	1	1	0	7	1	7
lnc-SLC3A2-1	0.975157	0.0335177	0.138904	13.4338	8	8	10	18	18	20
lnc-ACP1-1	1.17281	0.0336543	0.139041	9.10189	5	8	2	16	18	7
lnc-CHSY1-2	1.45839	0.0336714	0.139041	3.41015	0	1	2	5	11	2
lnc-C6orf112-2	1.38419	0.0338398	0.139601	4.26546	1	2	2	7	6	8
lnc-OSBPL7-1	-1.25834	0.0344237	0.141845	61.0969	120	96	69	12	14	63
lnc-SLC24A3-1	0.453424	0.0344501	0.141845	85.5974	77	58	85	95	109	99
lnc-C10orf90-2	-0.757335	0.0345098	0.141955	25.8339	38	33	30	17	15	25
lnc-HDGFL1-4	1.34959	0.0347337	0.142739	4.74054	2	3	1	9	7	7
lnc-PDCD7-1	0.357388	0.0347988	0.142869	147.922	139	133	125	182	192	135
lnc-LRIG2-3	-0.642672	0.0348607	0.142986	35.8002	42	49	44	30	24	30
lnc-AC074091.13.1-1	-1.46874	0.0350521	0.143633	2.78501	2	5	8	0	2	0
lnc-ALDH1A1-1	0.557942	0.0351918	0.144068	53.0202	47	32	51	61	72	61
lnc-APBA2-1	0.335407	0.0352979	0.144364	152.561	151	136	126	180	165	175
lnc-STAP1-5	1.39353	0.035371	0.144524	4.43129	3	2	0	11	3	8
lnc-AC108463.1-1	1.43976	0.0355235	0.144876	3.27482	2	0	1	3	7	7
lnc-CDC27-2	0.371524	0.0355249	0.144876	116.287	107	101	102	130	134	137
lnc-ARPP19-1	0.826908	0.0357157	0.145516	20.5429	15	19	10	25	33	24
lnc-BID-1	-1.26077	0.0357747	0.145618	6.2012	9	11	9	5	2	2
lnc-METTL15-4	0.772457	0.0359389	0.146147	24.5164	25	13	16	29	36	31
lnc-NOP58-1	-1.2629	0.0364275	0.147993	6.20233	10	8	11	3	5	1
lnc-PTTG1-2	1.43252	0.0365122	0.148197	3.27316	1	0	2	8	6	3
lnc-ZNF74-1	0.75903	0.0365478	0.1482	25.1823	22	21	13	28	31	39
lnc-TCP11L1-1	-1.33429	0.0367549	0.148899	4.73865	8	8	7	2	1	3
lnc-TRIB1-3	-0.795255	0.0370346	0.14989	22.2601	33	26	29	15	12	21
lnc-STAT1-2	-0.842326	0.0371125	0.149927	26.3592	35	41	30	15	7	33
lnc-ZNF18-1	0.809813	0.0371138	0.149927	20.435	12	16	16	29	29	23
lnc-TCF12-1	0.373569	0.0372533	0.150349	117.458	107	104	102	141	149	116
lnc-AP001793.1-1	0.612299	0.0373506	0.15042	39.2137	27	38	29	44	53	49
lnc-EMX2-4	0.669543	0.0374519	0.15042	31.3773	27	22	24	40	44	35
lnc-C10orf31-4	-0.432395	0.0374819	0.15042	91.908	134	100	91	79	83	76
lnc-FER1L6-1	-1.39504	0.0373877	0.15042	3.76803	6	6	7	2	0	2
lnc-MAP6-1	-0.849965	0.0373992	0.15042	24.0158	28	44	25	10	11	29
lnc-PXDN-1	1.18477	0.0374192	0.15042	7.52242	6	2	4	13	12	9
lnc-TMEM98-1	1.1842	0.0375312	0.150477	7.50185	3	5	4	8	16	10
lnc-TMEM178-1	-0.367653	0.037603	0.150623	129.159	150	156	141	101	108	134
lnc-MYC-2	0.156826	0.0376789	0.150786	1538.83	1552	1480	1429	1789	1647	1518
lnc-CCDC51-1	-1.12253	0.0377828	0.151002	9.4621	11	20	11	3	4	9
lnc-GALNT9-1	-1.33023	0.0378388	0.151002	4.7304	6	10	7	1	2	3
lnc-USP14-2	0.970152	0.0378056	0.151002	15.5032	10	8	12	10	34	21
lnc-TSPAN33-2	1.13886	0.0379712	0.151389	8.33532	7	4	3	14	12	11
lnc-MARCKS-5	0.489616	0.0381044	0.151771	65.8623	48	63	56	89	80	67
lnc-DHX34-2	0.811449	0.038138	0.151771	20.4967	16	12	16	26	23	32
lnc-DLX2-2	-1.17973	0.0381799	0.151788	8.15524	9	17	11	1	5	7
lnc-RAB40A-1	0.830155	0.0382486	0.151788	18.8311	11	14	15	25	24	26
lnc-TIMM23B-1	-0.432878	0.0382486	0.151788	86.1481	106	117	82	75	75	73
lnc-TSPAN11-2	-0.457434	0.0383359	0.151993	77.6133	92	110	75	64	74	61
lnc-PSMF1-1	-0.360872	0.038536	0.152645	128.41	159	135	149	113	106	123
lnc-PRKACG-2	-1.21288	0.0385825	0.152688	6.52328	11	10	9	3	4	3
lnc-IGHMBP2-1	0.497519	0.0387304	0.153132	60.0993	56	52	44	71	79	66
lnc-EFNA1-1	-0.371022	0.0388306	0.153386	136.505	147	175	151	100	117	145
lnc-AP002478.1-2	-1.43607	0.038951	0.15372	2.6154	3	6	5	1	0	1
lnc-LRIF1-1	0.641993	0.0392656	0.154819	34.3639	26	27	28	51	39	39
lnc-IFITM2-3	1.35556	0.0394365	0.155349	4.26089	0	2	3	8	7	6
lnc-MAFK-1	0.367052	0.0401917	0.158178	117.772	103	119	93	127	145	134
lnc-SNX14-1	-0.721442	0.040463	0.158931	25.3374	32	34	32	19	17	21
lnc-DDX19A-1	-1.37899	0.0404339	0.158931	3.75683	5	8	6	0	1	3
lnc-FZD4-1	0.335194	0.0404943	0.158931	141.897	141	121	122	154	169	161
lnc-FGF10-3	0.724927	0.0408348	0.16012	25.6522	22	20	16	39	32	28
lnc-CCNYL1-2	0.241405	0.0409443	0.160403	384.731	349	364	367	452	470	353
lnc-NMUR1-1	-1.26788	0.0414364	0.162182	5.74358	8	6	13	5	2	1
lnc-ANGPT2-2	-0.499595	0.0416533	0.162594	62.9651	59	87	81	52	49	57
lnc-SEC16B.1-2	-0.309605	0.0416556	0.162594	187.796	236	196	206	165	197	150
lnc-CDK2AP1-1	0.167072	0.0416433	0.162594	1525.03	1412	1539	1453	1710	1803	1419
lnc-KAT7-2	-0.408465	0.0417099	0.162657	92.4258	108	107	109	82	93	67
lnc-PTPN14-1	0.28079	0.0421571	0.164251	227.63	211	201	217	284	252	227
lnc-CHSY1-5	-0.351384	0.0422769	0.164568	126.291	134	162	139	108	114	116
lnc-PPIAL4G-2	1.20328	0.0429862	0.166876	6.53179	2	4	4	6	14	10
lnc-TRIM7-2	1.28404	0.0429606	0.166876	5.20927	3	1	3	6	14	5
lnc-ZNF345-1	-0.672092	0.0429867	0.166876	31.4932	47	34	39	25	31	17
lnc-RAD51-1	-1.00191	0.0430922	0.16711	11.7486	11	23	16	10	6	6
lnc-VCAN-1	0.77817	0.0431252	0.16711	21.846	18	19	11	24	36	26
lnc-ITPR2-3	0.768853	0.0433238	0.167728	24.4671	19	21	14	19	43	34
lnc-DDX27-1	0.208781	0.0435941	0.168622	791.034	666	884	701	819	844	925
lnc-MTPAP-1	-0.621186	0.0439094	0.169688	36.749	48	52	38	34	22	31
lnc-FSIP1-7	0.560269	0.043991	0.16985	46.8288	42	38	35	48	74	50
lnc-SOD2-1	1.37971	0.0443234	0.170979	3.09055	1	1	1	3	9	4
lnc-C16orf95-1	-1.35988	0.0444137	0.171019	3.73705	11	5	3	0	2	2
lnc-ZNF569-1	-0.869786	0.0443788	0.171019	16.4905	16	27	24	14	12	8
lnc-KCNT1-1	-0.723727	0.0446102	0.171621	24.4729	37	33	25	18	18	19
lnc-RP11-645C24.1.1-1	0.615972	0.0447967	0.172184	37.2465	32	30	27	58	46	35
lnc-GNAI1-2	-0.153012	0.0454264	0.174134	1317.02	1427	1345	1476	1271	1335	1202
lnc-NIPSNAP3B-1	1.37537	0.0453686	0.174134	3.09499	2	1	0	7	6	3
lnc-RFPL3-AS1-1	-0.420237	0.0453945	0.174134	91.3323	110	119	93	91	87	60
lnc-MAPK6-3	-0.205217	0.0455051	0.17428	423.392	462	486	443	417	395	388
lnc-MYBL1-1	0.834902	0.045729	0.174981	17.4742	17	11	9	24	25	21
lnc-FBN1-2	-1.21203	0.0457764	0.175006	6.06162	9	8	11	1	3	5
lnc-MTX1-1	-0.928967	0.0460375	0.175539	14.7801	18	17	26	7	6	16
lnc-C1orf124-2	-1.23045	0.0459955	0.175539	6.20388	6	12	11	0	5	4
lnc-MTUS2-1	-1.17079	0.0460391	0.175539	7.02664	10	13	9	2	2	7
lnc-MKLN1-1	-0.720405	0.0462795	0.176299	27.5139	29	28	49	19	26	17
lnc-LINC00346-2	-0.353344	0.0463713	0.176492	130.041	168	162	119	111	122	115
lnc-PDE7B-1	0.742315	0.0466105	0.176754	22.3652	16	19	15	30	33	24
lnc-UNG-1	0.995896	0.0465313	0.176754	10.6406	5	7	8	16	15	14
lnc-ATP6AP2-2	1.1145	0.0465827	0.176754	7.69179	4	6	3	11	10	13
lnc-C20orf96-1	-1.1236	0.0466469	0.176754	7.87214	13	9	13	4	2	7
lnc-FAM70B-1	0.730967	0.0466314	0.176754	24.0746	13	20	21	27	31	35
lnc-LRRC1-1	-0.896545	0.0469587	0.177778	14.3421	16	26	17	9	11	9
lnc-CDC25B-1	-1.26921	0.0470785	0.177789	5.22618	13	5	7	5	1	1
lnc-HBEGF-2	-1.2213	0.0470862	0.177789	6.18943	13	11	5	1	2	6
lnc-ALG10-1	-1.29499	0.0470809	0.177789	4.73742	8	7	8	5	1	0
lnc-AC026150.9.1-2	-0.500535	0.047215	0.178118	57.7647	67	85	57	43	49	53
lnc-PRSS27-2	-0.214894	0.0473017	0.178288	446.688	510	462	499	422	469	372
lnc-CXCR5-1	1.00859	0.0474398	0.178494	11.3226	6	6	9	25	10	13
lnc-R3HDM2-1	-0.205296	0.0474182	0.178494	445.267	483	465	513	429	428	405
lnc-TGFBRAP1-1	-0.480619	0.0477405	0.179468	61.2285	79	80	61	58	46	51
lnc-ANKRD53-1	-1.37856	0.0482243	0.181127	2.6024	7	5	2	0	0	2
lnc-NOP14-3	-1.00721	0.0485203	0.182079	10.8429	12	12	22	6	5	9
lnc-POLR3G-1	-0.753274	0.0486952	0.182499	21.7191	26	30	29	11	20	17
lnc-ANKRD35-1	0.346721	0.0487176	0.182499	138.845	110	142	122	184	142	149
lnc-PRDM13-1	-0.469312	0.0489511	0.183213	61.2791	65	79	75	54	53	49
lnc-MYBBP1A-2	1.01794	0.0490081	0.183266	10.3233	9	4	6	10	15	19
lnc-USP35-1	-0.711047	0.049063	0.183311	25.1552	28	32	37	17	25	15
lnc-CR392000.1-2	-1.2858	0.0491085	0.183321	30.7124	42	64	43	2	7	30
lnc-TMEM189-1	1.09433	0.0494343	0.184377	8.13685	4	7	3	10	17	9
lnc-TMEM105-2	0.888698	0.0497808	0.185507	14.7671	8	11	11	25	13	22
lnc-NXPH2-3	-0.599138	0.04991	0.185827	37.523	60	42	38	30	33	27
lnc-ATAD1-2	-1.36484	0.0502212	0.186757	2.45175	5	3	5	1	1	0
lnc-FAM113B-5	1.18729	0.0502472	0.186757	5.88558	2	5	2	8	9	10
lnc-HBXIP-1	0.870179	0.0505575	0.187747	15.0764	12	8	11	26	16	19
lnc-C10orf12-1	0.238123	0.0506604	0.187966	306.648	302	280	280	373	338	303
lnc-ATG2B-2	-0.972349	0.0507561	0.187995	12.1267	18	13	20	3	8	12
lnc-LEPROT-1	1.01766	0.0507491	0.187995	10.2973	11	5	3	17	13	14
lnc-ATP1A3-1	1.22379	0.0512333	0.189599	5.54699	1	6	1	11	8	7
lnc-CCDC28A-1	-0.457263	0.0517633	0.191394	63.7549	70	81	76	49	54	60
lnc-FAM211A-1	1.17993	0.0519341	0.19186	5.88509	4	2	3	12	9	6
lnc-CHMP7-1	-0.55184	0.0522539	0.192875	42.8941	49	46	62	36	34	35
lnc-RNF214-1	0.466706	0.0527111	0.194395	63.3756	48	57	57	83	63	79
lnc-TGFBR2-1	0.245445	0.0529701	0.194544	287.275	257	271	277	336	345	272
lnc-ZNF254-1	-0.248859	0.0529686	0.194544	252.806	307	285	251	231	245	229
lnc-HDAC2-2	1.28581	0.0528443	0.194544	4.08829	3	0	2	9	7	4
lnc-HERPUD2-2	0.83275	0.0528437	0.194544	19.4714	23	5	13	27	27	24
lnc-ZMYM2-1	0.986244	0.0529789	0.194544	10.6497	9	3	8	13	16	16
lnc-SCAP-1	0.638708	0.0532606	0.195411	30.5142	27	23	22	36	48	31
lnc-ANKRA2-5	-1.15587	0.0533077	0.195416	6.39435	6	10	13	5	2	3
lnc-ATP6V1G2-DDX39B-1	-0.778887	0.0535909	0.196286	19.7523	28	23	27	18	17	8
lnc-AK5-1	-0.594168	0.0536942	0.196496	36.307	36	52	47	30	25	32
lnc-WISP1-2	-0.7903	0.0538331	0.196836	17.6411	26	23	21	12	12	14
lnc-AC006435.1-1	-1.08024	0.0539029	0.196923	8.20239	11	10	15	2	4	8
lnc-YWHAZ-1	0.697015	0.0539574	0.196954	24.4974	20	18	18	25	39	30
lnc-GTPBP1-2	-0.749577	0.0543907	0.198366	22.7137	33	32	24	23	9	18
lnc-ARHGAP6-1	-0.826965	0.0545508	0.198781	17.9461	20	24	28	9	21	8
lnc-ZCCHC24-3	0.775052	0.054638	0.198929	18.3433	13	12	15	24	23	25
lnc-ZNF442-1	-1.24865	0.0549353	0.199671	4.56197	10	8	4	1	1	4
lnc-FPGT-6	1.32024	0.0549228	0.199671	2.95312	1	1	1	8	3	4
lnc-C2orf42-1	1.26487	0.0550352	0.199865	3.93825	1	2	2	7	5	7
lnc-AMZ2-1	1.06714	0.0552278	0.200394	9.22488	8	2	6	10	8	22
lnc-GPR18-1	-0.748431	0.0553003	0.200487	21.6424	34	31	20	13	22	13
lnc-ZNF154-1	0.433506	0.0556399	0.201547	74.2143	66	75	52	79	83	99
lnc-TMEM140-1	-0.78938	0.0559304	0.202428	17.6702	20	25	25	14	10	14
lnc-CBWD5-2	-0.767799	0.055981	0.20244	20.6416	30	19	32	10	16	19
lnc-SIAH1-1	0.48347	0.0560437	0.202496	53.1583	44	48	43	68	59	63
lnc-ARHGEF2-2	-1.18335	0.056328	0.203351	5.38977	6	11	8	2	2	4
lnc-HNRNPC-1	-0.22586	0.0567973	0.204528	576.009	609	621	673	596	607	420
lnc-TBC1D19-1	0.881506	0.0567486	0.204528	13.286	8	9	10	19	14	21
lnc-ZNF484-1	-0.331858	0.0567752	0.204528	127.481	160	130	146	109	124	111
lnc-KDM5D-3	0.937181	0.0570033	0.205097	12.332	6	8	10	21	9	21
lnc-AGER-1	0.280302	0.0571265	0.205367	183.069	176	158	172	205	222	187
lnc-MPV17L2-1	1.10682	0.0572605	0.205676	7.21271	6	4	2	7	9	16
lnc-DENND2A-1	-1.03228	0.0576257	0.206815	8.9764	12	17	10	3	4	9
lnc-MCF2L-1	0.5087	0.0578547	0.2074	49.0891	45	33	45	53	64	60
lnc-FAM127A-1	0.328582	0.0578857	0.2074	127.633	125	107	114	148	135	151
lnc-ANKRD26-3	1.22481	0.0581471	0.208162	5.09445	0	5	2	9	4	11
lnc-OR1F1-1	-1.28687	0.0588436	0.210479	3.6054	2	8	8	3	0	1
lnc-S1PR1-2	0.409695	0.0590017	0.210868	77.2618	70	78	55	91	90	89
lnc-U82695.9.1-1	-0.709341	0.0593667	0.211819	21.7141	29	30	25	19	15	15
lnc-COMMD2-1	0.368231	0.0593294	0.211819	127.158	100	121	118	133	120	184
lnc-AEBP1-1	0.407669	0.0596663	0.21271	74.6859	64	66	66	87	95	79
lnc-SUPT6H-1	-1.18855	0.0597239	0.212738	5.54419	10	11	5	1	1	6
lnc-AF131215.2.1-1	0.294508	0.060058	0.213107	154.229	139	145	140	164	173	182
lnc-C10orf131-1	-1.08959	0.0600315	0.213107	7.15833	14	12	6	6	3	3
lnc-DGKE-1	0.982564	0.0599211	0.213107	10.0923	5	9	5	16	19	8
lnc-MNAT1-1	-0.282989	0.0600765	0.213107	192.394	185	242	221	166	179	184
lnc-PKN3-2	-1.31416	0.0600267	0.213107	2.42557	6	5	2	0	2	0
lnc-LRRC47-1	-0.182578	0.0604419	0.214226	551.655	571	601	625	546	506	524
lnc-VAMP1-1	0.339643	0.0607249	0.215051	110.31	99	105	94	118	134	125
lnc-PRELID2-4	1.22068	0.0607971	0.215128	4.40959	4	1	1	9	7	5
lnc-PCGF2-2	1.09206	0.0612929	0.216703	7.23466	4	1	7	9	10	13
lnc-COG7-1	0.258841	0.0615907	0.217576	224.179	225	224	177	238	249	259
lnc-FDX1-1	0.515278	0.0620263	0.218935	48.4188	31	45	45	47	65	63
lnc-CSNK1D-1	-1.01905	0.0623286	0.219278	8.32665	16	9	11	4	6	5
lnc-FBXW5-1	-1.11864	0.062226	0.219278	6.2307	8	7	13	5	3	2
lnc-P2RY2-2	-1.27169	0.0622518	0.219278	3.59846	6	7	5	0	0	4
lnc-PLAU-1	0.892872	0.0623274	0.219278	13.3485	14	9	4	17	24	14
lnc-USP12-1	-1.26133	0.0624294	0.219452	3.43437	7	5	5	2	0	2
lnc-PSMB11-1	0.929004	0.06249	0.219485	11.3044	7	4	11	17	17	13
lnc-TTC26-2	-0.976376	0.0626839	0.219985	10.0771	13	18	12	5	11	3
lnc-LTBR-1	-1.04853	0.0634521	0.222498	9.07627	18	14	8	4	11	1
lnc-CCNB2-1	-1.01375	0.0637004	0.223186	8.3	12	16	8	5	5	5
lnc-SHC3-1	-1.14742	0.0638913	0.223672	5.22801	9	7	8	2	3	3
lnc-MNS1-3	0.317495	0.063952	0.223701	152.173	124	137	153	203	161	152
lnc-ASB5-1	-0.707418	0.0641634	0.224257	23.4639	36	34	21	11	21	21
lnc-PPP6C-2	-1.01358	0.06429	0.224516	8.29552	12	16	8	4	6	5
lnc-CD40LG-2	-0.621341	0.0645639	0.224922	28.7152	37	38	33	18	28	22
lnc-CDH13-1	0.731402	0.0645359	0.224922	20.1639	18	12	15	29	20	29
lnc-KIAA1919-2	0.619235	0.064506	0.224922	30.7203	24	24	25	49	39	27
lnc-COL9A2-1	-0.428565	0.0648866	0.225689	65.7349	73	82	77	53	53	64
lnc-P4HA1-1	-0.439181	0.0650926	0.225689	60.9044	78	75	63	54	52	51
lnc-SPIRE2-1	-0.835309	0.0650306	0.225689	14.3427	16	23	19	9	14	7
lnc-MATN2-2	-0.803093	0.0649499	0.225689	15.4774	20	26	16	11	12	10
lnc-MSH3-1	-0.501011	0.0649547	0.225689	57.5863	65	68	75	40	71	34
lnc-MSH6-2	0.744961	0.0651006	0.225689	18.9554	17	11	14	28	27	19
lnc-CENPV-2	-0.98068	0.0652595	0.226051	11.9022	20	22	9	2	5	15
lnc-PDGFRL-1	-1.20734	0.0653107	0.226051	4.40415	8	5	8	2	4	0
lnc-SNX2-1	0.673307	0.0654649	0.226219	23.3875	17	19	18	35	28	26
lnc-MYBBP1A-1	0.749884	0.0654603	0.226219	18.9298	18	16	8	24	26	24
lnc-BRD1-4	0.8541	0.0657169	0.226541	13.1067	7	9	11	15	18	20
lnc-SSR3-3	0.818129	0.0657157	0.226541	16.0232	8	17	9	15	22	27
lnc-AZI2-2	1.14466	0.0656385	0.226541	5.23628	2	2	4	9	9	6
lnc-NAT9-1	-1.14184	0.0659464	0.227149	5.2415	8	7	9	2	2	4
lnc-AC130352.1-1	0.962727	0.0662116	0.227695	9.46193	6	8	4	16	14	10
lnc-ARHGAP26-4	-0.650559	0.0661741	0.227695	25.3186	33	30	33	16	24	19
lnc-MSR1-1	0.974923	0.0664344	0.228095	9.63414	7	3	8	13	19	9
lnc-NADSYN1-1	-0.479347	0.0664227	0.228095	51.8149	54	72	60	44	39	48
lnc-RP11-88J22.1.1-3	-1.2259	0.0666182	0.22836	3.9005	6	7	6	1	4	0
lnc-SGSH-1	-0.348809	0.0666076	0.22836	105.13	123	124	115	82	112	88
lnc-DOCK4-2	1.04234	0.0667579	0.228655	8.00274	7	2	5	16	13	6
lnc-LLPH-2	-1.16183	0.0668937	0.228937	4.74302	6	7	9	2	3	2
lnc-ESR2-3	-1.27759	0.0672521	0.22998	2.28961	4	4	4	1	0	1
lnc-ARL17B-1	-1.27686	0.067477	0.230564	2.28701	5	3	4	0	1	1
lnc-FAM129B-1	-0.816099	0.067668	0.230608	14.7409	22	15	22	12	8	11
lnc-PTPLA-1	-0.671765	0.0677054	0.230608	23.0026	33	29	26	16	21	16
lnc-SWAP70-1	0.538489	0.067688	0.230608	45.1693	46	38	28	40	72	53
lnc-RAD1-2	0.590549	0.0675876	0.230608	31.5464	29	21	26	36	45	36
lnc-TSHR-2	0.852895	0.0682758	0.232366	13.067	13	7	7	19	19	15
lnc-B3GNT7-1	1.19569	0.0684843	0.23289	4.43011	0	2	4	10	6	5
lnc-GUCY1A2-1	-0.786088	0.0688252	0.233863	15.8673	23	20	20	10	9	15
lnc-CHST2-2	1.0718	0.0691866	0.234905	6.51911	5	3	3	7	14	8
lnc-FGGY-5	0.977451	0.0693322	0.235213	9.14364	7	3	7	14	17	8
lnc-MPZ-1	1.17686	0.0697565	0.236465	4.25835	1	2	3	7	7	6
lnc-AC092329.1-2	1.17823	0.0699012	0.236768	4.25655	1	3	2	5	7	8
lnc-RP11-712L6.5.1-2	0.282925	0.070193	0.23706	174.658	139	169	174	212	197	177
lnc-CES2-1	-0.434955	0.0702091	0.23706	60.4414	67	80	67	57	49	50
lnc-MTHFSD-1	0.96338	0.0701923	0.23706	9.00157	4	8	5	11	12	15
lnc-PXDN-3	1.25666	0.0701586	0.23706	2.91792	0	3	0	4	8	3
lnc-POLR2C-1	-0.306554	0.070514	0.237901	143.858	179	144	165	146	130	116
lnc-TRMT61B-5	0.884892	0.070586	0.237957	12.3778	5	13	7	18	22	11
lnc-NSUN6-1	-0.742899	0.0710229	0.239241	18.5576	25	32	16	15	14	12
lnc-C20orf197-3	-0.955171	0.0711248	0.239396	8.98971	12	12	14	4	7	6
lnc-ZNF131-3	-0.438569	0.0713188	0.23986	59.3729	73	61	76	50	53	50
lnc-SMUG1-2	1.01621	0.0714515	0.240117	7.88274	2	4	8	10	11	13
lnc-TCTA-1	0.848536	0.0715382	0.24022	12.6161	6	9	11	18	16	17
lnc-OBFC1-1	0.829936	0.071733	0.240497	14.3597	8	9	13	17	28	13
lnc-LHFP-2	1.23064	0.0717215	0.240497	3.41825	2	1	1	1	10	6
lnc-ERV3-1-1	-0.951785	0.0720015	0.241208	8.97773	15	12	11	7	5	5
lnc-SCRN1-1	-0.53831	0.0721163	0.241403	38.6417	45	41	55	27	32	36
lnc-DUSP6-2	1.21848	0.072465	0.242381	3.28531	2	1	1	7	3	6
lnc-GRM7-3	1.17021	0.0727456	0.242939	4.28278	2	1	3	7	4	9
lnc-TMEM183A-1	-1.25403	0.0727123	0.242939	2.27389	4	6	2	1	0	1
lnc-ZNF841-1	0.726461	0.0728147	0.242981	18.3085	16	14	11	27	22	22
lnc-CEP170-4	0.54955	0.0730316	0.243325	34.9893	25	31	30	38	47	43
lnc-ID1-1	-0.506416	0.0730299	0.243325	42.7917	52	53	50	43	35	29
lnc-CTH-6	1.02005	0.0731655	0.243581	7.86924	2	8	4	14	7	13
lnc-ARNTL-1	-0.898071	0.0734675	0.244397	10.6179	19	12	13	6	7	8
lnc-DLK1-11	0.369355	0.0736318	0.244753	92.4852	85	93	69	89	111	119
lnc-RP11-305N23.1.1-1	-1.25028	0.073743	0.244932	2.2795	5	3	4	0	2	0
lnc-FAM98B-1	-0.627263	0.074103	0.244986	25.4749	29	35	32	22	21	17
lnc-ZDHHC5-1	0.618072	0.0740861	0.244986	30.3536	20	27	25	39	25	49
lnc-C1orf96-1	-1.24894	0.0739657	0.244986	2.28741	7	2	3	1	0	1
lnc-GRIK1-AS2-1	0.988057	0.0738602	0.244986	8.15853	5	6	4	16	12	7
lnc-RP11-597K23.2.1-2	0.680523	0.0738774	0.244986	22.1929	18	17	16	33	33	19
lnc-YTHDF1-1	-1.23943	0.0739895	0.244986	2.92067	8	6	1	1	0	2
lnc-NR2F2-1	-0.354047	0.0742454	0.245268	90.2182	111	100	100	80	80	81
lnc-SPAG9-2	0.322077	0.0744768	0.245653	115.785	111	105	99	128	150	116
lnc-SMOC1-2	1.24751	0.0744487	0.245653	2.29798	0	2	0	5	2	5
lnc-USP25-3	0.622103	0.074589	0.245833	29.5815	25	19	26	24	49	38
lnc-GOLGA8J-2	-0.989374	0.0747088	0.246039	7.67012	11	11	11	4	6	4
lnc-TMEM86A-1	1.20875	0.0747981	0.246143	3.26425	1	1	2	6	7	3
lnc-DGKH-1	-0.726927	0.0748771	0.246155	17.9935	21	23	26	16	12	12
lnc-MRPS9-2	-1.2083	0.0749169	0.246155	3.28381	6	3	7	1	1	2
lnc-BCL2L10-1	0.815913	0.0752359	0.246635	14.7606	7	9	15	27	16	16
lnc-MYLPF-1	1.10842	0.0751703	0.246635	5.67814	4	4	1	5	15	6
lnc-SIRT5-1	-1.24368	0.0752195	0.246635	2.29264	4	4	4	0	0	2
lnc-AC084082.3.1-1	1.00225	0.075329	0.246751	32.0908	12	27	19	22	29	86
lnc-ZFYVE1-1	-1.20344	0.0761477	0.249242	3.25343	4	8	4	2	1	1
lnc-FAM40A-1	-0.204239	0.0769895	0.251421	356.59	359	420	392	322	375	315
lnc-FUS-1	-0.681145	0.0769279	0.251421	20.5598	29	27	23	13	18	16
lnc-C17orf75-4	0.698551	0.0769491	0.251421	19.8271	17	14	14	24	21	31
lnc-LARP1B-1	0.454293	0.0770592	0.251456	51.3689	46	44	42	57	59	66
lnc-KIAA0564-1	1.23595	0.0771884	0.251686	2.26532	1	1	0	4	7	1
lnc-PRPF18-1	-0.253158	0.077472	0.252264	205.704	234	248	205	176	187	209
lnc-C7orf62-2	-1.23451	0.0775223	0.252264	2.29632	5	2	5	2	0	0
lnc-ISCA2-2	-0.902955	0.0775426	0.252264	14.3953	20	26	14	6	2	20
lnc-PTPRB-2	0.769717	0.0788714	0.256392	15.2204	11	9	13	16	23	21
lnc-AF131215.4.1-1	0.474499	0.0791514	0.256999	45.9357	35	44	38	52	57	55
lnc-SHOC2-2	0.654269	0.0791783	0.256999	25.7714	17	22	21	40	40	18
lnc-GALNT3-1	1.09626	0.0797729	0.258637	5.7621	3	0	6	7	8	11
lnc-SPATA5-1	1.22543	0.0798039	0.258637	2.2695	0	2	0	2	7	3
lnc-RCOR2-1	-1.06642	0.0799628	0.258956	6.03481	6	10	11	3	6	1
lnc-OXR1-1	-0.623103	0.0802342	0.259638	26.817	39	33	29	17	17	29
lnc-CSTB-1	-0.37953	0.0803072	0.259678	84.1321	84	100	108	85	62	75
lnc-ACBD6-1	-0.25284	0.0803915	0.259755	195.938	229	197	227	187	179	179
lnc-HERC3-1	0.305899	0.0805058	0.259858	123.812	109	121	109	146	152	121
lnc-TIFA-1	0.885385	0.080545	0.259858	12.561	11	3	11	12	28	12
lnc-EXTL3-4	0.226602	0.0806357	0.259954	239.287	233	237	206	256	263	269
lnc-C1orf204-1	-1.18846	0.0810732	0.260633	3.24077	8	6	2	1	2	1
lnc-DERA-2	-1.07504	0.0811235	0.260633	5.53353	8	10	7	1	5	3
lnc-FAAH2-1	0.746903	0.0810267	0.260633	16.3594	12	11	13	15	25	24
lnc-FASLG-1	-1.14445	0.0810633	0.260633	4.22739	7	9	4	4	1	1
lnc-PION-1	1.2201	0.0811508	0.260633	2.30247	0	2	0	6	1	5
lnc-FSCN1-2	-1.21897	0.0813571	0.261099	2.27692	4	6	2	0	0	2
lnc-EXOC3-1	0.208235	0.0818994	0.262643	313.828	296	327	270	360	325	342
lnc-SPTBN1-4	-1.21516	0.0823607	0.263924	2.27652	7	3	2	2	0	0
lnc-THRSP-3	0.783624	0.082511	0.264208	15.8246	10	11	13	27	26	10
lnc-C2orf27A-1	0.821401	0.0829916	0.265548	12.4174	8	9	9	12	21	17
lnc-MOCS2-2	1.20161	0.0831771	0.265943	2.7861	1	0	2	8	4	2
lnc-C6orf164-1	0.724145	0.083661	0.267091	17.5375	9	12	18	24	22	22
lnc-UBL5-2	0.508929	0.0836467	0.267091	44.6897	36	42	34	71	38	52
lnc-CMBL-1	-0.621093	0.0837681	0.267233	25.4566	29	40	27	25	17	18
lnc-TAF12-2	-1.15807	0.0839744	0.267692	3.73424	3	11	4	1	2	2
lnc-C4orf42-2	-0.936729	0.0841149	0.26794	10.5795	13	24	8	2	6	12
lnc-CDK12-2	0.821282	0.0848512	0.26989	12.862	9	11	7	19	23	10
lnc-FAM45A-1	0.463554	0.0848791	0.26989	51.5873	52	38	42	52	78	54
lnc-GSTO2-2	-0.934208	0.0849275	0.26989	8.99768	11	15	12	3	4	10
lnc-PELI1-1	0.925167	0.0849795	0.26989	8.82826	9	4	4	11	13	13
lnc-FH-1	-0.998046	0.0850732	0.269907	7.35152	13	11	8	7	1	5
lnc-ARID4A-1	-0.560577	0.0851109	0.269907	30.4018	36	35	41	24	28	22
lnc-CLMN-1	0.739213	0.0853714	0.270532	17.129	8	20	10	22	25	20
lnc-CTF1-1	0.50913	0.0858697	0.27191	40.2939	31	37	33	45	63	38
lnc-AC078802.1-1	0.240052	0.0860076	0.271944	213.533	192	193	214	220	238	248
lnc-BEST4-1	-1.13131	0.0860044	0.271944	4.21734	5	12	3	1	2	3
lnc-FAM213B-1	1.1989	0.0863936	0.272963	2.12802	1	1	0	4	3	4
lnc-NPIPL2-1	0.751286	0.086462	0.272977	15.0255	9	14	10	21	21	17
lnc-ULK4-3	1.11922	0.0868214	0.27391	4.08353	3	2	1	8	6	5
lnc-LCN15-1	-0.599869	0.0870057	0.274289	29.4605	29	42	39	16	21	33
lnc-CHRAC1-2	-0.868745	0.0871712	0.274608	9.97333	12	14	15	6	7	7
lnc-TFPT-1	-0.736368	0.0873861	0.275083	16.7715	21	30	15	9	14	14
lnc-CETP-1	0.298637	0.0875301	0.275218	122.418	121	108	107	126	149	138
lnc-ZSWIM7-1	0.553429	0.0875575	0.275218	30.5569	25	29	21	38	37	37
lnc-FAM174B-2	1.03725	0.0879505	0.27573	6.50034	2	5	4	4	18	7
lnc-NKAIN3-4	0.454253	0.0878889	0.27573	49.7888	39	48	41	52	72	53
lnc-MAP1LC3B-6	0.923012	0.0878797	0.27573	8.33574	5	5	6	13	13	9
lnc-SEC22A-1	0.848999	0.0879785	0.27573	12.2033	9	8	8	18	25	7
lnc-USP25-2	0.147567	0.0882053	0.276239	663.428	657	635	637	690	733	706
lnc-ZNF705D-3	0.47949	0.0884217	0.276714	42.1695	34	35	38	51	56	44
lnc-TFEB-1	-1.19104	0.0884871	0.276716	2.12218	4	3	4	1	1	0
lnc-C16orf13-3	-1.14494	0.0886993	0.277177	3.76208	8	5	5	0	1	4
lnc-AC106873.4.1-1	-0.562563	0.0888386	0.27741	30.106	33	38	40	29	20	24
lnc-EXT1-2	1.03103	0.0889559	0.277573	5.91529	2	3	5	6	8	12
lnc-MEF2A-1	0.60747	0.0891484	0.277971	25.2056	25	15	20	33	30	31
lnc-TNFAIP8L1-1	1.11272	0.0892833	0.278189	4.08471	1	3	2	4	8	7
lnc-C1orf177-2	-1.02384	0.0899022	0.279909	5.87878	7	11	8	2	3	5
lnc-SPINK9-1	0.680345	0.0899662	0.279909	26.571	34	15	12	47	36	19
lnc-PPA2-4	1.18545	0.0900499	0.279966	2.1434	1	0	1	4	2	5
lnc-A1BG-1	0.480669	0.0902821	0.280484	49.4892	46	52	28	73	49	55
lnc-ACAA1-1	-0.369071	0.0905662	0.280655	76.5524	85	87	93	59	68	76
lnc-NRIP2-4	0.997402	0.0905996	0.280655	6.22938	4	3	4	9	8	10
lnc-PDZD7-3	-0.999712	0.0904708	0.280655	6.85679	9	13	8	7	1	4
lnc-PRM1-1	-1.18368	0.0905151	0.280655	2.11244	3	5	3	1	1	0
lnc-AC074389.6.1-3	-0.888621	0.0907972	0.281064	9.15035	16	10	12	6	6	6
lnc-EIF4A3-1	-0.758925	0.091097	0.281788	15.2493	14	19	27	8	11	14
lnc-FPGS-1	-0.525218	0.0912094	0.281932	45.4516	52	67	47	24	31	57
lnc-VWF-1	0.541062	0.0917072	0.283266	37.684	35	34	24	48	30	59
lnc-STXBP4-1	-0.305839	0.0921389	0.284394	110.793	129	121	126	106	105	91
lnc-NRIP2-2	-1.00474	0.0924893	0.28527	6.83361	14	7	9	3	8	1
lnc-AL669831.1-1	-0.537405	0.0926047	0.28542	31.6873	38	38	40	23	31	24
lnc-AGPS-1	-0.977804	0.0927952	0.285801	6.70706	11	9	9	5	2	5
lnc-NSMAF-1	-0.934096	0.0929321	0.286017	8.53746	11	9	16	2	5	9
lnc-TRAP1-1	-1.15196	0.0930166	0.286071	3.24596	6	8	2	3	0	1
lnc-C20orf118-1	-1.11278	0.0931929	0.286407	4.23688	9	8	3	2	0	4
lnc-TCF7-1	1.08293	0.0938949	0.288358	4.57898	3	1	3	3	10	8
lnc-FAM71F2-1	-0.230653	0.0940408	0.288599	239.83	273	254	267	190	241	242
lnc-IKBIP-1	0.830714	0.0944072	0.289515	10.6472	7	8	7	15	12	16
lnc-CEMP1-6	-1.03423	0.0948097	0.290404	6.02957	3	16	8	5	2	3
lnc-TRIO-1	1.15813	0.0948327	0.290404	2.61809	0	2	1	5	4	4
lnc-RNF125-1	-0.49481	0.095519	0.292296	38.745	47	51	42	33	26	38
lnc-RBM22-1	-1.14435	0.0959071	0.293274	3.22536	4	11	1	1	2	1
lnc-TUBA1C-2	-1.13487	0.096288	0.294229	3.12307	3	4	8	2	1	1
lnc-CDC42EP3-1	-1.05848	0.0964523	0.29452	5.07192	13	4	6	3	1	4
lnc-SLC15A1-1	-0.396511	0.096691	0.295039	65.7086	77	86	67	58	47	67
lnc-RP1-241P17.4.1-3	0.503799	0.0970807	0.295752	36.3108	28	30	33	51	43	37
lnc-C15orf52-2	1.11313	0.0971323	0.295752	3.57992	3	1	1	6	8	3
lnc-ROPN1L-2	0.91883	0.0971025	0.295752	7.8626	7	3	5	12	10	11
lnc-C16orf46-1	-0.669954	0.0972864	0.296011	18.8149	23	23	26	10	15	18
lnc-USP8-2	-0.165186	0.097619	0.296812	527.654	625	549	537	481	548	490
lnc-GRM1-1	0.741701	0.0979014	0.297263	14.6059	10	9	13	22	14	21
lnc-LYPLAL1-2	0.951611	0.0979065	0.297263	7.0074	5	6	2	9	12	9
lnc-ZCWPW2-2	1.1573	0.0980727	0.297557	2.11791	2	0	0	3	5	3
lnc-TRRAP-1	-0.368602	0.0990311	0.300144	73.5264	97	84	74	71	58	66
lnc-GPR20-4	-1.14449	0.0990658	0.300144	2.62812	4	3	6	0	1	2
lnc-TRIM39-1	-1.14393	0.0992339	0.300441	2.62623	3	4	6	0	1	2
lnc-PRELID2-2	0.887472	0.099436	0.300765	8.63564	5	7	5	12	16	8
lnc-SPRED2-6	-1.14334	0.0994815	0.300765	2.60079	6	4	3	0	2	1
lnc-IL17RA-3	1.15085	0.0999608	0.302	2.11936	2	0	0	5	4	2
lnc-SFTPD-3	-0.283364	0.100351	0.302965	126.847	139	159	130	110	127	112
lnc-CDK12-1	0.305006	0.100585	0.303459	105.942	100	98	92	108	124	126
lnc-KCNK4-1	-1.07161	0.100757	0.303763	4.58912	9	2	10	2	4	1
lnc-TALDO1-1	0.470343	0.100899	0.303975	40.0579	36	31	35	48	51	44
lnc-RASGRP1-4	-0.640225	0.101449	0.305418	19.7968	22	25	28	17	14	15
lnc-ACYP2-1	0.549565	0.102256	0.307632	30.2953	21	20	33	40	39	32
lnc-CPN2-1	0.951455	0.102639	0.308443	6.5458	3	5	4	7	10	11
lnc-MEX3B-1	1.10236	0.10267	0.308443	3.60912	1	3	1	10	2	5
lnc-CHIC1-3	-0.181697	0.10302	0.309276	403.459	465	444	407	351	439	365
lnc-RP11-150O12.6.1-1	-0.769397	0.103229	0.309687	13.0074	17	23	12	10	12	6
lnc-C3orf32-2	0.585566	0.103695	0.310532	24.5282	15	23	21	27	33	31
lnc-F8A3-1	0.881566	0.103636	0.310532	8.63453	5	6	6	10	18	8
lnc-SEMA4B-2	-0.368047	0.103728	0.310532	79.2642	83	86	105	58	67	85
lnc-CD58-1	-0.776175	0.103953	0.310986	15.9724	29	23	12	21	5	8
lnc-BAZ1A-1	-0.488678	0.104473	0.312116	37.3993	44	51	40	38	27	29
lnc-IAH1-2	-1.12869	0.104477	0.312116	2.60111	2	7	4	0	2	1
lnc-CHADL-2	-0.873974	0.104647	0.312378	8.65199	13	14	9	5	4	8
lnc-C8orf56-2	1.06175	0.10471	0.312378	3.92068	2	2	2	6	7	5
lnc-FXYD2-1	1.12644	0.105101	0.313152	2.61438	1	0	2	2	7	4
lnc-CXorf56-1	-0.782837	0.105116	0.313152	12.2192	12	22	15	6	12	8
lnc-CLLU1.1-2	0.78527	0.10527	0.313388	11.7681	5	10	10	16	18	13
lnc-RP11-849H4.2.1-1	0.822388	0.105342	0.313388	10.6541	9	6	7	9	14	20
lnc-SETD4-4	-1.01196	0.105444	0.313476	5.41975	8	6	10	1	2	6
lnc-EPHA1-1	-0.244056	0.105753	0.314088	171.163	191	205	174	171	159	148
lnc-TCF19-1	-0.409936	0.105797	0.314088	55.9926	75	67	55	57	46	43
lnc-C3orf52-1	0.669646	0.106266	0.314666	16.9906	15	12	12	22	24	19
lnc-AC110781.3.1-1	-0.540224	0.10636	0.314666	29.4139	36	40	32	20	22	30
lnc-AC145676.2.1-4	-0.339126	0.106262	0.314666	87.9674	88	116	98	77	70	89
lnc-CD63-1	-0.654709	0.1063	0.314666	18.6195	26	20	25	16	17	10
lnc-RP11-712L6.5.1-1	-0.981048	0.106097	0.314666	5.71241	5	11	9	3	4	3
lnc-MRFAP1L1-2	0.593813	0.106449	0.314713	25.0648	25	17	18	24	28	41
lnc-ERP44-3	-0.601795	0.106585	0.314897	21.9002	28	26	28	15	19	18
lnc-ESR2-1	-0.766007	0.106756	0.314966	14.8038	15	25	19	12	17	3
lnc-STARD3NL-1	-1.00837	0.106715	0.314966	5.40517	12	5	7	3	1	5
lnc-BX284668.1-1	0.532879	0.107406	0.316666	30.6646	23	33	20	34	44	34
lnc-SAMD5-1	0.805443	0.107655	0.317182	11.9663	3	12	10	12	15	21
lnc-AC015987.1-2	0.839945	0.107743	0.317223	9.31721	5	9	5	13	12	13
lnc-ACTL7B-1	-0.633461	0.107837	0.31728	20.6439	28	21	29	20	11	17
lnc-LRRK1-3	0.503419	0.108815	0.319939	32.7198	28	27	27	35	40	43
lnc-KCNE4-1	-0.497444	0.109578	0.321741	36.3942	49	51	32	33	25	33
lnc-C14orf79-2	0.717996	0.109541	0.321741	14.4125	14	7	11	18	18	20
lnc-VRK1-1	-1.0821	0.10973	0.321965	3.5825	4	8	5	4	1	0
lnc-FAM181B-2	1.07076	0.109972	0.322454	3.44073	2	2	1	6	4	6
lnc-C6orf99-1	-1.06274	0.110356	0.323358	4.10841	9	3	7	2	0	4
lnc-AGPAT2-1	0.694677	0.111409	0.32622	15.0478	13	12	9	21	17	20
lnc-ZNF131-2	0.591507	0.111692	0.326824	24.1351	27	18	13	28	36	26
lnc-KLRG2-1	-0.280972	0.112295	0.328364	138.711	171	141	155	148	132	102
lnc-RPGRIP1L-1	-0.23665	0.112482	0.328667	173.603	199	185	192	151	169	166
lnc-LIFR-1	0.70279	0.112552	0.328667	16.0778	13	10	13	13	19	30
lnc-TMEM30B-3	-0.984777	0.112704	0.328885	5.2264	8	6	9	2	5	2
lnc-UBAC2-1	-0.929042	0.112921	0.329071	7.0139	7	12	11	7	5	1
lnc-KIAA1737-2	-0.661105	0.112916	0.329071	20.0978	18	34	25	8	16	22
lnc-TRPC4-1	0.739439	0.113151	0.329518	13.206	8	13	8	13	23	16
lnc-MBTPS2-1	0.560509	0.113349	0.329869	25.8092	26	22	15	35	30	30
lnc-CSPP1-1	-0.625918	0.11375	0.33081	20.1356	30	20	26	13	14	20
lnc-DZIP1-3	-0.88717	0.113919	0.331077	8.32783	19	9	7	5	3	8
lnc-DCTN5-2	0.528909	0.114012	0.331121	29.0404	27	25	20	35	42	29
lnc-ASAP2-5	0.813906	0.114324	0.331804	9.67901	7	6	7	13	10	16
lnc-AP4B1-1	-0.939093	0.114475	0.332016	6.05057	10	7	9	5	3	3
lnc-PNPT1-1	-0.90183	0.115005	0.333328	6.85457	11	10	8	4	4	5
lnc-OAZ3-3	0.943138	0.115125	0.333448	6.02375	4	5	2	9	11	6
lnc-AC018816.3.1-4	0.872661	0.115462	0.333747	8.16829	4	5	7	15	13	6
lnc-FANCI-1	1.0273	0.115377	0.333747	4.39982	2	4	1	11	6	3
lnc-ADAM22-2	1.03972	0.115392	0.333747	3.91202	3	1	2	7	8	3
lnc-METTL23-2	-0.979658	0.115721	0.33427	5.20954	9	7	7	3	5	1
lnc-RHOB-4	0.713493	0.116045	0.334981	13.9142	10	12	9	14	17	23
lnc-PGGT1B-1	0.297187	0.116332	0.335355	118.557	111	123	92	159	129	112
lnc-ENPP1-2	-1.00415	0.116258	0.335355	4.88352	7	11	4	1	2	5
lnc-RP11-944C7.1.1-1	0.257567	0.116574	0.335601	169.204	153	164	155	216	202	146
lnc-GPC6-2	0.750193	0.116564	0.335601	13.4221	8	7	14	10	24	19
lnc-SLC25A26-1	1.03646	0.116923	0.336379	3.92072	1	2	3	3	9	6
lnc-C11orf30-1	-1.03373	0.117098	0.336658	3.90538	5	9	4	1	2	3
lnc-CYB561-1	-1.06995	0.11723	0.336787	2.94147	4	5	5	2	1	1
lnc-PLCD3-1	0.527392	0.117301	0.336787	28.3396	23	20	27	33	33	37
lnc-EXD2-1	0.826724	0.117442	0.336967	9.75857	6	8	6	9	22	9
lnc-ARID3B-1	-0.622589	0.117913	0.338043	18.7893	27	22	22	13	15	16
lnc-CCDC54-2	-0.19757	0.118041	0.338043	262.45	263	310	287	251	255	240
lnc-RELT-1	-0.804297	0.118054	0.338043	9.64828	15	10	14	7	7	6
lnc-CD109-2	1.00724	0.118139	0.338059	4.89251	4	2	2	13	7	2
lnc-MFNG-2	0.875207	0.118265	0.338107	7.65323	4	7	4	9	15	8
lnc-UGDH-1	0.50481	0.118393	0.338107	30.7433	25	28	24	42	34	35
lnc-RBM11-2	-0.870073	0.118342	0.338107	7.66027	11	12	9	7	5	3
lnc-C9orf86-1	-0.766415	0.11851	0.338217	11.2705	14	18	13	6	7	11
lnc-ZNF678-1	0.989858	0.118993	0.339367	4.73693	4	3	1	9	6	6
lnc-NECAB1-1	0.806834	0.119172	0.339425	9.61709	7	7	6	11	18	10
lnc-AC092295.7.1-1	-1.08894	0.11917	0.339425	2.13536	7	0	4	1	0	1
lnc-PCBP1-1	1.04918	0.119312	0.339598	3.41862	3	1	1	4	8	4
lnc-C16orf85-1	0.879863	0.119538	0.340015	7.20369	4	6	4	9	9	12
lnc-BAK1-2	-0.634891	0.119767	0.340441	19.0054	21	25	26	16	9	19
lnc-B4GALNT3-2	0.332557	0.120301	0.341703	91.3127	66	94	87	87	126	99
lnc-MYO6-1	-0.307072	0.120371	0.341703	96.853	120	101	108	80	103	81
lnc-METRNL-3	0.696347	0.120789	0.342662	14.2354	8	13	11	15	19	21
lnc-AC073263.1-2	0.553124	0.121754	0.345028	27.3625	26	23	18	28	48	25
lnc-DHX40-1	-0.369075	0.121817	0.345028	61.7873	67	69	78	51	62	51
lnc-HEATR8-1	-0.645222	0.122216	0.345028	19.5222	21	19	34	22	11	12
lnc-FAR2-2	0.922734	0.122148	0.345028	6.52276	5	2	5	11	13	4
lnc-KRT80-5	0.632866	0.121956	0.345028	18.8022	21	12	11	28	21	22
lnc-NHP2L1-1	-0.844832	0.121881	0.345028	7.9943	11	11	11	5	7	4
lnc-PRH1-1	-0.706881	0.122066	0.345028	16.2848	21	11	31	10	9	17
lnc-ZSWIM2-4	0.967897	0.122268	0.345028	5.25509	2	1	6	8	8	7
lnc-GCNT1-2	0.872637	0.122364	0.345072	8.16419	5	8	3	19	8	7
lnc-PLEKHA5-2	1.01107	0.122851	0.346217	4.43565	2	1	4	2	8	10
lnc-ALK-1	1.0729	0.122994	0.34639	2.46127	0	2	1	4	3	5
lnc-EVX1-13	-0.225785	0.123319	0.346394	200.017	223	236	203	164	189	209
lnc-RNF125-2	0.670314	0.123182	0.346394	17.5671	8	15	17	16	19	32
lnc-ABLIM1-1	0.726406	0.123302	0.346394	12.2819	8	9	10	19	14	15
lnc-ZFP36L2-1	0.938937	0.123194	0.346394	5.56435	4	2	4	10	8	6
lnc-NDE1-1	-0.74959	0.123448	0.346531	11.5598	19	16	11	9	10	6
lnc-C9orf95-1	-0.844988	0.123545	0.346573	9.46092	7	15	17	4	12	3
lnc-NPC2-1	-0.590629	0.123989	0.347591	21.4445	32	20	28	17	15	19
lnc-ZNF667-2	0.682752	0.124261	0.34793	16.365	10	12	15	32	18	13
lnc-ARL6IP5-1	-0.900186	0.124324	0.34793	6.37673	10	7	10	3	5	4
lnc-CMPK2-2	-0.536634	0.124354	0.34793	30.0729	35	29	46	22	35	17
lnc-PIKFYVE-1	-0.989321	0.124815	0.348992	4.24568	5	7	7	2	3	2
lnc-ZDHHC2-1	0.453531	0.125147	0.349693	38.2525	35	28	35	43	52	41
lnc-FAM72B-3	-0.986627	0.126121	0.352183	4.26106	5	6	8	2	2	3
lnc-LONRF1-2	-0.864665	0.126473	0.352788	7.18522	11	10	9	3	5	6
lnc-FN1-2	0.814992	0.126502	0.352788	10.8175	4	4	14	8	21	15
lnc-AKIP1-3	-0.716952	0.127004	0.353675	12.2484	18	15	15	10	9	8
lnc-ARMC6-1	-1.04682	0.127061	0.353675	2.92355	7	5	2	2	1	1
lnc-OSBPL1A-1	-0.615471	0.127068	0.353675	18.2675	24	24	21	15	17	11
lnc-POLR2B-1	-0.493756	0.127185	0.353771	45.726	59	72	35	32	25	57
lnc-SLC9A7-1	0.221157	0.127357	0.354018	231.637	221	238	197	284	275	204
lnc-TGFBR2-2	1.06127	0.127568	0.354373	2.46272	0	2	1	6	2	4
lnc-FAM189A1-3	0.315894	0.127803	0.354796	97.2973	84	90	91	118	132	81
lnc-MED6-1	-0.255715	0.127971	0.355031	137.907	166	157	138	117	127	139
lnc-RERE-1	0.359709	0.128365	0.355895	60.9542	53	56	54	67	77	66
lnc-SORCS1-5	-0.960156	0.128497	0.356029	5.2246	8	7	8	0	5	4
lnc-KIFC2-1	-0.654921	0.128754	0.356511	15.727	20	16	24	12	11	13
lnc-SOX15-1	0.375691	0.129208	0.357538	56.1207	51	50	48	60	62	72
lnc-TRMT2A-1	-0.797382	0.129336	0.35759	9.64486	8	15	16	4	9	7
lnc-F2RL2-2	0.621162	0.12942	0.35759	18.3216	9	17	17	24	24	21
lnc-MTA3-2	0.820299	0.129478	0.35759	8.34477	5	6	6	15	10	9
lnc-ZNF275-1	-0.642802	0.129837	0.358351	16.0212	18	21	22	14	12	11
lnc-FSIP1-5	0.221119	0.130423	0.359736	178.56	177	165	163	191	196	200
lnc-GPT2-1	0.899719	0.130672	0.360189	6.38372	2	7	3	7	8	12
lnc-TBC1D19-2	0.822263	0.130756	0.360189	9.36432	5	7	7	20	5	13
lnc-USP34-1	0.16924	0.131224	0.361246	421.577	400	407	409	447	524	394
lnc-NAALAD2-1	-0.814535	0.132161	0.36346	8.33049	9	12	13	6	7	4
lnc-CTDSPL2-2	-0.664314	0.132198	0.36346	15.3264	18	23	18	7	16	12
lnc-ZNF506-1	0.650034	0.132319	0.363558	17.2716	14	16	10	29	25	12
lnc-NKAP-1	-0.729155	0.132826	0.364718	12.4561	20	13	16	8	5	14
lnc-AC022148.1-1	0.516854	0.133098	0.364803	27.0216	19	21	27	31	33	34
lnc-KIAA1919-3	0.244193	0.133044	0.364803	156.335	157	162	120	162	174	182
lnc-RNF40-1	-1.01478	0.133113	0.364803	4.09498	7	7	5	0	0	6
lnc-PPIAL4C-3	0.900578	0.133261	0.364898	5.86997	4	5	2	7	10	8
lnc-VPS4A-1	-0.760923	0.133318	0.364898	10.7424	18	13	12	7	12	4
lnc-SHISA8-1	-0.837663	0.133476	0.365095	8.48221	10	11	14	2	11	4
lnc-HDAC9-1	0.465783	0.13461	0.367963	34.4407	32	34	22	37	45	41
lnc-GPR6-1	-0.556742	0.134734	0.367986	25.7223	31	33	31	19	12	31
lnc-HAND1-2	-0.526112	0.134791	0.367986	25.1824	29	30	33	18	22	22
lnc-CKAP2L-1	-0.461102	0.134931	0.368135	36.5398	39	55	37	37	30	26
lnc-GPR172B-1	-1.04049	0.135253	0.368309	2.44125	4	6	2	1	0	2
lnc-TMOD3-1	-0.808276	0.135212	0.368309	8.3254	15	10	9	6	5	6
lnc-WISP3-3	-1.01365	0.135216	0.368309	3.43063	6	6	4	0	1	4
lnc-GRAMD4-2	0.927108	0.135492	0.368724	5.59293	5	2	3	11	3	10
lnc-PCBP2-1	0.0867667	0.136015	0.36946	7008.45	6842	7254	6745	7603	7090	7332
lnc-SETD4-3	-0.596755	0.135952	0.36946	19.437	27	26	20	20	11	15
lnc-PPP3CC-1	-0.555862	0.136021	0.36946	23.5682	21	34	32	18	16	23
lnc-FOXB1-3	-0.786911	0.136337	0.369848	9.58311	12	20	7	6	8	6
lnc-SEMA3D-1	0.986329	0.136303	0.369848	3.74098	2	3	1	5	8	4
lnc-KLF9-1	0.695584	0.136863	0.37104	14.2374	15	12	5	18	13	24
lnc-IRAK3-1	-0.788453	0.137179	0.37166	8.65556	12	11	12	6	7	5
lnc-KIAA1267-2	-0.659055	0.137479	0.372191	14.8549	23	15	19	10	15	9
lnc-RP11-1000B6.4.1-2	0.913315	0.137549	0.372191	7.22531	0	3	10	5	14	12
lnc-ALG1-1	0.706231	0.137951	0.372571	13.0634	12	7	10	10	24	17
lnc-ANKRD33-1	0.586078	0.137885	0.372571	20.4154	23	15	11	22	27	27
lnc-SYCE1L-1	0.839877	0.137878	0.372571	8.04963	3	8	5	8	7	18
lnc-CELA3A-2	-0.433816	0.138047	0.372597	56.9435	75	65	62	73	49	25
lnc-FBXL5-3	0.676527	0.138138	0.372608	17.5285	18	16	6	22	35	11
lnc-SMARCA5-1	0.815833	0.138517	0.373394	8.88906	3	7	8	10	7	19
lnc-C22orf26-2	0.279854	0.138941	0.373743	109.865	110	109	85	130	109	129
lnc-CDK3-1	0.18042	0.13952	0.373743	302.944	271	308	291	314	316	352
lnc-AAK1-2	0.758628	0.139295	0.373743	11.3104	9	3	12	9	19	17
lnc-C15orf40-1	-0.52743	0.138885	0.373743	25.9177	34	32	29	22	28	14
lnc-CEP170-5	0.418403	0.139051	0.373743	46.5444	45	33	43	46	49	68
lnc-CNPY3-1	-0.357368	0.139394	0.373743	59.632	77	62	67	54	57	48
lnc-FOXI2-1	-0.458007	0.139363	0.373743	35.809	42	46	40	24	28	39
lnc-NTAN1-1	0.394117	0.139044	0.373743	47.0835	46	39	39	57	55	52
lnc-PPP1R3G-2	-0.776869	0.139382	0.373743	12.4402	26	8	16	17	4	5
lnc-RIPK2-1	0.99495	0.139462	0.373743	3.27978	2	1	2	4	5	6
lnc-SDIM1-2	-0.611438	0.139773	0.374186	19.1925	18	20	34	11	16	18
lnc-PHLDA3-1	-0.514074	0.139937	0.374389	27.4581	36	31	33	15	26	27
lnc-FMNL1-1	-0.922798	0.140033	0.374413	5.03576	6	11	5	3	4	2
lnc-CERS5-1	-0.279666	0.140488	0.375395	102.055	112	127	105	101	95	85
lnc-PUS3-1	-0.785574	0.141123	0.376857	8.66948	12	10	13	4	7	7
lnc-ZBTB42-1	0.534432	0.141284	0.377051	23.5174	18	24	16	28	30	28
lnc-RTEL1.1-1	-0.582249	0.142057	0.378764	26.5305	30	37	32	33	7	23
lnc-SH3BGRL2-1	0.329121	0.142103	0.378764	76.6677	78	76	54	86	78	97
lnc-CCDC90B-2	0.331531	0.142316	0.379096	78.1325	61	67	83	90	105	72
lnc-TAOK3-1	-0.417713	0.142599	0.379221	40.8014	51	49	44	33	41	32
lnc-DGAT2-1	-0.500308	0.142624	0.379221	30.6009	35	42	34	22	18	36
lnc-RGMA-2	0.705019	0.142629	0.379221	12.6001	5	14	9	20	13	16
lnc-GAS6-3	0.6352	0.142831	0.379521	15.0419	12	13	10	20	18	19
lnc-ZNF267-1	0.740124	0.143087	0.379967	10.5898	8	10	5	17	16	9
lnc-CCDC68-2	0.169775	0.143189	0.380003	347.747	336	313	353	383	401	341
lnc-PDGFA-1	-1.01997	0.144086	0.382145	2.48275	1	3	8	1	0	2
lnc-FRMD4A-1	0.369591	0.144309	0.3825	58.3049	58	45	52	77	54	70
lnc-SLMO1-1	-0.800319	0.144746	0.383419	8.31407	14	12	8	9	4	4
lnc-ADAR-1	-0.801035	0.145117	0.384165	7.84648	12	10	10	4	5	7
lnc-BMP4-1	0.754675	0.145266	0.384321	10.775	9	6	8	22	15	6
lnc-STK17A-1	0.442438	0.145467	0.384616	36.453	30	37	27	50	38	41
lnc-C21orf7-2	0.567547	0.145616	0.384729	21.0793	21	16	14	18	30	30
lnc-C22orf26-4	0.906832	0.14569	0.384729	5.55691	2	2	6	4	13	7
lnc-FAM120AOS-1	0.889582	0.146278	0.386044	5.37828	3	4	3	8	10	5
lnc-TUBA1A-1	-0.779971	0.14677	0.387104	8.6818	8	13	14	5	5	8
lnc-PMM2-2	-0.150799	0.146977	0.387411	521.979	559	570	555	569	495	446
lnc-C17orf84-1	0.0964204	0.14813	0.390102	1666.34	1637	1708	1593	1807	1741	1708
lnc-TPST2-1	-0.19262	0.148272	0.390102	222.574	245	239	244	203	228	203
lnc-EVX1-7	-0.32952	0.148261	0.390102	73.7011	83	76	93	57	82	60
lnc-ERN1-1	-0.223961	0.149039	0.391881	167.533	178	193	183	149	183	140
lnc-WDR31-1	0.521429	0.149222	0.392121	24.6773	19	18	24	26	38	26
lnc-RASSF5-1	0.962692	0.149624	0.392934	3.73724	4	1	1	5	9	3
lnc-ZNF705G-1	0.625794	0.149725	0.392959	15.8654	13	11	13	13	24	23
lnc-BCAT1-2	-0.820999	0.149911	0.393207	7.51441	16	6	9	3	6	6
lnc-ZNF132-1	0.41595	0.150068	0.393322	41.0798	32	38	37	40	48	56
lnc-NRXN1-2	-0.428125	0.150139	0.393322	43.2082	56	47	50	34	53	25
lnc-MFSD8-1	-0.642586	0.150399	0.393761	15.6377	20	26	14	18	10	8
lnc-TGS1-1	-0.752599	0.150498	0.393781	10.3128	12	9	20	5	12	5
lnc-ALKBH6-1	-0.254473	0.150936	0.394202	146.058	158	170	160	148	160	99
lnc-C14orf45-1	0.388908	0.150878	0.394202	48.0293	44	50	33	62	51	54
lnc-YY1-1	-0.921931	0.150913	0.394202	5.23442	9	9	5	2	0	7
lnc-CTAGE4-1	-0.797784	0.151066	0.394302	7.87297	7	11	14	5	4	7
lnc-CHST4-3	0.883448	0.151298	0.394667	5.41812	3	2	5	5	8	10
lnc-C1orf195-1	0.932184	0.152418	0.396862	4.09268	3	3	1	5	5	8
lnc-SYT16-1	-0.917422	0.152357	0.396862	4.59725	3	7	10	3	2	3
lnc-AVEN-1	-0.665293	0.152337	0.396862	14.4918	27	14	15	9	17	7
lnc-CATSPERB-1	-0.272416	0.153048	0.398259	102.921	103	133	110	96	94	94
lnc-CBLL1-1	-0.574592	0.153471	0.399119	20.1	34	22	19	14	13	21
lnc-PHACTR4-1	-0.54752	0.153933	0.400075	22.2046	26	30	26	26	16	12
lnc-KCTD5-1	-0.75513	0.154468	0.401223	9.00603	13	10	13	9	4	6
lnc-SLC43A1-1	-0.99077	0.154843	0.401786	2.29143	5	2	4	1	1	1
lnc-ULK2-1	0.801368	0.154967	0.401786	7.37322	5	5	5	14	7	9
lnc-WWP2-2	0.149611	0.154883	0.401786	488.364	512	446	461	540	567	463
lnc-ZNF814-1	-0.604648	0.155114	0.401925	16.1583	22	22	17	16	11	11
lnc-PABPC4-2	0.60988	0.155362	0.402325	17.0715	13	9	18	27	16	21
lnc-EFR3B-1	-0.75701	0.155922	0.403481	9.50906	18	6	14	7	5	8
lnc-TMEM180-1	-0.440588	0.155997	0.403481	40.1237	37	65	41	44	32	27
lnc-LSS-1	-0.218604	0.156294	0.404002	190.904	216	205	209	199	199	141
lnc-ECM1-1	-0.974657	0.156642	0.404169	2.77453	7	3	3	1	1	2
lnc-IFLTD1-1	0.756454	0.156558	0.404169	8.50704	6	5	7	10	13	11
lnc-MLST8-1	0.885652	0.156604	0.404169	4.88936	3	4	2	6	9	6
lnc-MFNG-1	0.240375	0.157672	0.406584	162.686	172	122	162	162	206	171
lnc-COQ7-1	0.823609	0.157887	0.406891	7.03452	9	3	2	10	8	11
lnc-GOLGA8J-3	0.391791	0.158595	0.408455	44.8554	32	42	44	48	51	57
lnc-HMGN4-1	0.77822	0.158685	0.408455	8.18867	3	8	6	15	8	10
lnc-ASH1L-1	-0.339536	0.158951	0.40865	63.2759	78	84	56	52	62	56
lnc-CNNM1-1	0.435111	0.158931	0.40865	35.6947	28	29	35	51	37	38
lnc-CBLB-4	-0.261619	0.159169	0.408963	108.118	130	115	117	102	111	87
lnc-SLC25A32-3	0.450645	0.159327	0.409123	35.0776	36	27	27	31	56	38
lnc-EIF2AK4-4	0.416228	0.159925	0.410413	42.7355	41	26	44	40	56	54
lnc-CSNK2A1-1	-0.341977	0.160291	0.411106	58.2335	70	60	70	54	50	52
lnc-PDCD6IP-2	0.592457	0.16067	0.411831	17.6519	16	14	12	13	26	27
lnc-HNMT-2	0.223704	0.161335	0.413288	186.565	196	166	165	183	188	242
lnc-ITGAE-1	0.54214	0.162003	0.414752	23.3568	23	12	22	32	36	18
lnc-SMC1A-1	-0.964099	0.162229	0.414968	2.76438	4	6	3	0	2	2
lnc-YIPF4-1	0.151819	0.162282	0.414968	360.663	336	363	348	385	391	383
lnc-RAI1-1	-0.974382	0.162504	0.415039	2.27228	3	5	3	1	2	0
lnc-RP4-695O20__B.10.1-1	0.735144	0.162435	0.415039	8.82487	6	7	6	13	12	10
lnc-TMEM14A-1	0.1612	0.162952	0.41583	316.898	290	326	301	347	352	323
lnc-EPT1-1	-0.623258	0.163008	0.41583	16.0062	21	26	14	10	8	19
lnc-FARP1-1	0.529172	0.163332	0.416092	23.4619	26	20	12	31	34	21
lnc-FBXO15-4	0.972296	0.163469	0.416092	2.31117	1	0	2	4	2	5
lnc-LPPR5.1-1	-0.734897	0.163458	0.416092	9.83581	16	8	15	11	4	6
lnc-TOR3A-1	-0.84243	0.1635	0.416092	7.37936	15	8	8	4	0	10
lnc-COMMD10-1	-0.971744	0.163672	0.416284	2.29332	6	1	4	1	1	1
lnc-FCGR1B-2	-0.485542	0.163922	0.416673	27.4187	34	30	35	22	31	16
lnc-ATXN7-2	0.220255	0.164129	0.416951	175.747	162	163	172	175	234	170
lnc-LAMA1-3	-0.958942	0.164604	0.417907	2.76509	2	8	3	1	1	2
lnc-ATP5S-1	-0.969109	0.164945	0.418278	2.28129	2	5	4	0	2	1
lnc-RWDD2B-1	-0.517951	0.164932	0.418278	23.5039	23	36	27	25	18	15
lnc-TLE2-1	-0.716774	0.165398	0.419178	10.1321	20	8	12	6	8	8
lnc-AIFM3-1	-0.956155	0.16632	0.421264	2.79285	6	2	5	2	0	2
lnc-AC131097.4.1-4	-0.965327	0.166559	0.421373	2.29592	5	2	4	2	0	1
lnc-PEF1-1	-0.502239	0.166554	0.421373	24.1703	29	35	24	22	16	22
lnc-COG1-1	-0.854159	0.167137	0.422584	5.83669	8	14	3	6	3	2
lnc-C6orf222-1	0.596811	0.167496	0.422853	15.1972	10	14	12	18	21	18
lnc-ANKRD5-1	-0.656657	0.16754	0.422853	12.7291	13	17	19	7	15	7
lnc-RABGEF1-2	-0.379369	0.167493	0.422853	59.4256	79	62	66	73	53	31
lnc-WSB1-3	-0.866997	0.16764	0.422857	4.88148	5	11	5	3	3	3
lnc-LRRC8D-2	0.915961	0.16826	0.42417	3.59988	2	1	3	4	7	5
lnc-IDH2-1	0.306269	0.16863	0.424466	73.2327	70	61	69	91	87	70
lnc-ANXA4-1	0.326964	0.168675	0.424466	68.4074	69	49	67	65	84	84
lnc-LTN1-1	-0.541482	0.16857	0.424466	20.5807	33	24	19	18	13	19
lnc-CDC42SE1-1	-0.275976	0.168982	0.424988	88.5969	98	102	98	74	83	87
lnc-SOX13-1	-0.865279	0.169915	0.42704	4.88757	9	7	5	1	4	4
lnc-TSTA3-2	-0.948135	0.169997	0.42704	2.77638	4	6	3	1	0	3
lnc-NR2C2-1	-0.953978	0.170728	0.428362	2.96511	1	6	7	0	0	4
lnc-PARN-1	0.956989	0.170769	0.428362	2.29233	0	2	1	7	2	2
lnc-SMYD1-1	0.913798	0.170824	0.428362	3.58156	3	2	1	3	8	5
lnc-KRT7-1	-0.806741	0.170965	0.428464	6.49648	11	10	6	4	7	2
lnc-RNASEH2B-3	-0.947263	0.171289	0.429026	2.80334	4	2	7	0	1	3
lnc-LTBP2-1	-0.34429	0.171529	0.429214	56.3099	58	74	62	43	60	48
lnc-TMEM30B-4	-0.832596	0.171565	0.429214	5.68585	10	9	5	2	6	3
lnc-STOML1-1	0.297412	0.171743	0.429407	74.3405	62	76	66	82	90	79
lnc-PNKP-1	0.317114	0.172976	0.432237	64.9821	66	60	51	72	82	67
lnc-LRRC8D-1	0.900949	0.173328	0.432864	4.10578	0	4	3	4	5	9
lnc-B4GALNT4-1	0.875171	0.173989	0.434263	4.42141	3	4	1	7	4	8
lnc-RADIL-1	-0.860091	0.174359	0.434679	6.03527	5	16	5	4	0	7
lnc-RP11-389E17.1.1-1	-0.722117	0.174304	0.434679	8.82627	8	14	13	5	7	7
lnc-B9D1-1	0.688596	0.174688	0.435214	12.1221	13	9	5	24	7	16
lnc-CCZ1B-1	0.870065	0.174824	0.435214	4.40109	4	2	2	7	8	4
lnc-MALL-1	-0.828196	0.174879	0.435214	5.67756	9	11	4	4	5	2
lnc-AC003101.1.1-1	-0.456935	0.175161	0.435581	32.3461	34	51	31	23	22	37
lnc-WDR73-1	-0.673784	0.17523	0.435581	11.5791	9	19	17	7	13	6
lnc-NDST2-2	-0.903153	0.175378	0.435696	3.57958	6	7	3	1	2	3
lnc-OSCAR-1	-0.868347	0.175797	0.436482	4.41151	4	7	8	2	4	2
lnc-FAM20C-6	-0.916467	0.175927	0.436552	3.10918	4	4	6	2	2	1
lnc-MAP1LC3B-5	-0.926694	0.176448	0.437591	3.28235	8	2	5	0	1	4
lnc-HTR1B-1	0.271255	0.176717	0.438005	89.1659	83	80	84	92	99	107
lnc-RAD23B-2	-0.554851	0.176888	0.438174	18.6353	19	24	26	9	19	17
lnc-NOC3L-1	0.833513	0.177351	0.439066	5.21729	4	3	3	9	9	4
lnc-ZFY-1	-0.28625	0.177693	0.439659	86.1038	90	88	112	69	81	86
lnc-ANP32D-1	0.913612	0.178153	0.440428	3.11835	2	1	2	7	3	4
lnc-SH2D4B-2	0.407419	0.17821	0.440428	36.2807	34	36	25	44	39	44
lnc-TDRD7-1	0.161117	0.178468	0.440813	281.229	281	277	256	298	316	293
lnc-AC093726.6.1-1	-0.318787	0.179387	0.442825	62.4369	68	72	73	65	55	49
lnc-TOMM7-1	-0.350646	0.17967	0.443013	53.2005	58	51	74	45	51	46
lnc-RNASEH1-1	-0.384645	0.179653	0.443013	40.6881	50	46	46	42	34	31
lnc-DAOA-4	-0.848752	0.179997	0.443054	5.37006	8	9	6	7	3	0
lnc-AGMAT-2	-0.896117	0.17991	0.443054	3.59684	7	5	4	1	1	4
lnc-PPP1R3F-1	0.910323	0.179792	0.443054	3.12591	1	1	3	4	4	6
lnc-CHRM2-2	0.758626	0.180284	0.443468	7.17514	4	7	4	11	11	7
lnc-LRP5-1	0.922757	0.180373	0.443468	3.27653	2	2	1	0	6	9
lnc-GREB1-1	0.720888	0.180745	0.444129	8.81353	7	5	7	15	14	6
lnc-PTS-2	0.7215	0.180872	0.444185	8.34453	4	8	6	12	10	11
lnc-IER3-5	0.62832	0.181427	0.445237	14.2229	15	11	7	28	12	14
lnc-TMEM105-1	-0.714699	0.181509	0.445237	9.28175	14	17	6	6	5	9
lnc-RAB15-1	0.367278	0.181865	0.445344	45.1947	37	36	47	50	52	54
lnc-STAG3L4-1	0.479527	0.181844	0.445344	24.9917	17	22	24	29	37	24
lnc-TBC1D19-4	-0.751312	0.181665	0.445344	7.17237	10	11	8	4	6	5
lnc-GTPBP1-1	-0.427767	0.181996	0.445411	33.019	47	35	35	23	28	34
lnc-METTL15-1	0.662877	0.182392	0.446124	10.6278	11	6	7	14	14	13
lnc-LRRD1-1	-0.338267	0.182522	0.446171	53.2291	60	65	58	53	50	40
lnc-LENG9-2	0.56465	0.182619	0.446171	16.1808	11	16	12	23	19	18
lnc-MBP-1	-0.433904	0.182808	0.446376	37.8003	41	44	49	50	23	24
lnc-EDAR-2	0.658307	0.183001	0.446594	12.7435	7	16	6	9	17	23
lnc-C9orf103-3	-0.610164	0.183238	0.446649	13.6709	20	19	13	9	15	8
lnc-TAF9-2	-0.696875	0.183337	0.446649	9.15666	14	11	11	5	6	9
lnc-TPTE-3	0.407353	0.183236	0.446649	46.5977	32	55	35	35	56	72
lnc-GLIPR1-3	-0.903533	0.183703	0.447286	3.08488	6	5	3	1	3	1
lnc-HIST1H2BJ-1	-0.757591	0.184201	0.448244	8.15567	9	11	13	1	11	5
lnc-LIPG-3	-0.510125	0.184354	0.44836	23.0859	19	30	35	13	21	23
lnc-C1D-3	0.750003	0.185302	0.450156	8.17892	5	2	10	10	16	7
lnc-RALGAPB-1	0.235044	0.18524	0.450156	117.708	109	113	109	116	138	135
lnc-SYCE1L-2	0.890916	0.185592	0.450602	3.57436	4	1	1	6	8	2
lnc-SERPINH1-1	0.544739	0.185764	0.450765	17.6654	15	14	14	28	19	18
lnc-LRP11-1	-0.918224	0.186048	0.451198	2.75995	6	6	1	0	1	3
lnc-MAP1LC3B-1	-0.713301	0.186271	0.451482	9.80837	17	14	8	5	3	13
lnc-HERC1-1	-0.474505	0.187006	0.45178	24.9644	30	31	29	15	28	20
lnc-L34079.1-1	-0.495489	0.18654	0.45178	25.4332	33	24	35	18	14	31
lnc-WFIKKN2-1	0.622136	0.186613	0.45178	12.8805	10	13	7	21	17	11
lnc-ADAMTS6-1	-0.792417	0.186853	0.45178	6.01823	7	12	6	6	4	2
lnc-ROBO2-4	0.852656	0.186836	0.45178	4.40104	2	2	4	6	10	3
lnc-STAP1-6	0.68654	0.187027	0.45178	9.50556	6	7	8	17	9	11
lnc-CISD2-1	-0.641588	0.187828	0.452947	12.7963	11	18	20	6	7	16
lnc-HSP90AA1-2	-0.83634	0.187827	0.452947	5.3853	9	9	5	0	3	7
lnc-MTSS1-2	0.865047	0.187676	0.452947	3.92489	2	4	1	7	4	6
lnc-SUCLA2-2	-0.764158	0.188448	0.454185	7.32637	8	16	6	2	5	8
lnc-AC040934.1-1	-0.568629	0.188989	0.455233	16.3023	25	21	15	8	16	15
lnc-TGFB3-2	-0.918244	0.189131	0.45532	2.28437	4	5	2	0	0	3
lnc-MCTP2-1	-0.913977	0.189401	0.455713	2.75344	2	7	4	0	4	0
lnc-AGR3-1	-0.857839	0.189963	0.456296	3.9289	5	5	7	1	3	3
lnc-C1QBP-1	-0.513227	0.189882	0.456296	19.4469	25	21	25	16	18	14
lnc-ZNF843-1	0.54458	0.189785	0.456296	16.8644	14	13	14	18	20	24
lnc-ITGAL-2	0.511838	0.190278	0.456569	22.2355	16	17	22	16	36	29
lnc-TRIM41-1	0.89421	0.190291	0.456569	3.12327	3	0	2	6	3	5
lnc-MYLIP-1	-0.654868	0.190877	0.45772	10.6461	15	9	17	7	9	8
lnc-SNX29P2-2	-0.450277	0.191098	0.457992	28.2702	36	33	32	33	20	19
lnc-C15orf44-1	-0.515129	0.191699	0.45892	20.7713	33	22	21	18	12	21
lnc-TNFRSF14-2	0.750949	0.191641	0.45892	6.70011	5	6	3	10	8	9
lnc-ERICH1-7	-0.206304	0.192078	0.459311	162.222	158	192	183	162	143	154
lnc-ITGBL1-1	-0.326042	0.192018	0.459311	56.7484	56	68	70	58	48	47
lnc-ZNF333-4	-0.730756	0.192339	0.459681	8.0267	5	11	16	6	7	4
lnc-AC015987.1-3	0.794267	0.193163	0.461362	5.57339	4	3	4	12	5	6
lnc-SPOPL-2	0.891729	0.193259	0.461362	3.10378	1	4	0	6	3	5
lnc-C1orf87-3	-0.789896	0.1934	0.461442	6.09061	9	3	13	4	3	5
lnc-MTERF-1	-0.553129	0.193974	0.462553	16.1847	21	18	21	17	12	10
lnc-CCRN4L-4	0.69684	0.194379	0.462965	8.65946	4	10	5	11	11	12
lnc-RABEPK-1	-0.745132	0.194688	0.462965	7.18133	7	11	11	2	8	5
lnc-RPS14-1	-0.875058	0.194517	0.462965	3.58639	8	5	3	0	2	4
lnc-SLC5A2-1	0.69097	0.194585	0.462965	8.66427	6	5	8	11	14	9
lnc-ZEB2-1	-0.884842	0.194627	0.462965	3.10923	6	4	4	3	0	2
lnc-CEP63-1	-0.788227	0.195045	0.463245	5.54005	6	10	7	5	4	2
lnc-ERG-1	0.728973	0.195098	0.463245	7.51661	6	6	4	15	8	7
lnc-GAPDH-2	0.267184	0.19513	0.463245	2019.86	1872	2118	1627	1921	2023	2786
lnc-APLN-1	0.90403	0.195273	0.463327	2.13449	1	1	1	2	3	5
lnc-AC010536.1-1	-0.59026	0.195411	0.463397	13.5618	18	14	19	9	14	9
lnc-TRPV3-1	0.852939	0.195627	0.463653	3.94017	1	3	3	9	3	5
lnc-NUP133-1	-0.533028	0.197843	0.468645	17.6236	17	27	21	17	15	11
lnc-BAHD1-1	0.767767	0.198936	0.470972	6.37002	6	5	2	4	10	12
lnc-ARHGAP12-1	-0.897806	0.199354	0.471442	2.2806	2	7	2	0	0	3
lnc-NPDC1-2	-0.612705	0.199286	0.471442	12.1219	18	12	16	9	7	12
lnc-MON2-2	0.763908	0.199653	0.471887	6.38655	4	4	5	15	6	5
lnc-MRP63-5	-0.483552	0.19981	0.471998	23.9544	37	32	18	15	22	23
lnc-CERK-1	-0.431314	0.200259	0.472678	27.5854	32	35	31	23	27	21
lnc-RAB23-4	-0.174274	0.200319	0.472678	207.19	233	227	214	195	204	195
lnc-PSMG1-1	0.605236	0.200696	0.473306	12.4378	11	6	12	15	18	14
lnc-P2RY1-1	-0.537055	0.200833	0.473367	17.6177	23	19	23	13	21	9
lnc-LYZL1-3	-0.097224	0.201466	0.474076	1212.79	1310	1234	1297	1168	1181	1226
lnc-ADAM10-1	0.853256	0.201417	0.474076	3.44303	3	1	2	6	4	5
lnc-MRPL14-1	0.439347	0.201433	0.474076	26.7896	27	24	18	34	31	30
lnc-EPCAM-3	-0.874738	0.201663	0.474279	3.12526	2	5	7	3	0	2
lnc-WSB1-4	-0.480845	0.201786	0.474307	23.6135	32	19	34	20	16	23
lnc-SIK1-4	0.632321	0.202096	0.474515	10.4563	7	9	8	13	15	12
lnc-TRPT1-2	-0.542203	0.202028	0.474515	16.5604	17	18	26	14	11	15
lnc-PRELID2-3	0.810081	0.202385	0.474933	4.74484	1	3	5	5	9	6
lnc-THOC3-1	-0.888928	0.202615	0.475212	2.78867	7	1	5	4	0	0
lnc-C2orf29-1	-0.455997	0.203167	0.475918	24.8811	33	26	30	19	18	26
lnc-DCUN1D5-1	-0.290698	0.203339	0.475918	66.5481	70	80	75	61	57	64
lnc-AP000783.1.1-1	-0.598166	0.203361	0.475918	12.3917	17	18	12	12	9	8
lnc-C9orf37-1	-0.564475	0.20332	0.475918	14.2174	17	17	19	13	12	9
lnc-RABGEF1-1	0.266781	0.203621	0.476265	82.5827	80	67	82	90	100	86
lnc-RPE-1	0.320826	0.203737	0.476277	54.8595	53	49	47	56	75	56
lnc-ARIH1-2	0.740474	0.204047	0.476657	7.13963	7	6	2	7	16	6
lnc-ACSL4-1	-0.66806	0.204345	0.476657	8.9898	9	12	14	7	8	5
lnc-PLCB4-1	0.787519	0.204158	0.476657	5.08459	4	3	3	5	6	10
lnc-RFPL4B-4	0.887289	0.204262	0.476657	2.11912	1	2	0	2	4	4
lnc-TUBGCP2-1	0.599219	0.204471	0.47669	12.7209	12	13	5	17	16	15
lnc-CLN8-1	0.815826	0.204732	0.477039	4.26485	2	3	3	8	4	6
lnc-C22orf32-1	-0.403538	0.205628	0.477724	34.2524	34	36	50	26	28	35
lnc-MTRR-3	-0.486691	0.205762	0.477724	20.3853	25	28	21	15	20	16
lnc-CLN6-1	-0.867237	0.205655	0.477724	3.10817	8	3	3	2	0	3
lnc-FNBP1L-1	-0.867828	0.205442	0.477724	3.12315	6	3	5	1	0	4
lnc-LIAS-1	0.847521	0.205234	0.477724	3.42277	1	3	2	4	7	4
lnc-RP11-262H14.4.1-1	-0.431834	0.205566	0.477724	28.7443	32	33	37	18	33	23
lnc-TTLL7-3	-0.585694	0.205808	0.477724	12.7205	16	19	13	11	10	9
lnc-CPLX1-3	0.540641	0.206195	0.478362	17.6563	10	19	14	13	25	27
lnc-SPG11-2	0.783248	0.206752	0.479396	5.52101	3	7	1	6	11	6
lnc-CERS5-2	-0.39741	0.207846	0.481411	33.6003	38	42	38	27	38	23
lnc-RP11-579D7.1.1-1	-0.881215	0.207789	0.481411	2.27128	7	4	0	1	0	2
lnc-SNAPC5-1	-0.576352	0.208031	0.481578	14.3111	16	27	11	11	13	10
lnc-MGMT-1	0.539605	0.208315	0.481715	16.0086	9	17	13	21	21	17
lnc-TMEM5-1	-0.529661	0.208226	0.481715	19.5836	29	16	27	14	25	9
lnc-CLNS1A-2	0.668409	0.208437	0.481737	8.95525	8	7	5	9	17	9
lnc-AC022098.1-1	0.267682	0.209261	0.483378	94.3275	81	97	84	121	120	75
lnc-AC124890.1-1	0.757825	0.209881	0.48342	5.90307	7	2	3	8	6	10
lnc-FUBP1-1	-0.587279	0.209657	0.48342	12.7245	17	16	15	13	11	6
lnc-GPRC5A-2	-0.211574	0.209957	0.48342	139.937	158	160	143	118	127	150
lnc-KCNN3-1	-0.640719	0.209733	0.48342	10.148	10	12	17	5	10	8
lnc-LIMS3-2	-0.752694	0.209531	0.48342	5.9044	5	8	11	5	3	4
lnc-SCN8A-2	0.811763	0.209922	0.48342	4.24016	2	5	1	6	6	6
lnc-ADAM30-1	-0.459212	0.210457	0.484312	23.7511	27	26	32	24	15	21
lnc-SLC7A6OS-2	0.713592	0.210708	0.484629	8.03599	6	1	10	10	13	9
lnc-OIT3-2	0.468535	0.211047	0.485148	22.8303	22	23	13	31	29	22
lnc-HLA-A-1	-0.873816	0.211256	0.485367	2.13821	2	3	5	2	0	1
lnc-RP11-680G10.1.1-1	-0.672724	0.211633	0.485972	8.15976	12	11	9	6	6	6
lnc-A1CF-2	-0.647498	0.211861	0.486234	10.6439	11	11	19	3	12	9
lnc-CRELD1-1	-0.455718	0.212263	0.486375	25.9722	38	24	31	29	23	14
lnc-GRAP-1	-0.246784	0.212097	0.486375	101.825	94	120	125	87	108	89
lnc-PCTP-1	0.809484	0.21218	0.486375	4.24798	3	4	1	9	4	5
lnc-HMGB2-3	0.226427	0.212937	0.486764	111.023	108	97	108	126	127	113
lnc-KCNAB3-1	0.452326	0.212567	0.486764	24.6972	27	16	20	24	32	32
lnc-FER-1	-0.8346	0.212804	0.486764	3.43422	3	7	5	2	1	3
lnc-HIF1A-1	0.0875422	0.213002	0.486764	1398.51	1415	1442	1302	1409	1541	1450
lnc-ZBTB25-2	0.541155	0.212693	0.486764	16.8638	15	14	12	31	13	18
lnc-ZSCAN10-3	-0.182996	0.213408	0.487313	188.641	206	226	184	163	188	188
lnc-MAGEB10-2	0.612823	0.213471	0.487313	10.7971	10	6	9	13	15	13
lnc-RIOK1-2	0.275623	0.213584	0.487313	77.9922	80	72	64	89	104	69
lnc-PEAK1.1-1	-0.200031	0.213724	0.487372	174.086	200	190	181	166	137	190
lnc-NMT2-1	0.677244	0.214013	0.487771	8.66755	5	4	10	12	15	7
lnc-C9orf135-2	0.86717	0.214877	0.489481	2.25488	0	2	1	2	9	0
lnc-DNAJC7-1	-0.448669	0.215108	0.489561	26.2414	36	32	26	29	25	13
lnc-SCCPDH-2	-0.491964	0.215141	0.489561	20.0467	29	25	19	21	18	11
lnc-DUSP4-5	-0.865547	0.215631	0.489874	2.12331	5	3	2	1	0	2
lnc-C1orf31-4	-0.754851	0.215523	0.489874	8.02007	11	15	7	1	1	14
lnc-HDDC3-1	0.865746	0.215737	0.489874	2.15132	1	0	2	4	1	5
lnc-SPTBN1-3	-0.865547	0.215631	0.489874	2.12331	5	3	2	1	0	2
lnc-GNG5P2-1	-0.691061	0.21606	0.49008	7.84342	11	9	11	2	8	7
lnc-MEPCE-1	-0.632356	0.216171	0.49008	10.165	14	11	14	9	4	10
lnc-MICAL2-1	0.425784	0.21602	0.49008	27.7581	29	27	16	32	32	34
lnc-C8orf56-1	0.315823	0.217118	0.491481	55.8359	62	46	44	68	70	52
lnc-METTL4-1	0.629657	0.217097	0.491481	10.4597	11	8	5	19	10	11
lnc-SRCIN1-1	-0.463977	0.217134	0.491481	28.1652	35	28	38	10	27	34
lnc-RPS29-1	0.667624	0.217571	0.492211	10.8723	9	5	10	5	10	27
lnc-RP11-582J16.5.1-4	0.800796	0.217942	0.492787	4.23079	5	2	1	6	8	4
lnc-ZNF726-1	-0.822599	0.218367	0.49349	3.92208	8	3	6	5	2	0
lnc-CD93-1	0.648745	0.218746	0.494083	9.32515	3	10	8	12	12	12
lnc-ANP32E-1	0.75589	0.219136	0.494704	7.41704	2	9	4	5	3	22
lnc-NFKBIZ-1	-0.858533	0.219536	0.495346	2.10228	2	7	1	1	1	1
lnc-FREM3-1	-0.525871	0.219733	0.495528	16.8284	27	18	17	9	14	18
lnc-FAM110A-1	-0.574268	0.220701	0.496404	12.2307	17	16	13	10	11	8
lnc-HAO2-2	-0.143946	0.220638	0.496404	316.434	333	335	350	326	295	296
lnc-HIATL2-1	-0.275942	0.22026	0.496404	70.1418	79	79	78	74	58	61
lnc-PDLIM1-1	0.785293	0.220646	0.496404	5.19187	3	3	4	2	16	4
lnc-PRDM13-2	0.197557	0.220675	0.496404	141.549	138	139	127	160	153	149
lnc-GINS2-1	-0.72267	0.22083	0.496431	6.18975	8	9	8	3	7	3
lnc-CDH1-1	-0.722744	0.221021	0.4966	6.22678	8	6	11	6	4	3
lnc-GLIPR1-4	0.689735	0.22134	0.497056	7.8211	3	8	6	6	16	9
lnc-ARMCX3-1	0.384458	0.221942	0.497921	34.1977	23	31	36	35	44	40
lnc-PPP1R14D-1	0.854287	0.221958	0.497921	2.12834	0	1	2	6	3	1
lnc-RPRML-3	-0.112882	0.222182	0.498162	667.466	714	678	733	643	714	602
lnc-DLGAP1-2	-0.832089	0.222379	0.498176	2.92906	4	5	4	1	3	1
lnc-DGAT1-1	-0.637216	0.222421	0.498176	9.31238	12	14	10	5	6	10
lnc-ZHX3-1	0.655626	0.222537	0.498176	8.47564	8	6	5	9	15	9
lnc-AC009065.1-2	-0.480818	0.222799	0.498369	20.8234	20	21	34	14	18	20
lnc-C1orf180-1	-0.681467	0.222857	0.498369	7.33776	8	12	9	6	6	4
lnc-TXNRD1-1	-0.762241	0.223051	0.498543	5.07322	9	6	6	5	1	4
lnc-DLGAP5-3	0.831696	0.223221	0.498664	2.93113	2	2	1	6	5	2
lnc-GAPDH-3	0.658489	0.223788	0.499669	8.53339	4	8	7	10	8	15
lnc-C5orf27-2	0.791154	0.224021	0.499723	4.23931	1	3	4	6	9	3
lnc-TSR1-1	0.667932	0.224046	0.499723	7.6751	5	7	5	10	11	9
lnc-CTSZ-2	0.51953	0.224336	0.500109	16.7268	12	13	16	27	14	20
lnc-FAM22E-1	-0.222235	0.22464	0.500526	144.345	150	147	179	123	116	166
lnc-FOXO6-2	-0.738908	0.225193	0.501496	5.40944	6	7	9	3	3	5
lnc-FLRT2-2	-0.84766	0.225523	0.501723	2.11357	4	5	1	1	0	2
lnc-YIF1A-2	-0.846725	0.225529	0.501723	10.9419	15	25	11	2	0	14
lnc-UBE2N-1	0.5465	0.22579	0.502042	14.0277	15	11	8	15	21	16
lnc-CA7-4	-0.837066	0.226349	0.503024	3.1078	10	0	4	1	2	2
lnc-GNRH1-1	0.415608	0.226869	0.503917	28.9674	18	24	33	37	37	28
lnc-PCBD1-3	0.845183	0.227002	0.503951	2.10149	2	1	0	1	7	2
lnc-AC006946.15.1-1	0.720399	0.227435	0.504502	6.1755	6	5	2	8	12	5
lnc-LEPREL1-2	-0.841147	0.227486	0.504502	2.5913	1	8	3	0	3	1
lnc-YBEY-2	-0.190043	0.227608	0.504511	149.523	167	166	156	149	141	136
lnc-CCDC125-2	0.843271	0.228048	0.505224	2.13471	1	0	2	7	2	1
lnc-CLCNKB-2	0.742963	0.228258	0.505428	5.37883	6	4	1	7	8	7
lnc-KDM4C-3	0.571365	0.228645	0.506023	11.762	10	10	8	16	15	13
lnc-GGA2-1	0.686579	0.228774	0.506047	7.3919	6	5	5	6	7	16
lnc-EVX1-8	0.398512	0.228895	0.506054	32.0669	19	37	28	34	35	43
lnc-OSTF1-1	0.555632	0.229054	0.506142	12.8882	12	10	9	15	20	13
lnc-TRAF5-1	0.362941	0.229404	0.506655	38.9549	35	41	28	47	55	33
lnc-DTYMK-2	0.640943	0.229623	0.506878	8.84599	7	8	5	14	7	13
lnc-DTNB-1	-0.839618	0.230077	0.507617	2.09476	2	7	1	1	2	0
lnc-FAM43A-4	-0.526309	0.230576	0.508455	15.1386	20	22	14	12	16	9
lnc-TSSC4-1	-0.819322	0.230745	0.508566	2.92348	7	4	2	2	2	1
lnc-STRN3-1	0.34085	0.231006	0.508776	47.9499	43	43	43	59	71	35
lnc-TBC1D7-1	0.820142	0.231078	0.508776	2.96448	1	1	3	7	2	4
lnc-HHIPL1-2	-0.568319	0.232076	0.509695	12.2169	19	17	10	8	11	10
lnc-PCDH10-4	-0.836133	0.232012	0.509695	2.12709	7	1	2	1	0	2
lnc-RALGPS1-1	-0.731252	0.231817	0.509695	5.38555	10	7	5	3	3	5
lnc-RP11-324D17.2.1-3	-0.116031	0.232091	0.509695	477.807	497	528	499	468	485	447
lnc-RRP8-1	-0.691451	0.231706	0.509695	6.55037	7	9	10	4	4	6
lnc-C10orf68-2	-0.635341	0.232332	0.50978	11.6346	17	16	12	3	4	19
lnc-FAM171B-1	0.532612	0.232368	0.50978	14.3615	9	14	12	17	22	14
lnc-C5orf32-1	0.487921	0.233098	0.51112	18.012	18	13	14	26	17	22
lnc-RSL24D1-1	0.320423	0.233613	0.51181	46.0912	41	41	43	48	59	50
lnc-PPP1R14B-1	0.332304	0.233652	0.51181	46.226	39	51	35	64	48	46
lnc-CEP152-1	-0.824366	0.234106	0.512463	20.6024	32	39	22	1	3	29
lnc-NT5DC3-1	-0.735649	0.23419	0.512463	5.40156	8	4	10	2	6	3
lnc-MSTO1-1	-0.557955	0.234855	0.513655	14.6889	25	17	13	20	7	8
lnc-ANGEL1-1	-0.21478	0.235082	0.513888	130.206	121	157	151	139	108	120
lnc-CTSL2-5	-0.729172	0.236016	0.515256	5.36442	6	11	5	5	4	2
lnc-UXS1-4	-0.781125	0.236053	0.515256	3.76715	6	5	5	2	1	4
lnc-WSB1-1	0.184778	0.236069	0.515256	174.869	153	196	153	176	212	181
lnc-AVEN-2	-0.629867	0.236377	0.515665	11.1269	16	16	11	14	1	10
lnc-C9orf123-1	-0.67096	0.23664	0.515977	7.32067	14	10	5	5	6	5
lnc-ALDH2-1	0.636592	0.237054	0.51609	8.86212	4	9	7	12	7	15
lnc-DYX1C1-CCPG1-1	-0.643807	0.236915	0.51609	8.45694	8	16	9	6	9	4
lnc-INSIG1-2	0.691048	0.237009	0.51609	7.02546	3	4	8	5	15	8
lnc-PKN2-1	0.810895	0.237201	0.516148	2.93943	3	0	2	4	6	3
lnc-DHRS7B-5	0.692715	0.23783	0.516728	6.51033	5	6	3	5	13	8
lnc-NDUFV3-1	0.577702	0.23777	0.516728	11.4958	8	6	13	15	12	16
lnc-NUP188-1	-0.767846	0.23765	0.516728	4.70141	7	12	1	3	2	4
lnc-THSD4-3	0.595354	0.238745	0.518452	10.3143	5	9	10	16	12	11
lnc-DCTD-1	0.755444	0.239001	0.518745	4.54721	4	4	1	4	10	5
lnc-KIAA1462-2	-0.288887	0.239588	0.519134	55.9248	61	64	64	51	49	53
lnc-TBXAS1-2	-0.62388	0.239327	0.519134	8.83408	11	12	11	9	4	7
lnc-AL117340.1-2	-0.246231	0.239652	0.519134	78.9381	87	88	88	71	77	72
lnc-CXXC11-4	-0.66972	0.239666	0.519134	7.34957	12	9	8	2	6	8
lnc-BCKDHB-2	0.499783	0.240148	0.51917	16.4789	15	16	10	25	20	15
lnc-PEBP4-1	0.415135	0.240161	0.51917	28.0492	27	27	19	43	35	21
lnc-TRAF3IP2-1	0.594122	0.240168	0.51917	10.325	9	5	10	10	14	15
lnc-WWP2-1	-0.593522	0.240108	0.51917	10.7739	21	11	9	8	7	10
lnc-PARN-6	-0.687414	0.240631	0.519908	6.55784	5	9	12	3	5	6
lnc-XXbac-B461K10.4.1-2	0.671285	0.241654	0.521856	6.84428	7	5	3	9	11	7
lnc-MEIS2-2	0.78464	0.242555	0.523536	3.26895	2	3	1	5	4	5
lnc-ZNF572-1	0.71147	0.243034	0.524306	6.1956	4	7	2	15	6	4
lnc-CYGB-1	0.216506	0.243663	0.524341	113.337	122	101	98	136	112	124
lnc-RABGAP1-1	-0.231719	0.243358	0.524341	93.2601	101	102	106	92	77	92
lnc-C9orf91-1	0.748314	0.243444	0.524341	4.61122	2	1	6	7	5	7
lnc-IL4R-2	0.606908	0.243553	0.524341	9.93759	9	8	6	17	15	6
lnc-ZSCAN10-4	-0.590144	0.243469	0.524341	10.3229	15	8	16	8	8	8
lnc-KLHL25-6	-0.815189	0.243879	0.524542	2.12069	2	6	2	0	0	3
lnc-MAP3K3-1	0.641014	0.244438	0.525481	8.00977	5	8	5	15	8	8
lnc-OAZ3-1	-0.489079	0.244981	0.52559	17.2857	19	26	18	9	18	16
lnc-PTPN23-1	-0.492841	0.244876	0.52559	17.3889	21	14	28	17	12	14
lnc-PHF20L1-1	0.753044	0.244814	0.52559	4.09151	3	3	2	8	4	5
lnc-TRIM45-1	-0.778446	0.24498	0.52559	3.27056	5	4	5	2	2	2
lnc-TBX18-1	0.726945	0.245221	0.525843	4.88494	3	5	2	5	9	6
lnc-ZMYM6-1	0.21924	0.245542	0.526004	102.452	108	95	87	107	118	112
lnc-CEL-1	0.730869	0.245488	0.526004	5.4389	4	4	3	6	2	14
lnc-MAP3K9-3	-0.79711	0.246142	0.527025	2.94334	7	3	3	3	0	2
lnc-IL11RA-1	-0.609597	0.246575	0.527687	9.62267	13	16	8	11	4	7
[truncated: 15,437 more rows]
